# Supplementary material for: Orthogonal Ionic Liquid‐Based Extraction Strategy Enables Amyloid‐Specific Profiling of Aggregate Proteome
Source: Adv Sci (Weinh). 2026 Apr 20;13(40):e23685. doi: 10.1002/advs.202523685 (PMC13335754; doi:10.1002/advs.202523685)
Supplement: Supplementary file 2 — Supporting File 2: advs75405‐sup‐0002‐DatasetS01.xlsx. [file ADVS-13-e23685-s002.xlsx]

## Sheet: Sheet1
Dataset 01.Aggregation propensity of proteins enriched in TMGBF4 extracts from 3xTg-AD and wild-type mouse hippocampus by individual ionic liquid extraction.
WT	Average=-1.37			AD	Average=-1.23
Protein	Aggregation propersity			Protein	Aggregation propersity
Q91XV3	-1.88047			Q91XV3	-1.88047
O35143	-2.0153			P99028	-1.8508
Q9CPQ1	-0.066275			P04370	-1.28246
P56391	-1.05983			P08228	-0.936917
Q9CQC7	-0.639713			Q9DCJ5	-0.840101
Q9CQ54	-0.074795			Q99LY9	-1.56482
Q9CQ69	-0.343943			Q9DAS9	-0.758039
Q6IRU2	-2.46518			P56391	-1.05983
P43274	-1.68708			P61514	-0.801457
P43275	-1.34321			P62806	-1.04449
Q9CZM2	-1.11816			Q9CPQ1	-0.066275
P47964	-1.48287			P0DP28	-1.85443
P61255	-1.85209			P62911	-1.41932
O55142	-1.17969			Q9CQ54	-0.074795
P10922	-1.54542			Q9CQC7	-0.639713
P55302	-1.63973			O35143	-2.0153
P61358	-1.28498			P62073	-1.44735
P19253	-1.17387			P47963	-1.49139
Q3UHX2	-2.77579			P62900	-1.44307
Q62093	-1.8097			Q9CQ69	-0.343943
Q80X85	-0.880761			P61358	-1.28498
Q9CQN7	-0.594059			P17665	0.0331762
Q80ZS3	-1.63481			P19253	-1.17387
P43276	-1.51711			P47964	-1.48287
Q9R0U0	-1.83669			P58771	-2.49749
P17665	0.033176190476190456			P62858	-1.43844
Q6ZWV7	-1.86903			P62077	-1.35837
Q9JIK9	-1.04997			P61255	-1.85209
P15864	-1.39211			Q9CY57	-1.23736
B1AXP6	-0.0844804			O55142	-1.17969
P09602	-2.48489			Q8K215	-1.38518
Q9D8X2	-2.41524			P48024	-1.37213
P11087	-1.06276			Q8CGP1	-1.15587
Q9ERB0	-1.26625			Q6ZWY9	-1.202
Q61292	-1.03886			Q9CQN7	-0.594059
Q8K2Y7	-0.997283			P60840	-1.64653
Q3UL36	-3.12558			P62717	-0.892666
Q01149	-0.899851			Q9CZM2	-1.11816
Q9CSN1	-1.55679			Q9D2U9	-1.19733
P43277	-1.61432			P84099	-2.286
Q569Z6	-1.6826			Q03517	-1.29087
Q923D5	-1.17188			P16014	-1.75786
Q8CH25	-1.98009			P11087	-1.06276
Q61733	-1.0998			P56382	-0.55924
Q8R035	-1.29235			O88745	-0.009
Q3TRR0	-1.7968			Q8K003	-3.02253
Q9DC33	-1.79383			Q9JIK9	-1.04997
P60840	-1.64653			Q6NXJ0	-1.10276
Q5HZI2	-0.950507			Q8K2Y7	-0.997283
P61957	-1.66856			P54227	-2.63796
O08784	-1.2296			Q9R0I7	-1.01913
Q8K003	-3.02253			P60824	-1.41824
Q9D823	-1.57561			Q70IV5	-1.11418
Q9JIQ3	-0.837762			P21237	-0.635914
Q9Z0J0	-0.595605			B1AVY7	-1.48793
P61953	-1.59917			Q8CCS6	-1.36699
F6XLV1	-1.92943			A3KGS3	-0.708938
O70166	-1.84659			Q8BWY9	-1.0479
Q9CPW7	-2.4664
Q6PE13	-0.296262
Q70IV5	-1.11418
P62311	-1.15633
Q8BIQ5	-0.878344
P11679	-1.23044
Q8R2L5	-0.554221
Q9JJA9	-0.945706
P39061	-0.68911
P63042	-1.77775
P81117	-1.52104
Q810U5	-1.99181
A3KGB4	-0.89338
Q5DU28	-0.519444
Q569L8	-1.26588
Q505K2	-0.708578
Q8VBW6	-0.966684
