# Supplementary material for: Orthogonal Ionic Liquid‐Based Extraction Strategy Enables Amyloid‐Specific Profiling of Aggregate Proteome
Source: Adv Sci (Weinh). 2026 Apr 20;13(40):e23685. doi: 10.1002/advs.202523685 (PMC13335754; doi:10.1002/advs.202523685)
Supplement: Supplementary file 3 — Supporting File 3: advs75405‐sup‐0003‐DatasetS02.xlsx. [file ADVS-13-e23685-s003.xlsx]

## Sheet: Description
Dataset S01. a. Proteins and their intensities identified in TMGBF4 fraction; b. Proteins and their intensities identified in C12ImCl fraction; c. TMGBF4-enriched dataset, including proteins co-identified by TMGBF4 and C12ImCl fraction with an intensity ratio (TMGBF4 fraction/C12ImCl fraction) ≥ 2-fold; d. Comparision of TMGBF4-enriched dataset and literature.

## Sheet: a.TMGBF4 fraction
Uniprot ID	Entry name	Gene name	Intensity
Q9QXS1	PLEC_MOUSE	Plec	3.05825e+11
O88737	BSN_MOUSE	Bsn	1.46397e+12
Q9QYX7	PCLO_MOUSE	Pclo	3.60768e+11
P16546	SPTN1_MOUSE	Sptan1	8.00116e+11
Q62261	SPTB2_MOUSE	Sptbn1	5.00837e+11
Q8C8R3	ANK2_MOUSE	Ank2	2.45281e+11
Q61879	MYH10_MOUSE	Myh10	7.56043e+11
Q05793	PGBM_MOUSE	Hspg2	2.72472e+11
Q9QYR6	MAP1A_MOUSE	Map1a	8.69817e+11
Q9JHU4	DYHC1_MOUSE	Dync1h1	4.64374e+10
P14873	MAP1B_MOUSE	Map1b	3.99701e+11
P20357	MTAP2_MOUSE	Map2	1.18264e+12
Q61001	LAMA5_MOUSE	Lama5	1.69654e+11
Q6PH08	ERC2_MOUSE	Erc2	1.64477e+12
F6SEU4	SYGP1_MOUSE	Syngap1	7.58551e+11
Q61292	LAMB2_MOUSE	Lamb2	3.26328e+11
Q8VDD5	MYH9_MOUSE	Myh9	2.45029e+11
Q9QXZ0	MACF1_MOUSE	Macf1	2.38642e+10
Q60675	LAMA2_MOUSE	Lama2	8.00148e+10
Q68FD5	CLH1_MOUSE	Cltc	1.87235e+11
Q9JMH9	MY18A_MOUSE	Myo18a	9.68445e+10
Q99104	MYO5A_MOUSE	Myo5a	1.13313e+11
Q8CJ40	CROCC_MOUSE	Crocc	1.01327e+11
Q7TSJ2	MAP6_MOUSE	Map6	6.74648e+11
Q6URW6	MYH14_MOUSE	Myh14	1.25335e+11
Q91ZX7	LRP1_MOUSE	Lrp1	2.14341e+10
Q9QWI6	SRCN1_MOUSE	Srcin1	4.86325e+11
P19137	LAMA1_MOUSE	Lama1	3.40182e+10
D3YZU1	SHAN1_MOUSE	Shank1	2.12037e+11
P39447	ZO1_MOUSE	Tjp1	1.25117e+11
P02468	LAMC1_MOUSE	Lamc1	1.92516e+11
Q99NE5	RIMS1_MOUSE	Rims1	1.2424e+11
P08553	NFM_MOUSE	Nefm	2.16792e+12
P08551	NFL_MOUSE	Nefl	2.18384e+12
Q4ACU6	SHAN3_MOUSE	Shank3	1.32409e+11
Q99MI1	RB6I2_MOUSE	Erc1	6.50468e+11
Q9Z0H8	CLIP2_MOUSE	Clip2	1.01047e+11
P39053	DYN1_MOUSE	Dnm1	2.27114e+11
Q8BTI8	SRRM2_MOUSE	Srrm2	7.10082e+10
P46460	NSF_MOUSE	Nsf	1.80613e+11
F6ZDS4	TPR_MOUSE	Tpr	1.55011e+10
Q80U49	C170B_MOUSE	Cep170b	4.65365e+10
O88935	SYN1_MOUSE	Syn1	6.98993e+11
A2ASQ1	AGRIN_MOUSE	Agrn	7.05851e+10
Q80TE7	LRRC7_MOUSE	Lrrc7	1.11361e+11
Q9D0E1	HNRPM_MOUSE	Hnrnpm	2.83436e+11
P49025	CTRO_MOUSE	Cit	3.77608e+10
Q8BL66	EEA1_MOUSE	Eea1	2.76252e+10
Q8C0T5	SI1L1_MOUSE	Sipa1l1	3.09794e+10
Q922J3	CLIP1_MOUSE	Clip1	4.32252e+10
A2AQ25	SKT_MOUSE	Skt	7.89288e+10
Q8BSS9	LIPA2_MOUSE	Ppfia2	5.55763e+10
Q80Z38	SHAN2_MOUSE	Shank2	9.57854e+10
Q9DBG3	AP2B1_MOUSE	Ap2b1	6.28714e+10
P12960	CNTN1_MOUSE	Cntn1	1.92081e+11
Q6P9K8	CSKI1_MOUSE	Caskin1	1.16451e+11
G5E8K5	ANK3_MOUSE	Ank3	3.76335e+10
Q6PIC6	AT1A3_MOUSE	Atp1a3	3.39921e+11
P60469	LIPA3_MOUSE	Ppfia3	6e+10
Q3UNH4	GRIN1_MOUSE	Gprin1	8.80131e+10
P70336	ROCK2_MOUSE	Rock2	2.19058e+10
Q8BYI9	TENR_MOUSE	Tnr	2.42634e+11
Q8VIJ6	SFPQ_MOUSE	Sfpq	1.95007e+11
O08788	DCTN1_MOUSE	Dctn1	5.12341e+10
P03995	GFAP_MOUSE	Gfap	1.372e+12
O54991	CNTP1_MOUSE	Cntnap1	1.03712e+11
P20152	VIME_MOUSE	Vim	7.76856e+11
O08638	MYH11_MOUSE	Myh11	1.84713e+11
Q80TJ1	CAPS1_MOUSE	Cadps	4.19797e+10
Q9QZQ1	AFAD_MOUSE	Afdn	2.3568e+10
Q7TPR4	ACTN1_MOUSE	Actn1	2.59192e+11
P13595	NCAM1_MOUSE	Ncam1	4.05894e+11
Q68FH0	PKP4_MOUSE	Pkp4	5.97189e+10
Q8CHC4	SYNJ1_MOUSE	Synj1	8.06753e+10
Q6PIE5	AT1A2_MOUSE	Atp1a2	2.50598e+11
Q8VDN2	AT1A1_MOUSE	Atp1a1	2.04652e+11
Q60864	STIP1_MOUSE	Stip1	2.59578e+11
Q9WV92	E41L3_MOUSE	Epb41l3	6.05503e+10
E9Q7G0	NUMA1_MOUSE	Numa1	4.53721e+10
Q8CAQ8	MIC60_MOUSE	Immt	6.7932e+10
P15508	SPTB1_MOUSE	Sptb	2.34532e+10
Q8BRT1	CLAP2_MOUSE	Clasp2	3.88054e+10
P46660	AINX_MOUSE	Ina	1.81781e+12
Q64525	H2B2B_MOUSE	H2bc18	5.39886e+13
Q6ZWY9	H2B1C_MOUSE	H2bc4	5.39899e+13
Q9Z1B3	PLCB1_MOUSE	Plcb1	2.46356e+10
P97445	CAC1A_MOUSE	Cacna1a	6.3498e+10
Q91ZU6	DYST_MOUSE	Dst	7.0446e+09
Q8K310	MATR3_MOUSE	Matr3	2.10733e+11
P63017	HSP7C_MOUSE	Hspa8	2.84418e+11
Q810U4	NRCAM_MOUSE	Nrcam	8.84359e+10
P55066	NCAN_MOUSE	Ncan	6.44063e+11
P28738	KIF5C_MOUSE	Kif5c	4.02475e+10
Q3UTJ2	SRBS2_MOUSE	Sorbs2	4.67708e+10
P10854	H2B1M_MOUSE	H2bc14	5.39872e+13
O35927	CTND2_MOUSE	Ctnnd2	7.48632e+10
Q5DU25	IQEC2_MOUSE	Iqsec2	2.42543e+10
Q8BPN8	DMXL2_MOUSE	Dmxl2	8.35406e+09
P48678	LMNA_MOUSE	Lmna	1.55425e+11
P10493	NID1_MOUSE	Nid1	6.22076e+10
Q9Z2H5	E41L1_MOUSE	Epb41l1	4.33839e+10
Q9CWF2	TBB2B_MOUSE	Tubb2b	2.23338e+12
Q7TMM9	TBB2A_MOUSE	Tubb2a	2.29745e+12
Q71LX4	TLN2_MOUSE	Tln2	1.4427e+10
P05213	TBA1B_MOUSE	Tuba1b	1.87676e+12
P68369	TBA1A_MOUSE	Tuba1a	1.89122e+12
Q64332	SYN2_MOUSE	Syn2	1.49613e+11
Q9JM52	MINK1_MOUSE	Mink1	8.03018e+10
A2AGT5	CKAP5_MOUSE	Ckap5	8.34094e+09
Q3TLH4	PRC2C_MOUSE	Prrc2c	1.82381e+10
P19246	NFH_MOUSE	Nefh	6.77163e+11
Q810U3	NFASC_MOUSE	Nfasc	1.45481e+11
O35643	AP1B1_MOUSE	Ap1b1	2.96052e+10
Q91XM9	DLG2_MOUSE	Dlg2	5.82967e+10
P97927	LAMA4_MOUSE	Lama4	1.9493e+10
P27546	MAP4_MOUSE	Map4	9.75975e+10
Q0KL02	TRIO_MOUSE	Trio	2.09678e+10
Q9ERD7	TBB3_MOUSE	Tubb3	1.29156e+12
Q99P72	RTN4_MOUSE	Rtn4	4.93208e+10
P17426	AP2A1_MOUSE	Ap2a1	6.43508e+10
Q9D6F9	TBB4A_MOUSE	Tubb4a	2.05531e+12
P60710	ACTB_MOUSE	Actb	1.99298e+12
O08599	STXB1_MOUSE	Stxbp1	6.6937e+10
Q569Z6	TR150_MOUSE	Thrap3	7.86839e+10
Q64475	H2B1B_MOUSE	H2bc3	5.39873e+13
O54774	AP3D1_MOUSE	Ap3d1	3.5612e+10
P11276	FINC_MOUSE	Fn1	3.42465e+10
Q69ZU6	THS7A_MOUSE	Thsd7a	5.33172e+11
Q6A065	CE170_MOUSE	Cep170	3.6876e+10
Q62417	SRBS1_MOUSE	Sorbs1	3.3131e+10
P52480	KPYM_MOUSE	Pkm	5.92189e+10
Q8CC35	SYNPO_MOUSE	Synpo	3.6999e+11
P68372	TBB4B_MOUSE	Tubb4b	2.238e+12
P63260	ACTG_MOUSE	Actg1	1.993e+12
Q9Z2D6	MECP2_MOUSE	Mecp2	9.4318e+11
O08532	CA2D1_MOUSE	Cacna2d1	6.20378e+10
P68373	TBA1C_MOUSE	Tuba1c	1.81145e+12
Q9QXL2	KI21A_MOUSE	Kif21a	2.50282e+10
Q4KUS2	UN13A_MOUSE	Unc13a	2.23371e+10
Q64727	VINC_MOUSE	Vcl	3.37467e+10
Q8CHG7	RPGF2_MOUSE	Rapgef2	2.34845e+10
Q62059	CSPG2_MOUSE	Vcan	3.53044e+11
P99024	TBB5_MOUSE	Tubb5	2.23426e+12
P21619	LMNB2_MOUSE	Lmnb2	7.22846e+10
P28652	KCC2B_MOUSE	Camk2b	4.45988e+11
Q61301	CTNA2_MOUSE	Ctnna2	1.93901e+10
P43277	H13_MOUSE	H1-3	3.00169e+13
Q9Z1X4	ILF3_MOUSE	Ilf3	6.45643e+10
Q61361	PGCB_MOUSE	Bcan	4.54996e+11
Q01097	NMDE2_MOUSE	Grin2b	3.11351e+10
Q80TV8	CLAP1_MOUSE	Clasp1	2.56461e+10
Q6NZL0	SOGA3_MOUSE	Mtcl3	4.74981e+10
A2CG49	KALRN_MOUSE	Kalrn	1.54494e+10
Q99JF8	PSIP1_MOUSE	Psip1	1.19762e+12
Q812A2	SRGP3_MOUSE	Srgap3	1.60211e+10
Q8VEK3	HNRPU_MOUSE	Hnrnpu	7.93526e+10
Q7TSC1	PRC2A_MOUSE	Prrc2a	2.84114e+10
P05214	TBA3_MOUSE	Tuba3a	1.65497e+12
P17427	AP2A2_MOUSE	Ap2a2	3.29003e+10
P29341	PABP1_MOUSE	Pabpc1	7.99289e+10
P43274	H14_MOUSE	H1-4	4.00576e+13
P83510	TNIK_MOUSE	Tnik	3.89159e+10
B9EKR1	PTPRZ_MOUSE	Ptprz1	2.72554e+11
Q8R4U7	LUZP1_MOUSE	Luzp1	1.42384e+10
P15864	H12_MOUSE	H1-2	3.01113e+13
P17710	HXK1_MOUSE	Hk1	3.62759e+10
Q99KI0	ACON_MOUSE	Aco2	1.17049e+11
Q99K48	NONO_MOUSE	Nono	4.51602e+10
Q9QYB8	ADDB_MOUSE	Add2	8.50691e+10
P68368	TBA4A_MOUSE	Tuba4a	1.49471e+12
Q5SQX6	CYFP2_MOUSE	Cyfip2	2.37964e+10
O70318	E41L2_MOUSE	Epb41l2	2.68011e+10
P07724	ALBU_MOUSE	Alb	2.19461e+11
Q80U40	RIMB2_MOUSE	Rimbp2	3.13999e+10
P57780	ACTN4_MOUSE	Actn4	2.37727e+11
P50516	VATA_MOUSE	Atp6v1a	4.5903e+10
Q61543	GSLG1_MOUSE	Glg1	1.52475e+10
G5E829	AT2B1_MOUSE	Atp2b1	1.52595e+10
Q04447	KCRB_MOUSE	Ckb	3.48683e+11
Q91XV3	BASP1_MOUSE	Basp1	1.50951e+12
P63038	CH60_MOUSE	Hspd1	4.43721e+10
Q3UHJ0	AAK1_MOUSE	Aak1	6.43624e+10
Q8K4G5	ABLM1_MOUSE	Ablim1	5.08007e+10
Q61282	PGCA_MOUSE	Acan	5.85348e+10
Q5SXY1	CYTSB_MOUSE	Specc1	3.09527e+10
Q5F2E8	TAOK1_MOUSE	Taok1	1.89678e+10
Q61768	KINH_MOUSE	Kif5b	2.37619e+10
Q61595	KTN1_MOUSE	Ktn1	8.32774e+10
P02469	LAMB1_MOUSE	Lamb1	1.00765e+10
Q8VD04	GRAP1_MOUSE	Gripap1	3.475e+10
Q6ZPE2	MTMR5_MOUSE	Sbf1	1.29566e+10
D3YXK2	SAFB1_MOUSE	Safb	5.45535e+10
P23116	EIF3A_MOUSE	Eif3a	5.59762e+09
Q9WU42	NCOR2_MOUSE	Ncor2	3.77588e+09
Q9EQZ7	RIMS2_MOUSE	Rims2	1.54012e+10
Q6NZJ6	IF4G1_MOUSE	Eif4g1	4.83395e+10
Q5SNZ0	GRDN_MOUSE	Ccdc88a	6.16296e+10
Q6ZWR6	SYNE1_MOUSE	Syne1	5.32132e+09
P05064	ALDOA_MOUSE	Aldoa	5.70586e+11
P63318	KPCG_MOUSE	Prkcg	3.88427e+10
Q60875	ARHG2_MOUSE	Arhgef2	2.30452e+10
O55131	SEPT7_MOUSE	Septin7	7.22154e+10
Q03265	ATPA_MOUSE	Atp5f1a	2.30227e+11
Q8VD37	SGIP1_MOUSE	Sgip1	5.77132e+10
Q8CGP0	H2B3B_MOUSE	H2bc26	4.70083e+13
Q61656	DDX5_MOUSE	Ddx5	5.48376e+10
Q8C1B1	CAMP2_MOUSE	Camsap2	1.49609e+10
P28660	NCKP1_MOUSE	Nckap1	1.85413e+10
P11627	L1CAM_MOUSE	L1cam	6.41997e+10
P70175	DLG3_MOUSE	Dlg3	3.14958e+10
P11798	KCC2A_MOUSE	Camk2a	8.31503e+11
Q9ES97	RTN3_MOUSE	Rtn3	8.29987e+10
P16330	CN37_MOUSE	Cnp	3.78204e+11
P62806	H4_MOUSE	H4c1	4.05648e+13
O08553	DPYL2_MOUSE	Dpysl2	2.26634e+11
Q80TZ3	AUXI_MOUSE	Dnajc6	7.23117e+10
O88322	NID2_MOUSE	Nid2	3.74345e+10
P63044	VAMP2_MOUSE	Vamp2	3.18808e+11
P07901	HS90A_MOUSE	Hsp90aa1	6.11956e+10
P11679	K2C8_MOUSE	Krt8	4.83564e+10
Q64524	H2B2E_MOUSE	H2bc21	4.70125e+13
P09411	PGK1_MOUSE	Pgk1	7.70052e+10
Q9JME5	AP3B2_MOUSE	Ap3b2	9.0937e+09
Q99PL5	RRBP1_MOUSE	Rrbp1	1.70376e+10
A2AJI0	MA7D1_MOUSE	Map7d1	3.45974e+10
P97427	DPYL1_MOUSE	Crmp1	1.47325e+11
Q9Z2I0	LETM1_MOUSE	Letm1	1.18349e+11
P10126	EF1A1_MOUSE	Eef1a1	1.34234e+11
Q8BKX1	BAIP2_MOUSE	Baiap2	8.91494e+10
Q64521	GPDM_MOUSE	Gpd2	5.03149e+10
Q80YA9	CNKR2_MOUSE	Cnksr2	1.49817e+10
Q3UHD9	AGAP2_MOUSE	Agap2	3.74417e+10
Q91VD9	NDUS1_MOUSE	Ndufs1	2.05128e+10
Q8R0S2	IQEC1_MOUSE	Iqsec1	1.56756e+10
A2AG50	MA7D2_MOUSE	Map7d2	5.71865e+10
P68033	ACTC_MOUSE	Actc1	1.70343e+12
O88569	ROA2_MOUSE	Hnrnpa2b1	3.70984e+11
Q8BMK4	CKAP4_MOUSE	Ckap4	4.12937e+10
Q61548	AP180_MOUSE	Snap91	6.53325e+10
P61264	STX1B_MOUSE	Stx1b	2.53197e+11
Q3TEA8	HP1B3_MOUSE	Hp1bp3	6.84344e+11
Q99NB9	SF3B1_MOUSE	Sf3b1	2.27581e+10
P14148	RL7_MOUSE	Rpl7	7.77205e+11
Q60625	ICAM5_MOUSE	Icam5	1.16394e+11
Q4KMM3	OXR1_MOUSE	Oxr1	3.49135e+10
Q501J6	DDX17_MOUSE	Ddx17	3.49701e+10
Q9D8E6	RL4_MOUSE	Rpl4	3.57115e+11
P12023	A4_MOUSE	App	1.11652e+11
O88343	S4A4_MOUSE	Slc4a4	3.61022e+10
P23819	GRIA2_MOUSE	Gria2	2.35025e+10
P48722	HS74L_MOUSE	Hspa4l	2.60776e+10
O55143	AT2A2_MOUSE	Atp2a2	6.94869e+09
B1AWN6	SCN2A_MOUSE	Scn2a	8.12641e+09
Q62108	DLG4_MOUSE	Dlg4	4.64946e+10
Q6PFD5	DLGP3_MOUSE	Dlgap3	2.81876e+10
P26443	DHE3_MOUSE	Glud1	5.18394e+10
Q61315	APC_MOUSE	Apc	7.75959e+09
Q9CZW5	TOM70_MOUSE	Tomm70	4.25131e+10
Q8CJ19	MICA3_MOUSE	Mical3	1.11732e+10
Q9QVP9	FAK2_MOUSE	Ptk2b	1.74144e+10
P35438	NMDZ1_MOUSE	Grin1	3.18563e+10
Q8BTM8	FLNA_MOUSE	Flna	4.42469e+09
Q01853	TERA_MOUSE	Vcp	2.92487e+10
O08784	TCOF_MOUSE	Tcof1	2.70879e+10
B9EJA2	CTTB2_MOUSE	Cttnbp2	3.26322e+10
Q6ZQ38	CAND1_MOUSE	Cand1	8.35245e+09
Q9Z0R4	ITSN1_MOUSE	Itsn1	2.80018e+10
G3X9J0	SI1L3_MOUSE	Sipa1l3	7.74004e+09
Q5SYD0	MYO1D_MOUSE	Myo1d	8.97137e+09
P58252	EF2_MOUSE	Eef2	1.10615e+10
P11499	HS90B_MOUSE	Hsp90ab1	4.49127e+10
Q9R0K7	AT2B2_MOUSE	Atp2b2	2.09903e+10
Q91X97	NCALD_MOUSE	Ncald	2.60921e+11
P56480	ATPB_MOUSE	Atp5f1b	1.33995e+11
P17182	ENOA_MOUSE	Eno1	1.28362e+11
Q9QZQ8	H2AY_MOUSE	Macroh2a1	5.86294e+11
Q6R891	NEB2_MOUSE	Ppp1r9b	7.06971e+10
Q8BHL3	TB10B_MOUSE	Tbc1d10b	4.53075e+10
P05202	AATM_MOUSE	Got2	1.07219e+11
P0DP28	CALM3_MOUSE	Calm3	5.08193e+12
P58771	TPM1_MOUSE	Tpm1	3.30554e+11
P50518	VATE1_MOUSE	Atp6v1e1	9.46471e+10
Q7TT50	MRCKB_MOUSE	Cdc42bpb	2.33418e+10
Q61699	HS105_MOUSE	Hsph1	1.34975e+10
P14824	ANXA6_MOUSE	Anxa6	3.13883e+10
Q80SW1	SAHH2_MOUSE	Ahcyl1	3.16687e+10
P38647	GRP75_MOUSE	Hspa9	3.41603e+10
Q04750	TOP1_MOUSE	Top1	1.99535e+10
Q920I9	WDR7_MOUSE	Wdr7	7.69429e+09
Q9CS84	NRX1A_MOUSE	Nrxn1	2.84557e+10
P27659	RL3_MOUSE	Rpl3	5.47593e+10
P63101	1433Z_MOUSE	Ywhaz	9.02497e+11
P47708	RP3A_MOUSE	Rph3a	2.48699e+10
P84091	AP2M1_MOUSE	Ap2m1	5.03469e+10
P35486	ODPA_MOUSE	Pdha1	2.74732e+11
Q8BH59	S2512_MOUSE	Slc25a12	1.77156e+10
Q921I1	TRFE_MOUSE	Tf	1.45206e+10
Q9Z140	CPNE6_MOUSE	Cpne6	3.97954e+10
Q9JLM8	DCLK1_MOUSE	Dclk1	3.36278e+10
Q923T9	KCC2G_MOUSE	Camk2g	2.28266e+11
Q8K1M6	DNM1L_MOUSE	Dnm1l	2.08968e+10
P46096	SYT1_MOUSE	Syt1	3.39924e+11
P14733	LMNB1_MOUSE	Lmnb1	2.79251e+10
Q60902	EP15R_MOUSE	Eps15l1	8.81127e+09
P27661	H2AX_MOUSE	H2ax	142487994741912
E9Q557	DESP_MOUSE	Dsp	3.44541e+09
Q80VC9	CAMP3_MOUSE	Camsap3	5.14615e+10
Q811P8	RHG32_MOUSE	Arhgap32	7.25058e+09
P17742	PPIA_MOUSE	Ppia	7.01647e+11
Q61644	PACN1_MOUSE	Pacsin1	1.18973e+11
Q91V14	S12A5_MOUSE	Slc12a5	3.06125e+10
Q68FD9	K1549_MOUSE	Kiaa1549	3.65407e+10
P62631	EF1A2_MOUSE	Eef1a2	1.33785e+11
P04370	MBP_MOUSE	Mbp	9.29528e+13
Q02248	CTNB1_MOUSE	Ctnnb1	7.73853e+09
P17183	ENOG_MOUSE	Eno2	6.00724e+10
Q8CH25	SLTM_MOUSE	Sltm	2.96131e+10
Q9QXS6	DREB_MOUSE	Dbn1	9.09203e+10
P51655	GPC4_MOUSE	Gpc4	6.89486e+10
Q9DBR7	MYPT1_MOUSE	Ppp1r12a	1.37484e+10
Q9Z0U1	ZO2_MOUSE	Tjp2	2.18026e+10
Q6PHZ2	KCC2D_MOUSE	Camk2d	2.14602e+11
B0V2N1	PTPRS_MOUSE	Ptprs	1.12485e+10
P25976	UBF1_MOUSE	Ubtf	3.38732e+10
P58871	TB182_MOUSE	Tnks1bp1	5.48045e+09
Q62167	DDX3X_MOUSE	Ddx3x	9.06127e+09
P35436	NMDE1_MOUSE	Grin2a	1.98983e+10
P80560	PTPR2_MOUSE	Ptprn2	2.08361e+10
Q60597	ODO1_MOUSE	Ogdh	1.18727e+10
Q64487	PTPRD_MOUSE	Ptprd	6.99885e+10
Q8BZ98	DYN3_MOUSE	Dnm3	3.00986e+10
Q5DTL9	S4A10_MOUSE	Slc4a10	8.00858e+10
Q80YR5	SAFB2_MOUSE	Safb2	3.3954e+10
Q8CI94	PYGB_MOUSE	Pygb	8.95633e+09
P30275	KCRU_MOUSE	Ckmt1	1.1312e+11
P28663	SNAB_MOUSE	Napb	9.15713e+10
P16858	G3P_MOUSE	Gapdh	2.91221e+11
P60879	SNP25_MOUSE	Snap25	2.61382e+11
Q3U0V1	FUBP2_MOUSE	Khsrp	2.82173e+10
P84075	HPCA_MOUSE	Hpca	2.29422e+11
Q9QXY6	EHD3_MOUSE	Ehd3	2.5904e+10
P40630	TFAM_MOUSE	Tfam	3.36711e+11
Q68FF6	GIT1_MOUSE	Git1	1.55697e+10
Q9JIX8	ACINU_MOUSE	Acin1	3.25427e+10
Q8CJF7	ELYS_MOUSE	Ahctf1	1.91497e+10
P58281	OPA1_MOUSE	Opa1	1.16752e+10
Q6GSS7	H2A2A_MOUSE	Hist2h2aa1;	142176583543288
Q8CGY8	OGT1_MOUSE	Ogt	1.25199e+10
P26039	TLN1_MOUSE	Tln1	1.36497e+10
Q9WVQ1	MAGI2_MOUSE	Magi2	1.03941e+10
Q6ZQ58	LARP1_MOUSE	Larp1	8.57831e+09
Q7TQG1	PKHA6_MOUSE	Plekha6	1.30853e+10
Q9JI91	ACTN2_MOUSE	Actn2	2.29425e+11
P10637	TAU_MOUSE	Mapt	1.118e+12
P97379	G3BP2_MOUSE	G3bp2	2.2555e+10
P23242	CXA1_MOUSE	Gja1	5.59481e+11
Q8C2Q3	RBM14_MOUSE	Rbm14	4.48046e+10
Q9WV69	DEMA_MOUSE	Dmtn	1.66808e+11
P62761	VISL1_MOUSE	Vsnl1	1.48511e+11
P63158	HMGB1_MOUSE	Hmgb1	3.90398e+11
P62259	1433E_MOUSE	Ywhae	7.15521e+11
Q8C419	MGLYR_MOUSE	Gpr158	3.20975e+10
Q05D44	IF2P_MOUSE	Eif5b	2.13676e+10
Q9WUA3	PFKAP_MOUSE	Pfkp	1.03533e+10
B1AZP2	DLGP4_MOUSE	Dlgap4	2.5207e+10
P06745	G6PI_MOUSE	Gpi	1.73683e+10
P15105	GLNA_MOUSE	Glul	1.0668e+11
Q8C854	MYEF2_MOUSE	Myef2	2.46017e+10
Q8R1M2	H2AJ_MOUSE	H2aj	142178082930225
Q8CGP6	H2A1H_MOUSE	H2ac12	142174696868622
A2AJA9	AJM1_MOUSE	Ajm1	2.02127e+10
Q05512	MARK2_MOUSE	Mark2	1.39122e+10
Q68FL4	SAHH3_MOUSE	Ahcyl2	2.92106e+10
Q7TQH0	ATX2L_MOUSE	Atxn2l	6.74674e+09
E9Q401	RYR2_MOUSE	Ryr2	5.31816e+09
Q91VM5	RMXL1_MOUSE	Rbmxl1	1.96369e+11
Q9WV02	RBMX_MOUSE	Rbmx	1.8141e+11
Q9DC07	LNEBL_MOUSE	Nebl	3.70799e+10
Q68EF6	BEGIN_MOUSE	Begain	8.71348e+09
P97351	RS3A_MOUSE	Rps3a	1.23914e+12
Q6A068	CDC5L_MOUSE	Cdc5l	1.89234e+10
Q9QZF2	GPC1_MOUSE	Gpc1	1.3992e+11
P21107	TPM3_MOUSE	Tpm3	3.24034e+11
Q2PFD7	PSD3_MOUSE	Psd3	1.85938e+11
Q9QYC0	ADDA_MOUSE	Add1	7.08402e+10
P47857	PFKAM_MOUSE	Pfkm	2.19344e+10
Q8K0T0	RTN1_MOUSE	Rtn1	1.10555e+11
Q03517	SCG2_MOUSE	Scg2	4.06406e+10
Q80U28	MADD_MOUSE	Madd	5.81041e+09
D3YUB6	BTBD8_MOUSE	Btbd8	1.23504e+10
Q3UTQ8	CDKL5_MOUSE	Cdkl5	2.57655e+10
Q922F4	TBB6_MOUSE	Tubb6	9.37525e+11
Q61330	CNTN2_MOUSE	Cntn2	9.15106e+09
P17156	HSP72_MOUSE	Hspa2	1.06895e+11
P23818	GRIA1_MOUSE	Gria1	1.2515e+10
P26231	CTNA1_MOUSE	Ctnna1	2.20054e+10
P09405	NUCL_MOUSE	Ncl	9.1266e+10
Q61316	HSP74_MOUSE	Hspa4	2.49949e+10
Q8K019	BCLF1_MOUSE	Bclaf1	3.10883e+10
P42669	PURA_MOUSE	Pura	8.42487e+10
Q9Z204	HNRPC_MOUSE	Hnrnpc	1.24332e+11
Q9CR61	NDUB7_MOUSE	Ndufb7	1.9255e+12
Q8BFU3	RN214_MOUSE	Rnf214	4.93229e+09
Q62420	SH3G2_MOUSE	Sh3gl2	4.57398e+10
P97820	M4K4_MOUSE	Map4k4	5.40144e+09
P15116	CADH2_MOUSE	Cdh2	4.78788e+10
P48962	ADT1_MOUSE	Slc25a4	2.66652e+11
Q7TQF7	AMPH_MOUSE	Amph	1.28761e+11
Q8K0U4	HS12A_MOUSE	Hspa12a	2.25837e+10
Q3UH99	SHSA6_MOUSE	Shisa6	4.29376e+10
P68510	1433F_MOUSE	Ywhah	7.16177e+11
Q9Z0P4	PALM_MOUSE	Palm	6.73288e+10
G3XA57	RFIP2_MOUSE	Rab11fip2	1.47939e+10
Q8BJ42	DLGP2_MOUSE	Dlgap2	1.67089e+10
Q68FM6	PPR29_MOUSE	Elfn2	8.24185e+09
Q8BFR5	EFTU_MOUSE	Tufm	3.20301e+10
P43276	H15_MOUSE	H1-5	9.62709e+11
P70663	SPRL1_MOUSE	Sparcl1	1.77617e+10
Q03157	APLP1_MOUSE	Aplp1	3.05386e+10
P80318	TCPG_MOUSE	Cct3	1.00529e+10
P26040	EZRI_MOUSE	Ezr	1.93895e+10
Q8K212	PACS1_MOUSE	Pacs1	5.71196e+09
Q9Z2Q6	SEPT5_MOUSE	Septin5	1.711e+10
Q8CH77	NAV1_MOUSE	Nav1	9.60922e+09
O54988	SLK_MOUSE	Slk	8.8702e+09
Q64522	H2A2B_MOUSE	H2ac21	111310742582560
Q8K1A6	C2D1A_MOUSE	Cc2d1a	1.19127e+10
P97434	MPRIP_MOUSE	Mprip	4.70742e+09
Q80UG2	PLXA4_MOUSE	Plxna4	3.47969e+09
P70206	PLXA1_MOUSE	Plxna1	4.13159e+09
Q7TME0	PLPR4_MOUSE	Plppr4	1.44721e+10
Q9R1L5	MAST1_MOUSE	Mast1	1.86207e+10
Q3UMU9	HDGR2_MOUSE	Hdgfl2	1.75385e+11
P62748	HPCL1_MOUSE	Hpcal1	1.97661e+11
Q9CPQ1	COX6C_MOUSE	Cox6c	7.64455e+11
P12787	COX5A_MOUSE	Cox5a	8.71773e+11
P05063	ALDOC_MOUSE	Aldoc	3.93084e+10
Q9CZU6	CISY_MOUSE	Cs	5.96435e+10
Q6IRU2	TPM4_MOUSE	Tpm4	1.36725e+10
P18760	COF1_MOUSE	Cfl1	2.46376e+11
O08539	BIN1_MOUSE	Bin1	4.30591e+10
P12970	RL7A_MOUSE	Rpl7a	3.49394e+11
Q91YT0	NDUV1_MOUSE	Ndufv1	2.75166e+10
P68254	1433T_MOUSE	Ywhaq	7.6827e+11
Q8VHG2	AMOT_MOUSE	Amot	7.93791e+09
P27773	PDIA3_MOUSE	Pdia3	1.68226e+10
Q811D0	DLG1_MOUSE	Dlg1	2.73871e+10
O70133	DHX9_MOUSE	Dhx9	6.40104e+09
Q9JKR6	HYOU1_MOUSE	Hyou1	1.00684e+10
P51881	ADT2_MOUSE	Slc25a5	1.91618e+11
Q9Z315	SNUT1_MOUSE	Sart1	1.01245e+10
Q8VDJ3	VIGLN_MOUSE	Hdlbp	6.01825e+10
P11983	TCPA_MOUSE	Tcp1	1.67799e+10
P32067	LA_MOUSE	Ssb	1.2749e+10
Q61290	CAC1E_MOUSE	Cacna1e	2.07853e+10
Q6DFV3	RHG21_MOUSE	Arhgap21	7.64848e+09
P80316	TCPE_MOUSE	Cct5	1.18308e+10
Q9WVK4	EHD1_MOUSE	Ehd1	2.26926e+10
Q3UU96	MRCKA_MOUSE	Cdc42bpa	3.36655e+09
Q6PDH0	PHLB1_MOUSE	Phldb1	7.95131e+09
Q64511	TOP2B_MOUSE	Top2b	1.58294e+11
Q9JJZ2	TBA8_MOUSE	Tuba8	7.53243e+11
P62983	RS27A_MOUSE	Rps27a	1.86126e+12
Q9R0P9	UCHL1_MOUSE	Uchl1	4.17198e+10
Q9DB05	SNAA_MOUSE	Napa	3.06812e+10
Q76MZ3	2AAA_MOUSE	Ppp2r1a	1.08625e+10
P63328	PP2BA_MOUSE	Ppp3ca	9.37755e+10
P08249	MDHM_MOUSE	Mdh2	1.83564e+11
P61979	HNRPK_MOUSE	Hnrnpk	3.18258e+11
Q3UHL1	CAMKV_MOUSE	Camkv	5.46029e+10
Q9DCX2	ATP5H_MOUSE	Atp5pd	2.28437e+11
Q8BMF4	ODP2_MOUSE	Dlat	8.14403e+10
Q8R3Z5	CACB1_MOUSE	Cacnb1	2.38148e+10
Q9CY58	SERB1_MOUSE	Serbp1	6.31924e+10
O88735	MAP7_MOUSE	Map7	3.09315e+10
P14094	AT1B1_MOUSE	Atp1b1	2.8719e+11
Q9Z218	DPP6_MOUSE	Dpp6	1.81555e+10
Q05920	PYC_MOUSE	Pc	7.57932e+09
Q9D415	DLGP1_MOUSE	Dlgap1	1.26433e+10
P20029	BIP_MOUSE	Hspa5	4.77951e+10
D3YZP9	CCDC6_MOUSE	Ccdc6	9.35421e+09
A2A690	TANC2_MOUSE	Tanc2	5.52267e+09
Q6NV83	SR140_MOUSE	U2surp	1.23754e+10
P55937	GOGA3_MOUSE	Golga3	1.00585e+10
O55017	CAC1B_MOUSE	Cacna1b	1.24708e+10
Q3UHC7	DAB2P_MOUSE	Dab2ip	1.87944e+10
P70296	PEBP1_MOUSE	Pebp1	4.66874e+11
Q9DCJ5	NDUA8_MOUSE	Ndufa8	3.32881e+11
P08122	CO4A2_MOUSE	Col4a2	2.40774e+11
Q9D6R2	IDH3A_MOUSE	Idh3a	6.20038e+10
P80314	TCPB_MOUSE	Cct2	5.67333e+09
Q80WM4	HPLN4_MOUSE	Hapln4	2.009e+10
P20917	MAG_MOUSE	Mag	2.18566e+11
Q9Z2Y3	HOME1_MOUSE	Homer1	1.0513e+11
P43275	H11_MOUSE	H1-1	1.63808e+13
P56399	UBP5_MOUSE	Usp5	5.89148e+09
Q8CCK0	H2AW_MOUSE	Macroh2a2	3.18691e+11
Q9CQV8	1433B_MOUSE	Ywhab	7.30775e+11
P47911	RL6_MOUSE	Rpl6	6.36302e+11
Q0VGU4	VGF_MOUSE	Vgf	3.95416e+10
P58774	TPM2_MOUSE	Tpm2	2.11757e+11
Q9CR68	UCRI_MOUSE	Uqcrfs1	3.27774e+11
Q8BL65	ABLM2_MOUSE	Ablim2	3.57597e+10
Q3UHB8	CC177_MOUSE	Ccdc177	4.5027e+10
Q5RJI5	BRSK1_MOUSE	Brsk1	9.06447e+09
P10922	H10_MOUSE	H1-0	8.34191e+12
Q60780	GAS7_MOUSE	Gas7	1.08065e+10
Q62376	RU17_MOUSE	Snrnp70	6.6205e+10
O35551	RABE1_MOUSE	Rabep1	8.52232e+09
Q8K596	NAC2_MOUSE	Slc8a2	1.00537e+10
Q6P4S6	SIK3_MOUSE	Sik3	3.37102e+09
O35526	STX1A_MOUSE	Stx1a	8.72772e+10
F8VPU2	FARP1_MOUSE	Farp1	3.45885e+10
P62814	VATB2_MOUSE	Atp6v1b2	4.61689e+10
Q8BUV3	GEPH_MOUSE	Gphn	8.09924e+09
P35564	CALX_MOUSE	Canx	4.7235e+10
Q80TR4	SLIT1_MOUSE	Slit1	2.32333e+09
P26041	MOES_MOUSE	Msn	1.75153e+10
P70168	IMB1_MOUSE	Kpnb1	1.04647e+10
P31001	DESM_MOUSE	Des	3.22435e+11
Q9Z1G4	VPP1_MOUSE	Atp6v0a1	5.40066e+10
Q80XI3	IF4G3_MOUSE	Eif4g3	3.35046e+10
P42932	TCPQ_MOUSE	Cct8	7.63665e+09
Q9R0I7	YLPM1_MOUSE	Ylpm1	9.13241e+09
Q60598	SRC8_MOUSE	Cttn	7.37471e+10
Q6DIC0	SMCA2_MOUSE	Smarca2	1.2299e+10
Q6P5U7	NWD2_MOUSE	Nwd2	3.23158e+09
Q3UH66	WNK2_MOUSE	Wnk2	1.20901e+10
P68404	KPCB_MOUSE	Prkcb	9.95821e+09
Q61464	ZN638_MOUSE	Znf638	4.51321e+09
Q3UHD1	AGRB1_MOUSE	Adgrb1	6.97828e+09
Q61696	HS71A_MOUSE	Hspa1a	4.63032e+10
Q62095	DDX3Y_MOUSE	Ddx3y	9.00108e+09
Q3TKT4	SMCA4_MOUSE	Smarca4	5.78064e+09
Q6PDQ2	CHD4_MOUSE	Chd4	8.16288e+09
Q9D2P8	MOBP_MOUSE	Mobp	1.50623e+12
P61982	1433G_MOUSE	Ywhag	7.17939e+11
P63085	MK01_MOUSE	Mapk1	3.70107e+10
Q60932	VDAC1_MOUSE	Vdac1	3.91101e+11
P05784	K1C18_MOUSE	Krt18	4.10512e+10
Q8R0S4	CACB4_MOUSE	Cacnb4	2.03345e+10
Q61937	NPM_MOUSE	Npm1	8.713e+10
P30999	CTND1_MOUSE	Ctnnd1	4.9758e+09
Q9DC69	NDUA9_MOUSE	Ndufa9	1.41311e+10
Q8BG05	ROA3_MOUSE	Hnrnpa3	1.22499e+11
Q8VC31	CCDC9_MOUSE	Ccdc9	9.9554e+09
P59759	MRTFB_MOUSE	Mrtfb	7.92045e+09
Q7TPV4	MBB1A_MOUSE	Mybbp1a	7.11085e+09
Q8CFI0	NED4L_MOUSE	Nedd4l	1.60438e+10
P18872	GNAO_MOUSE	Gnao1	8.87752e+10
P50396	GDIA_MOUSE	Gdi1	1.41598e+10
P08113	ENPL_MOUSE	Hsp90b1	7.98598e+09
Q9QYB5	ADDG_MOUSE	Add3	1.14013e+10
P19096	FAS_MOUSE	Fasn	2.05319e+09
Q8CJH3	PLXB1_MOUSE	Plxnb1	4.15508e+09
Q9Z1L5	CA2D3_MOUSE	Cacna2d3	4.04184e+09
Q5DTN8	JKIP3_MOUSE	Jakmip3	3.722e+09
Q7TNC4	LC7L2_MOUSE	Luc7l2	2.00744e+10
Q64331	MYO6_MOUSE	Myo6	5.20346e+09
P08003	PDIA4_MOUSE	Pdia4	3.49333e+09
Q02053	UBA1_MOUSE	Uba1	1.19301e+10
P28740	KIF2A_MOUSE	Kif2a	1.27697e+10
Q9QWY8	ASAP1_MOUSE	Asap1	4.65778e+09
P39054	DYN2_MOUSE	Dnm2	6.59629e+10
P09528	FRIH_MOUSE	Fth1	1.9203e+11
Q9DB20	ATPO_MOUSE	Atp5po	2.21045e+11
P05201	AATC_MOUSE	Got1	3.8545e+10
P06837	NEUM_MOUSE	Gap43	6.60608e+10
Q8R5H6	WASF1_MOUSE	Wasf1	3.0963e+10
P84244	H33_MOUSE	H3-3a	4332665188894
P19536	COX5B_MOUSE	Cox5b	2.46726e+12
O35136	NCAM2_MOUSE	Ncam2	1.26818e+10
P43006	EAA2_MOUSE	Slc1a2	1.15484e+11
Q9D0M3	CY1_MOUSE	Cyc1	2.20109e+11
Q9R1Q8	TAGL3_MOUSE	Tagln3	1.09862e+11
P49312	ROA1_MOUSE	Hnrnpa1	8.99472e+10
Q2M3X8	PHAR1_MOUSE	Phactr1	1.17797e+10
P08226	APOE_MOUSE	Apoe	4.73247e+10
Q6ZPZ3	ZC3H4_MOUSE	Zc3h4	4.9651e+09
P40124	CAP1_MOUSE	Cap1	1.40422e+11
Q80WJ7	LYRIC_MOUSE	Mtdh	5.34118e+10
Q91WJ8	FUBP1_MOUSE	Fubp1	9.40489e+09
P62482	KCAB2_MOUSE	Kcnab2	8.6653e+09
P62702	RS4X_MOUSE	Rps4x	6.90977e+10
Q9D6Z1	NOP56_MOUSE	Nop56	9.13945e+09
Q810A7	DDX42_MOUSE	Ddx42	3.24728e+09
P26043	RADI_MOUSE	Rdx	1.80662e+10
Q9D2N4	DTNA_MOUSE	Dtna	5.87623e+09
O54931	AKAP2_MOUSE	Pakap	7.58134e+09
Q569Z5	DDX46_MOUSE	Ddx46	2.90219e+09
P70441	NHRF1_MOUSE	Nherf1	2.18479e+10
Q61207	SAP_MOUSE	Psap	1.08801e+11
Q9Z0E0	NCDN_MOUSE	Ncdn	2.77614e+10
P48453	PP2BB_MOUSE	Ppp3cb	5.28506e+10
Q6PDM2	SRSF1_MOUSE	Srsf1	3.88228e+11
Q8CH09	SUGP2_MOUSE	Sugp2	3.25466e+09
Q6A0A9	F120A_MOUSE	FAM120A	5.15333e+09
Q8CGC7	SYEP_MOUSE	Eprs1	8.04135e+09
Q3UH68	LIMC1_MOUSE	Limch1	6.53927e+09
Q62448	IF4G2_MOUSE	Eif4g2	2.52395e+09
O35691	PININ_MOUSE	Pnn	1.34574e+10
Q9CYI4	LUC7L_MOUSE	Luc7l	1.03064e+10
Q9EPQ8	TCF20_MOUSE	Tcf20	6.12953e+09
Q6PGN3	DCLK2_MOUSE	Dclk2	1.25754e+10
P80315	TCPD_MOUSE	Cct4	1.6236e+10
Q80ZF8	AGRB3_MOUSE	Adgrb3	6.77668e+09
P43406	ITAV_MOUSE	Itgav	5.26167e+09
P70232	NCHL1_MOUSE	Chl1	1.36541e+10
Q8CDG3	VCIP1_MOUSE	Vcpip1	2.16468e+09
Q9EPN1	NBEA_MOUSE	Nbea	2.21507e+09
O70589	CSKP_MOUSE	Cask	3.07263e+09
Q8BVL9	JKIP1_MOUSE	Jakmip1	6.46022e+09
Q9CU62	SMC1A_MOUSE	Smc1a	4.80661e+09
Q9EPU0	RENT1_MOUSE	Upf1	2.91347e+09
Q6P9K9	NRX3A_MOUSE	Nrxn3	6.1042e+09
Q2KN98	CYTSA_MOUSE	Specc1l	5.79735e+09
Q7TMB8	CYFP1_MOUSE	Cyfip1	1.93316e+10
P84228	H32_MOUSE	H3c2	4.32981e+12
P57746	VATD_MOUSE	Atp6v1d	7.25281e+10
Q80Y24	PRIC2_MOUSE	Prickle2	4.08537e+09
Q9QUP5	HPLN1_MOUSE	Hapln1	1.21868e+11
P23506	PIMT_MOUSE	Pcmt1	4.89293e+10
Q69Z99	ZN512_MOUSE	Znf512	9.88656e+09
Q9Z2I9	SUCB1_MOUSE	Sucla2	2.62478e+10
D3Z7P3	GLSK_MOUSE	Gls	9.38378e+09
Q9JKK7	TMOD2_MOUSE	Tmod2	6.50568e+10
P61358	RL27_MOUSE	Rpl27	1.15601e+12
Q9WTT4	VATG2_MOUSE	Atp6v1g2	1.09338e+11
Q8CCJ4	AMER2_MOUSE	Amer2	1.16591e+10
Q9DCS9	NDUBA_MOUSE	Ndufb10	2.73143e+11
Q63844	MK03_MOUSE	Mapk3	2.12638e+10
Q61137	ASTN1_MOUSE	Astn1	9.71644e+09
Q8BVE3	VATH_MOUSE	Atp6v1h	8.23976e+09
P63213	GBG2_MOUSE	Gng2	1.47883e+11
Q9CPW0	CNTP2_MOUSE	Cntnap2	3.65442e+09
Q8BJD1	ITIH5_MOUSE	Itih5	4.62862e+09
O70161	PI51C_MOUSE	Pip5k1c	1.0904e+10
Q9WV55	VAPA_MOUSE	Vapa	1.31715e+11
O35143	ATIF1_MOUSE	Atp5if1	5.37055e+10
Q8CBW3	ABI1_MOUSE	Abi1	2.7492e+10
Q9QX47	SON_MOUSE	Son	7.05073e+09
Q9CZ44	NSF1C_MOUSE	Nsfl1c	3.45117e+10
P40142	TKT_MOUSE	Tkt	8.91312e+09
Q6NS60	FBX41_MOUSE	Fbxo41	6.52268e+09
P47962	RL5_MOUSE	Rpl5	5.71044e+10
Q6NS52	DGKB_MOUSE	Dgkb	5.13977e+09
Q8CJ67	STAU2_MOUSE	Stau2	6.07265e+09
Q6PDG5	SMRC2_MOUSE	Smarcc2	3.28467e+09
Q03141	MARK3_MOUSE	Mark3	8.82163e+09
Q06335	APLP2_MOUSE	Aplp2	1.03445e+10
O88291	ZN326_MOUSE	Znf326	7.02382e+09
Q91WM1	STRBP_MOUSE	Strbp	2.41068e+10
Q9D394	RUFY3_MOUSE	Rufy3	1.00608e+10
Q9CWZ7	SNAG_MOUSE	Napg	6.8363e+10
Q8BH44	COR2B_MOUSE	Coro2b	2.08414e+10
Q9Z1S5	SEPT3_MOUSE	Septin3	1.82451e+10
O88448	KLC2_MOUSE	Klc2	8.42992e+09
Q78PY7	SND1_MOUSE	Snd1	5.85141e+09
Q9R0N7	SYT7_MOUSE	Syt7	2.37079e+10
B5TVM2	ILDR2_MOUSE	Ildr2	5.75801e+10
Q3UVX5	GRM5_MOUSE	Grm5	1.06863e+10
Q8R550	SH3K1_MOUSE	Sh3kbp1	4.97024e+10
Q00PI9	HNRL2_MOUSE	Hnrnpul2	6.29026e+09
Q62504	MINT_MOUSE	Spen	5.12606e+09
Q8BMS1	ECHA_MOUSE	Hadha	9.23599e+09
Q6Q477	AT2B4_MOUSE	Atp2b4	6.08978e+09
Q6ZPJ3	UBE2O_MOUSE	Ube2o	5.01052e+09
Q3UHU5	MTCL1_MOUSE	Mtcl1	6.668e+09
Q3UIL6	PKHA7_MOUSE	Plekha7	3.4959e+09
Q60847	COCA1_MOUSE	Col12a1	7.04318e+10
O88447	KLC1_MOUSE	Klc1	6.61823e+09
P34884	MIF_MOUSE	Mif	1.50172e+11
P19783	COX41_MOUSE	Cox4i1	3.3491e+11
Q8CHH9	SEPT8_MOUSE	Septin8	1.97207e+10
Q62288	TICN1_MOUSE	Spock1	8.74253e+09
P62897	CYC_MOUSE	Cycs	3.10788e+11
P97300	NPTN_MOUSE	Nptn	1.38926e+11
P97797	SHPS1_MOUSE	Sirpa	1.17273e+11
O88532	ZFR_MOUSE	Zfr	1.34285e+10
P09242	PPBT_MOUSE	Alpl	1.46027e+10
Q61598	GDIB_MOUSE	Gdi2	1.07563e+10
Q9R1V6	ADA22_MOUSE	Adam22	8.3479e+09
Q8R081	HNRPL_MOUSE	Hnrnpl	2.38355e+10
Q9JKS5	HABP4_MOUSE	Habp4	8.5111e+09
Q8VDQ8	SIR2_MOUSE	Sirt2	1.3752e+10
Q8BY89	CTL2_MOUSE	Slc44a2	1.94985e+10
Q9WTR5	CAD13_MOUSE	Cdh13	3.30635e+10
P51859	HDGF_MOUSE	Hdgf	7.87319e+10
P63082	VATL_MOUSE	Atp6v0c	2.54239e+10
Q8CHU3	EPN2_MOUSE	Epn2	1.08695e+10
P16125	LDHB_MOUSE	Ldhb	2.45453e+10
Q7TMF3	NDUAC_MOUSE	Ndufa12	1.04029e+11
Q8C1B7	SEP11_MOUSE	Septin11	2.29221e+10
Q91W50	CSDE1_MOUSE	Csde1	3.03679e+09
Q925I1	ATAD3_MOUSE	Atad3a	1.11055e+10
Q06890	CLUS_MOUSE	Clu	2.51565e+10
Q148V7	RELCH_MOUSE	Relch	3.11307e+09
E9Q0S6	TENS1_MOUSE	Tns1	2.94032e+09
P97461	RS5_MOUSE	Rps5	3.26334e+10
Q7TNR6	IGS21_MOUSE	Igsf21	1.02946e+10
A2AHG0	LZTS3_MOUSE	Lzts3	3.56244e+10
O88643	PAK1_MOUSE	Pak1	1.00339e+10
Q7TMK9	HNRPQ_MOUSE	Syncrip	3.19184e+11
Q3TRR0	MAP9_MOUSE	Map9	7.18481e+09
Q9Z0R6	ITSN2_MOUSE	Itsn2	3.92122e+09
Q9JKY5	HIP1R_MOUSE	Hip1r	4.97337e+09
Q9WV34	MPP2_MOUSE	Mpp2	7.20477e+09
Q61771	KIF3B_MOUSE	Kif3b	2.69841e+09
P11103	PARP1_MOUSE	Parp1	2.26987e+10
O08919	NUMBL_MOUSE	Numbl	1.39351e+10
Q8CC27	CACB2_MOUSE	Cacnb2	1.59318e+10
Q99PV0	PRP8_MOUSE	Prpf8	1.34925e+09
Q99KY4	GAK_MOUSE	Gak	1.10751e+10
P20444	KPCA_MOUSE	Prkca	5.55852e+09
P97868	RBBP6_MOUSE	Rbbp6	7.10649e+09
Q8VHJ5	MARK1_MOUSE	Mark1	8.49056e+09
O70305	ATX2_MOUSE	Atxn2	1.94561e+10
P39061	COIA1_MOUSE	Col18a1	8.59013e+09
A2AHC3	CAMP1_MOUSE	Camsap1	4.97357e+09
Q80U93	NU214_MOUSE	Nup214	1.83119e+09
P63024	VAMP3_MOUSE	Vamp3	2.06074e+11
Q922U2	K2C5_MOUSE	Krt5	3.37338e+10
Q99KJ8	DCTN2_MOUSE	Dctn2	4.46073e+10
O35295	PURB_MOUSE	Purb	4.34293e+10
Q99LY9	NDUS5_MOUSE	Ndufs5	3.62753e+11
P43024	CX6A1_MOUSE	Cox6a1	1.28967e+12
Q8R2Z5	VWA1_MOUSE	Vwa1	1.21305e+10
P12382	PFKAL_MOUSE	Pfkl	7.94287e+09
P62908	RS3_MOUSE	Rps3	3.02434e+10
Q5EBJ4	ERMIN_MOUSE	Ermn	2.96472e+10
O08709	PRDX6_MOUSE	Prdx6	6.28433e+10
Q9CQZ5	NDUA6_MOUSE	Ndufa6	6.52934e+10
Q9D855	QCR7_MOUSE	Uqcrb	1.00959e+12
Q60737	CSK21_MOUSE	Csnk2a1	1.35334e+10
P14211	CALR_MOUSE	Calr	1.59056e+10
P70404	IDHG1_MOUSE	Idh3g	8.07272e+09
Q9D6J6	NDUV2_MOUSE	Ndufv2	2.04926e+11
P55012	S12A2_MOUSE	Slc12a2	9.97648e+09
Q99JY0	ECHB_MOUSE	Hadhb	1.0032e+10
Q80VP1	EPN1_MOUSE	Epn1	2.50252e+10
O08749	DLDH_MOUSE	Dld	4.8133e+10
Q8BGZ1	HPCL4_MOUSE	Hpcal4	7.03144e+10
Q9R1T4	SEPT6_MOUSE	Septin6	2.0721e+10
P60202	MYPR_MOUSE	Plp1	5.68187e+12
Q9Z1G3	VATC1_MOUSE	Atp6v1c1	1.77773e+10
P83741	WNK1_MOUSE	Wnk1	6.11922e+09
E9Q912	GDS1_MOUSE	Rap1gds1	4.04554e+09
Q8BGD9	IF4B_MOUSE	Eif4b	3.07255e+10
Q07076	ANXA7_MOUSE	Anxa7	4.20158e+09
P56391	CX6B1_MOUSE	Cox6b1	2.83054e+12
Q8BG95	MYPT2_MOUSE	Ppp1r12b	6.61229e+09
Q80TR1	AGRL1_MOUSE	Adgrl1	9.77295e+09
Q61335	BAP31_MOUSE	Bcap31	1.18095e+10
Q9Z108	STAU1_MOUSE	Stau1	7.67729e+09
P06151	LDHA_MOUSE	Ldha	2.67419e+10
Q62188	DPYL3_MOUSE	Dpysl3	3.45508e+10
Q8C3Q5	SHSA7_MOUSE	Shisa7	5.64584e+10
Q5U3K5	RABL6_MOUSE	Rabl6	3.09285e+10
P80313	TCPH_MOUSE	Cct7	6.17013e+09
P46097	SYT2_MOUSE	Syt2	8.62812e+10
Q6PAJ1	BCR_MOUSE	Bcr	7.78677e+09
Q9CZX8	RS19_MOUSE	Rps19	5.48639e+11
Q9CR57	RL14_MOUSE	Rpl14	9.28403e+10
E9Q3L2	PI4KA_MOUSE	Pi4ka	4.25947e+09
Q7JJ13	BRD2_MOUSE	Brd2	3.48334e+09
Q8K2B3	SDHA_MOUSE	Sdha	6.47831e+09
Q8R326	PSPC1_MOUSE	Pspc1	1.01168e+10
Q02357	ANK1_MOUSE	Ank1	6.08299e+09
Q3URD3	SLMAP_MOUSE	Slmap	4.99808e+09
Q640M1	UT14A_MOUSE	Utp14a	4.33388e+09
Q8CGF7	TCRG1_MOUSE	Tcerg1	4.26888e+09
Q99LI8	HGS_MOUSE	Hgs	6.26436e+09
Q80U35	ARHGH_MOUSE	Arhgef17	9.6239e+09
Q62407	SPEG_MOUSE	Speg	2.49809e+10
Q8VHR5	P66B_MOUSE	Gatad2b	1.8153e+10
Q9CZ13	QCR1_MOUSE	Uqcrc1	1.7324e+10
Q9CQJ8	NDUB9_MOUSE	Ndufb9	1.32325e+11
O35737	HNRH1_MOUSE	Hnrnph1	1.82765e+10
Q8R5M8	CADM1_MOUSE	Cadm1	3.13051e+10
O88342	WDR1_MOUSE	Wdr1	6.46142e+09
P53810	PIPNA_MOUSE	Pitpna	8.57536e+09
Q8BWT1	THIM_MOUSE	Acaa2	4.90059e+09
Q8CAL5	GPC5_MOUSE	Gpc5	6.79172e+10
Q9D6M3	GHC1_MOUSE	Slc25a22	2.97247e+10
Q61792	LASP1_MOUSE	Lasp1	2.2542e+10
Q8VEM8	S25A3_MOUSE	Slc25a3	7.72447e+10
P10852	4F2_MOUSE	Slc3a2	1.80552e+10
P97855	G3BP1_MOUSE	G3bp1	1.52923e+10
Q69ZX8	ABLM3_MOUSE	Ablim3	6.3878e+09
Q01149	CO1A2_MOUSE	Col1a2	1.79338e+11
Q64012	RALY_MOUSE	Raly	1.31418e+10
P47757	CAPZB_MOUSE	Capzb	1.70709e+10
Q99JY9	ARP3_MOUSE	Actr3	8.43652e+09
Q80X50	UBP2L_MOUSE	Ubap2l	8.85631e+09
E9Q5C9	NOLC1_MOUSE	Nolc1	3.23532e+10
O08917	FLOT1_MOUSE	Flot1	8.605e+09
Q6ZPQ6	PITM2_MOUSE	Pitpnm2	6.91218e+09
Q5SSL4	ABR_MOUSE	Abr	5.22385e+09
Q9ER58	TICN2_MOUSE	Spock2	3.95966e+10
Q5SRX1	TM1L2_MOUSE	Tom1l2	1.07297e+10
Q9CR16	PPID_MOUSE	Ppid	1.63071e+10
P62717	RL18A_MOUSE	Rpl18a	1.19096e+11
Q8K2F0	BRD3_MOUSE	Brd3	5.129e+09
Q6ZWN5	RS9_MOUSE	Rps9	3.48523e+11
Q6ZWV3	RL10_MOUSE	Rpl10	6.27812e+10
Q6PEV3	WIPF2_MOUSE	Wipf2	1.01459e+10
P09055	ITB1_MOUSE	Itgb1	3.65549e+09
Q4VA53	PDS5B_MOUSE	Pds5b	3.5e+09
Q9CQA3	SDHB_MOUSE	Sdhb	1.02234e+11
Q71M36	CSPG5_MOUSE	Cspg5	3.66793e+10
Q8R071	IP3KA_MOUSE	Itpka	1.24717e+10
Q9CQQ7	AT5F1_MOUSE	Atp5pb	2.78213e+10
B2RY56	RBM25_MOUSE	Rbm25	6.40027e+09
Q921M4	GOGA2_MOUSE	Golga2	2.10825e+09
P10649	GSTM1_MOUSE	Gstm1	4.07036e+10
Q8K0S0	PHYIP_MOUSE	Phyhip	1.42477e+10
Q8CGU1	CACO1_MOUSE	Calcoco1	3.49395e+09
Q8BG39	SV2B_MOUSE	Sv2b	2.99532e+10
Q5DQR4	STB5L_MOUSE	Stxbp5l	5.4558e+09
Q8CGM1	AGRB2_MOUSE	Adgrb2	6.12127e+09
Q8R1Q8	DC1L1_MOUSE	Dync1li1	9.92935e+09
Q9JMG7	HDGR3_MOUSE	Hdgfl3	3.34995e+11
Q8BLR2	CPNE4_MOUSE	Cpne4	1.61301e+10
Q3UMT1	PP12C_MOUSE	Ppp1r12c	6.0297e+09
Q61490	CD166_MOUSE	Alcam	1.58113e+10
Q9Z1Z0	USO1_MOUSE	Uso1	9.9398e+09
Q6AW69	CGNL1_MOUSE	Cgnl1	2.84219e+10
Q8BL97	SRSF7_MOUSE	Srsf7	6.0603e+10
Q6NZN0	RBM26_MOUSE	Rbm26	3.81424e+09
P16054	KPCE_MOUSE	Prkce	4.51355e+09
P70704	AT8A1_MOUSE	Atp8a1	2.9251e+09
P15331	PERI_MOUSE	Prph	3.30454e+10
Q9EQJ9	MAGI3_MOUSE	Magi3	5.39059e+09
P70398	USP9X_MOUSE	Usp9x	9.52975e+09
E9Q7X7	NRX2A_MOUSE	Nrxn2	2.18874e+10
P62918	RL8_MOUSE	Rpl8	4.97929e+11
Q9CRB9	MIC19_MOUSE	Chchd3	6.02306e+10
D3YVF0	AKAP5_MOUSE	Akap5	2.3407e+10
Q63810	CANB1_MOUSE	Ppp3r1	2.90948e+10
P62960	YBOX1_MOUSE	Ybx1	1.14876e+10
P62889	RL30_MOUSE	Rpl30	3.61557e+11
P01942	HBA_MOUSE	Hba	7.37383e+11
Q8K021	SCAM1_MOUSE	Scamp1	4.43441e+10
Q8BKZ9	ODPX_MOUSE	Pdhx	7.72342e+09
Q9ESJ4	SPN90_MOUSE	Nckipsd	5.81431e+09
Q3UIU2	NDUB6_MOUSE	Ndufb6	2.34554e+11
Q9DBJ1	PGAM1_MOUSE	Pgam1	7.43237e+10
Q9CQC7	NDUB4_MOUSE	Ndufb4	2.23898e+11
P60335	PCBP1_MOUSE	Pcbp1	2.68941e+10
P62911	RL32_MOUSE	Rpl32	9.72396e+10
Q8BLK3	LSAMP_MOUSE	Lsamp	3.31762e+11
Q9ESN6	TRIM2_MOUSE	Trim2	4.68627e+09
Q9JIK9	RT34_MOUSE	Mrps34	5.46188e+10
O09167	RL21_MOUSE	Rpl21	1.23238e+11
P62484	ABI2_MOUSE	Abi2	2.71044e+10
P47963	RL13_MOUSE	Rpl13	6.39022e+11
P15532	NDKA_MOUSE	Nme1	4.94185e+10
Q9DB77	QCR2_MOUSE	Uqcrc2	6.02047e+10
Q02819	NUCB1_MOUSE	Nucb1	8.83701e+09
Q52KI8	SRRM1_MOUSE	Srrm1	1.03587e+10
Q69Z98	BRSK2_MOUSE	Brsk2	7.28675e+09
Q99LF4	RTCB_MOUSE	Rtcb	4.90391e+09
Q14BI2	GRM2_MOUSE	Grm2	2.301e+09
Q8QZT1	THIL_MOUSE	Acat1	2.2806e+10
Q6PCP5	MFF_MOUSE	Mff	6.46788e+09
P58404	STRN4_MOUSE	Strn4	6.0587e+09
Q99KX1	MLF2_MOUSE	Mlf2	1.40599e+10
Q0VBL3	RBM15_MOUSE	Rbm15	4.29281e+09
Q9JM76	ARPC3_MOUSE	Arpc3	1.99935e+10
Q61097	KSR1_MOUSE	Ksr1	5.82218e+09
Q80XI4	PI42B_MOUSE	Pip4k2b	6.63805e+09
Q9CQ69	QCR8_MOUSE	Uqcrq	3.25218e+11
Q8BGT8	PHIPL_MOUSE	Phyhipl	4.2769e+09
Q3UXZ6	FA81A_MOUSE	Fam81a	8.66628e+09
Q7TPM1	PRC2B_MOUSE	Prrc2b	7.24507e+09
Q3V3V9	CARL2_MOUSE	Carmil2	1.68723e+10
P31938	MP2K1_MOUSE	Map2k1	1.24263e+10
P97798	NEO1_MOUSE	Neo1	3.09912e+09
Q80UG5	SEPT9_MOUSE	Septin9	6.39734e+09
P55302	AMRP_MOUSE	Lrpap1	1.28731e+10
O08583	THOC4_MOUSE	Alyref	1.07431e+11
Q9JIA1	LGI1_MOUSE	Lgi1	1.96852e+10
Q7TPH6	MYCB2_MOUSE	Mycbp2	9.9482e+08
Q8BUK6	HOOK3_MOUSE	Hook3	5.2572e+09
P27048	RSMB_MOUSE	Snrpb	4.42754e+10
Q6PB66	LPPRC_MOUSE	Lrpprc	2.51807e+09
Q7TQ95	LNP_MOUSE	Lnpk	8.23713e+09
Q62036	CP131_MOUSE	Cep131	1.65035e+09
P62137	PP1A_MOUSE	Ppp1ca	3.16588e+10
Q9ESM3	HPLN2_MOUSE	Hapln2	1.20025e+10
Q91WC3	ACSL6_MOUSE	Acsl6	3.75229e+09
Q6NXK7	DPP10_MOUSE	Dpp10	4.21701e+09
Q80UP3	DGKZ_MOUSE	Dgkz	1.92656e+10
P59764	DOCK4_MOUSE	Dock4	4.02406e+09
Q3UHD3	MTUS2_MOUSE	Mtus2	1.76707e+09
Q63912	OMGP_MOUSE	Omg	1.68964e+11
Q0VGY8	TANC1_MOUSE	Tanc1	1.5226e+09
Q7TMY8	HUWE1_MOUSE	Huwe1	4.92212e+09
Q91WQ3	SYYC_MOUSE	Yars1	7.23708e+09
Q9R226	KHDR3_MOUSE	Khdrbs3	4.61706e+10
A2A699	F1712_MOUSE	Fam171a2	3.10044e+09
Q8BIZ1	ANS1B_MOUSE	Anks1b	1.22428e+10
Q8BP47	SYNC_MOUSE	Nars1	3.30774e+09
Q9WTQ5	AKA12_MOUSE	Akap12	3.05654e+09
P11531	DMD_MOUSE	Dmd	1.10874e+10
Q60974	NCOR1_MOUSE	Ncor1	2.19358e+09
Q8R4H2	ARHGC_MOUSE	Arhgef12	1.31974e+09
Q811L6	MAST4_MOUSE	Mast4	1.23485e+09
P28741	KIF3A_MOUSE	Kif3a	7.51805e+09
Q99MR6	SRRT_MOUSE	Srrt	5.64094e+09
P33175	KIF5A_MOUSE	Kif5a	1.43037e+10
P16627	HS71L_MOUSE	Hspa1l	5.23236e+10
P26645	MARCS_MOUSE	Marcks	3.6192e+10
P62874	GBB1_MOUSE	Gnb1	4.606e+10
P62843	RS15_MOUSE	Rps15	8.88832e+10
P97807	FUMH_MOUSE	Fh	1.66012e+10
P63040	CPLX1_MOUSE	Cplx1	8.81707e+10
P97315	CSRP1_MOUSE	Csrp1	3.03637e+10
P47754	CAZA2_MOUSE	Capza2	2.33802e+10
P04925	PRIO_MOUSE	Prnp	8.19217e+10
Q91W39	NCOA5_MOUSE	Ncoa5	4.01972e+09
Q91VN4	MIC25_MOUSE	Chchd6	6.00462e+10
Q62425	NDUA4_MOUSE	Ndufa4	3.31271e+11
P62073	TIM10_MOUSE	Timm10	4.20486e+10
Q60930	VDAC2_MOUSE	Vdac2	1.14444e+11
Q9QYG0	NDRG2_MOUSE	Ndrg2	1.6615e+10
P99027	RLA2_MOUSE	Rplp2	1.29942e+11
O55042	SYUA_MOUSE	Snca	8.88535e+11
Q60673	PTPRN_MOUSE	Ptprn	1.13725e+10
P63325	RS10_MOUSE	Rps10	1.1588e+11
Q9ER00	STX12_MOUSE	Stx12	4.72453e+10
Q6IRU5	CLCB_MOUSE	Cltb	1.99634e+11
O35129	PHB2_MOUSE	Phb2	1.23944e+10
Q9Z1P6	NDUA7_MOUSE	Ndufa7	1.35784e+11
O54829	RGS7_MOUSE	Rgs7	1.19506e+10
Q99LC3	NDUAA_MOUSE	Ndufa10	1.54173e+10
P48758	CBR1_MOUSE	Cbr1	1.49844e+10
Q6PE13	PRRT3_MOUSE	Prrt3	4.88066e+11
P54285	CACB3_MOUSE	Cacnb3	1.49932e+10
Q6PHS9	CA2D2_MOUSE	Cacna2d2	5.69852e+09
Q922S4	PDE2A_MOUSE	Pde2a	9.60604e+09
Q9EQH3	VPS35_MOUSE	Vps35	2.16163e+10
P84099	RL19_MOUSE	Rpl19	3.85759e+11
Q9CZM2	RL15_MOUSE	Rpl15	3.71615e+10
Q7TNV0	DEK_MOUSE	Dek	2.25772e+10
Q62230	SN_MOUSE	Siglec1	1.63895e+09
P14152	MDHC_MOUSE	Mdh1	3.03482e+10
Q9CYT6	CAP2_MOUSE	Cap2	2.09465e+10
Q6DFW4	NOP58_MOUSE	Nop58	8.16101e+09
P47964	RL36_MOUSE	Rpl36	7.78172e+11
P16014	SCG1_MOUSE	Chgb	4.46057e+09
Q62165	DAG1_MOUSE	Dag1	1.54601e+10
Q99KN9	EPN4_MOUSE	Clint1	1.26944e+10
Q9D051	ODPB_MOUSE	Pdhb	1.33045e+10
P35802	GPM6A_MOUSE	Gpm6a	5.15632e+11
Q8R570	SNP47_MOUSE	Snap47	5.31005e+09
Q91Z49	UIF_MOUSE	Fyttd1	1.81312e+10
P11087	CO1A1_MOUSE	Col1a1	1.57315e+11
P08414	KCC4_MOUSE	Camk4	3.77819e+09
P48774	GSTM5_MOUSE	Gstm5	8.33385e+09
Q9D2G2	ODO2_MOUSE	Dlst	1.8757e+10
P0C7L0	WIPF3_MOUSE	Wipf3	1.82061e+10
Q8CGF6	WDR47_MOUSE	Wdr47	5.02951e+09
Q91WD5	NDUS2_MOUSE	Ndufs2	9.6306e+09
Q3TES0	IQEC3_MOUSE	Iqsec3	3.04214e+09
Q922B2	SYDC_MOUSE	Dars1	2.77478e+09
Q91WK0	LRRF2_MOUSE	Lrrfip2	1.87499e+10
Q5SV85	SYNRG_MOUSE	Synrg	3.98118e+09
Q9EQF6	DPYL5_MOUSE	Dpysl5	4.04037e+09
Q62443	NPTX1_MOUSE	Nptx1	1.13569e+10
O35381	AN32A_MOUSE	Anp32a	2.46689e+10
P97384	ANX11_MOUSE	Anxa11	1.06664e+10
Q8BJH1	ZC21A_MOUSE	Zc2hc1a	1.04659e+10
Q61136	PRP4B_MOUSE	Prp4k	7.50595e+09
Q9R087	GPC6_MOUSE	Gpc6	1.09518e+10
Q9R0L6	PCM1_MOUSE	Pcm1	1.76297e+09
Q9R1V7	ADA23_MOUSE	Adam23	3.08219e+09
P59325	IF5_MOUSE	Eif5	3.86877e+09
Q62419	SH3G1_MOUSE	Sh3gl1	1.11875e+11
Q6P542	ABCF1_MOUSE	Abcf1	9.28279e+09
E9QAT4	SC16A_MOUSE	Sec16a	1.98371e+09
Q8R4E6	PURG_MOUSE	Purg	1.07278e+10
Q6RHR9	MAGI1_MOUSE	Magi1	2.34932e+09
Q5DTT2	PSD1_MOUSE	Psd	5.0883e+09
Q60749	KHDR1_MOUSE	Khdrbs1	1.38602e+10
Q9QYE6	GOGA5_MOUSE	Golga5	2.58984e+10
Q8K400	STXB5_MOUSE	Stxbp5	1.01518e+10
Q8C052	MAP1S_MOUSE	Map1s	3.98621e+10
Q3UHK6	TEN4_MOUSE	Tenm4	3.11497e+09
Q9WVA4	TAGL2_MOUSE	Tagln2	1.20671e+10
Q80TS3	AGRL3_MOUSE	Adgrl3	1.95224e+09
Q69ZH9	RHG23_MOUSE	Arhgap23	1.85669e+09
Q62318	TIF1B_MOUSE	Trim28	4.05318e+09
Q9R0B6	LAMC3_MOUSE	Lamc3	2.61423e+09
P10630	IF4A2_MOUSE	Eif4a2	5.36411e+09
P60843	IF4A1_MOUSE	Eif4a1	9.22344e+09
P70333	HNRH2_MOUSE	Hnrnph2	1.5766e+10
Q3UL36	ARGL1_MOUSE	Arglu1	4.71942e+10
Q61029	LAP2B_MOUSE	Tmpo	1.37382e+10
Q70FJ1	AKAP9_MOUSE	Akap9	1.58636e+11
Q3UPL0	SC31A_MOUSE	Sec31a	1.93213e+09
Q91Z67	SRGP2_MOUSE	Srgap2	2.27116e+09
Q8C8T7	ELFN1_MOUSE	Elfn1	2.38447e+09
P50446	K2C6A_MOUSE	Krt6a	3.44818e+10
A2ASI5	SCN3A_MOUSE	Scn3a	2.75152e+09
A2APX8	SCN1A_MOUSE	Scn1a	3.75791e+09
Q8BLQ9	CADM2_MOUSE	Cadm2	8.46068e+10
P56959	FUS_MOUSE	Fus	9.35702e+10
P62627	DLRB1_MOUSE	Dynlrb1	3.36793e+10
P51863	VA0D1_MOUSE	Atp6v0d1	1.17016e+10
Q9D172	GAL3A_MOUSE	Gatd3	2.78331e+10
O54962	BAF_MOUSE	Banf1	1.87521e+11
P63276	RS17_MOUSE	Rps17	7.06881e+10
Q91ZZ3	SYUB_MOUSE	Sncb	1.91999e+11
Q91YQ5	RPN1_MOUSE	Rpn1	2.49942e+09
P62751	RL23A_MOUSE	Rpl23a	7.05026e+11
P09671	SODM_MOUSE	Sod2	2.28153e+10
Q9JJK2	LANC2_MOUSE	Lancl2	8.68873e+09
Q9CSN1	SNW1_MOUSE	Snw1	7.15943e+09
Q80Z24	NEGR1_MOUSE	Negr1	7.80072e+10
P14231	AT1B2_MOUSE	Atp1b2	3.61722e+10
Q9DAS9	GBG12_MOUSE	Gng12	2.87645e+10
Q9D8B3	CHM4B_MOUSE	Chmp4b	7.93655e+10
P67778	PHB1_MOUSE	Phb1	1.37586e+10
Q7M6Y3	PICAL_MOUSE	Picalm	3.67466e+10
P62754	RS6_MOUSE	Rps6	1.21976e+11
Q923D5	WBP11_MOUSE	Wbp11	6.14835e+09
P24369	PPIB_MOUSE	Ppib	2.88693e+10
P56564	EAA1_MOUSE	Slc1a3	7.33142e+10
Q8C163	EXOG_MOUSE	Exog	1.07919e+10
P97371	PSME1_MOUSE	Psme1	9.86588e+09
Q62093	SRSF2_MOUSE	Srsf2	9.69428e+10
P31648	SC6A1_MOUSE	Slc6a1	1.52389e+10
Q9CWS0	DDAH1_MOUSE	Ddah1	5.27568e+09
Q80V42	CBPM_MOUSE	Cpm	7.00033e+09
P62301	RS13_MOUSE	Rps13	1.0613e+12
P53026	RL10A_MOUSE	Rpl10a	7.86225e+10
Q9QZM0	UBQL2_MOUSE	Ubqln2	1.70779e+10
Q9CR62	M2OM_MOUSE	Slc25a11	1.56568e+10
Q9CY57	CHTOP_MOUSE	Chtop	4.02043e+10
Q922U1	PRPF3_MOUSE	Prpf3	6.6673e+09
Q5HZI2	C2C4C_MOUSE	C2cd4c	7.42849e+09
Q9QY76	VAPB_MOUSE	Vapb	1.12675e+11
Q8K2C7	OS9_MOUSE	Os9	3.95478e+09
P61161	ARP2_MOUSE	Actr2	5.39925e+09
O88704	HCN1_MOUSE	Hcn1	1.50667e+10
Q61990	PCBP2_MOUSE	Pcbp2	2.17755e+10
P01831	THY1_MOUSE	Thy1	7.06066e+11
P25444	RS2_MOUSE	Rps2	3.28156e+10
Q9Z1R2	BAG6_MOUSE	Bag6	6.1299e+09
Q9R069	BCAM_MOUSE	Bcam	2.72089e+09
Q99JP6	HOME3_MOUSE	Homer3	8.59559e+09
O70172	PI42A_MOUSE	Pip4k2a	8.98911e+09
O35286	DHX15_MOUSE	Dhx15	1.81866e+09
P62270	RS18_MOUSE	Rps18	1.77183e+11
B1AXH1	NHSL2_MOUSE	Nhsl2	1.53503e+09
Q62418	DBNL_MOUSE	Dbnl	4.89005e+09
Q9CVB6	ARPC2_MOUSE	Arpc2	9.06176e+10
Q60996	2A5G_MOUSE	Ppp2r5c	6.5333e+09
Q9JII6	AK1A1_MOUSE	Akr1a1	4.85604e+09
Q8R366	IGSF8_MOUSE	Igsf8	7.23436e+09
Q80U23	SNPH_MOUSE	Snph	1.29591e+10
Q00493	CBPE_MOUSE	Cpe	3.2143e+09
Q9WV80	SNX1_MOUSE	Snx1	6.89106e+09
Q9D593	VATE2_MOUSE	Atp6v1e2	4.57479e+10
Q8R0A7	K0513_MOUSE	Kiaa0513	8.75796e+09
Q61553	FSCN1_MOUSE	Fscn1	4.5828e+09
P84104	SRSF3_MOUSE	Srsf3	8.55017e+10
Q99L45	IF2B_MOUSE	Eif2s2	1.62676e+10
Q8BKC5	IPO5_MOUSE	Ipo5	1.91969e+09
Q9ESN9	JIP3_MOUSE	Mapk8ip3	2.3688e+09
Q5U4C3	SFR19_MOUSE	Scaf1	6.37404e+09
O54781	SRPK2_MOUSE	Srpk2	4.65596e+09
P35235	PTN11_MOUSE	Ptpn11	2.28973e+09
Q6PCN3	TTBK1_MOUSE	Ttbk1	1.05004e+10
P63087	PP1G_MOUSE	Ppp1cc	3.85117e+10
Q11011	PSA_MOUSE	Npepps	3.48952e+09
O88998	NOE1_MOUSE	Olfm1	3.46079e+10
P21550	ENOB_MOUSE	Eno3	2.68993e+10
Q9Z268	RASL1_MOUSE	Rasal1	1.90776e+09
Q8BYC6	TAOK3_MOUSE	Taok3	2.03091e+09
Q80TH2	ERBIN_MOUSE	Erbin	3.71486e+09
Q9EQZ6	RPGF4_MOUSE	Rapgef4	5.38532e+09
Q60803	TRAF3_MOUSE	Traf3	2.0067e+09
Q80TS7	DEND_MOUSE	Ddn	7.41126e+09
Q9WU78	PDC6I_MOUSE	Pdcd6ip	1.87978e+09
Q80X90	FLNB_MOUSE	Flnb	1.15441e+09
P28661	SEPT4_MOUSE	Septin4	3.85855e+09
Q02257	PLAK_MOUSE	Jup	3.28933e+09
Q80YX1	TENA_MOUSE	Tnc	1.61813e+09
Q62415	ASPP1_MOUSE	Ppp1r13b	4.78032e+09
Q6P4T2	U520_MOUSE	Snrnp200	2.66799e+10
Q99NH0	ANR17_MOUSE	Ankrd17	1.57953e+09
Q5DTM8	BRE1A_MOUSE	Rnf20	2.30972e+09
P80317	TCPZ_MOUSE	Cct6a	1.05956e+10
Q9WV27	AT1A4_MOUSE	Atp1a4	1.57571e+11
A2A8L1	CHD5_MOUSE	Chd5	8.41419e+09
Q9ESU6	BRD4_MOUSE	Brd4	3.27907e+09
P17751	TPIS_MOUSE	Tpi1	7.19049e+10
Q61171	PRDX2_MOUSE	Prdx2	3.65382e+10
Q9D773	RM02_MOUSE	Mrpl2	2.26169e+10
O89086	RBM3_MOUSE	Rbm3	1.72587e+10
Q61686	CBX5_MOUSE	Cbx5	1.4365e+10
Q8VDN4	CCD92_MOUSE	Ccdc92	1.96207e+10
Q9D6J5	NDUB8_MOUSE	Ndufb8	1.37617e+11
P02088	HBB1_MOUSE	Hbb-b1	3.48993e+11
O88951	LIN7B_MOUSE	Lin7b	2.05035e+10
O88952	LIN7C_MOUSE	Lin7c	2.93623e+10
Q60771	CLD11_MOUSE	Cldn11	8.07999e+10
O55125	NIPS1_MOUSE	Nipsnap1	1.77182e+10
O35098	DPYL4_MOUSE	Dpysl4	2.22209e+09
P63323	RS12_MOUSE	Rps12	4.20687e+10
P84086	CPLX2_MOUSE	Cplx2	1.50804e+11
Q8CAK3	SHFL_MOUSE	Shfl	9.91e+09
Q3TDD9	PPR21_MOUSE	Ppp1r21	2.7146e+09
P62849	RS24_MOUSE	Rps24	6.40857e+10
Q9WUM4	COR1C_MOUSE	Coro1c	5.87645e+09
Q9D0K2	SCOT1_MOUSE	Oxct1	1.5895e+10
Q99PJ0	NTRI_MOUSE	Ntm	8.23635e+10
Q99N95	RM03_MOUSE	Mrpl3	2.82712e+09
Q8BGN3	ENPP6_MOUSE	Enpp6	3.70132e+09
P63037	DNJA1_MOUSE	Dnaja1	1.10256e+10
P08228	SODC_MOUSE	Sod1	2.54304e+11
Q9R111	GUAD_MOUSE	Gda	3.49654e+09
P41105	RL28_MOUSE	Rpl28	2.7483e+11
Q60865	CAPR1_MOUSE	Caprin1	6.97468e+09
Q80YN3	BCAS1_MOUSE	Bcas1	6.90632e+10
Q9D8Y0	EFHD2_MOUSE	Efhd2	1.1619e+10
Q921M7	CYRIB_MOUSE	Cyrib	1.06063e+10
Q9JL04	FMN2_MOUSE	Fmn2	4.36489e+09
P48771	CX7A2_MOUSE	Cox7a2	4.77351e+11
Q99J85	NPTXR_MOUSE	Nptxr	8.72715e+09
Q9R0Q6	ARC1A_MOUSE	Arpc1a	4.78951e+09
Q8VDM4	PSMD2_MOUSE	Psmd2	1.96647e+09
Q8VH51	RBM39_MOUSE	Rbm39	8.35583e+09
P54728	RD23B_MOUSE	Rad23b	1.34634e+10
P62281	RS11_MOUSE	Rps11	1.53575e+11
P62880	GBB2_MOUSE	Gnb2	3.54751e+10
Q99JR5	TINAL_MOUSE	Tinagl1	5.68376e+09
Q5DTX6	JCAD_MOUSE	Jcad	2.65393e+09
Q9JJC6	RIPL1_MOUSE	Rilpl1	2.7501e+09
Q9ERR1	NDEL1_MOUSE	Ndel1	4.59832e+09
Q8BG81	PDIP3_MOUSE	Poldip3	3.56671e+09
Q80X41	VRK1_MOUSE	Vrk1	1.20201e+10
Q6P1F6	2ABA_MOUSE	Ppp2r2a	2.38554e+09
O08795	GLU2B_MOUSE	Prkcsh	1.93456e+10
Q5F2E7	NUFP2_MOUSE	Nufip2	3.10251e+09
Q9D8X2	CC124_MOUSE	Ccdc124	1.84431e+10
Q8BR07	BICD1_MOUSE	Bicd1	2.00941e+09
P61202	CSN2_MOUSE	Cops2	1.59609e+10
Q8VDM6	HNRL1_MOUSE	Hnrnpul1	2.4963e+09
Q61733	RT31_MOUSE	Mrps31	2.83928e+10
Q6P5F6	S39AA_MOUSE	Slc39a10	1.91629e+10
Q91V92	ACLY_MOUSE	Acly	2.18091e+09
Q9D8N0	EF1G_MOUSE	Eef1g	5.74283e+09
Q8C437	PEX5R_MOUSE	Pex5l	1.02626e+10
Q99N87	RT05_MOUSE	Mrps5	3.97123e+09
P46471	PRS7_MOUSE	Psmc2	2.19614e+09
P61255	RL26_MOUSE	Rpl26	3.35877e+11
Q6NVE8	WDR44_MOUSE	Wdr44	1.71181e+09
Q8BWF0	SSDH_MOUSE	Aldh5a1	6.46038e+09
Q9WVR4	FXR2_MOUSE	Fxr2	2.88827e+10
Q3THW5	H2AV_MOUSE	H2az2	134884710037547
Q6ZQ29	TAOK2_MOUSE	Taok2	5.74781e+09
O55106	STRN_MOUSE	Strn	2.70122e+09
Q8BNW9	KBTBB_MOUSE	Kbtbd11	3.39033e+09
Q61941	NNTM_MOUSE	Nnt	9.79738e+08
Q9EPL2	CSTN1_MOUSE	Clstn1	2.08822e+09
A2AP18	PLCH2_MOUSE	Plch2	1.43273e+10
Q61789	LAMA3_MOUSE	Lama3	4.07836e+09
Q61687	ATRX_MOUSE	Atrx	3.90302e+09
Q03173	ENAH_MOUSE	Enah	1.05534e+10
Q91VC3	IF4A3_MOUSE	Eif4a3	2.76933e+09
Q9ES28	ARHG7_MOUSE	Arhgef7	1.39068e+09
Q6Y685	TACC1_MOUSE	Tacc1	1.02552e+10
Q9Z0N1	IF2G_MOUSE	Eif2s3x	2.47768e+09
O88990	ACTN3_MOUSE	Actn3	1.13167e+10
Q8BGZ7	K2C75_MOUSE	Krt75	3.23469e+10
Q61036	PAK3_MOUSE	Pak3	6.88595e+09
Q9DCT8	CRIP2_MOUSE	Crip2	6.50954e+09
Q80TL4	PHF24_MOUSE	Phf24	3.87924e+09
P62245	RS15A_MOUSE	Rps15a	2.10857e+10
P60853	LZTS1_MOUSE	Lzts1	2.80351e+09
P63216	GBG3_MOUSE	Gng3	3.96082e+10
Q9CXW4	RL11_MOUSE	Rpl11	2.8006e+10
Q9R118	HTRA1_MOUSE	Htra1	9.98524e+09
Q9WUM5	SUCA_MOUSE	Suclg1	2.47069e+10
Q6PFE7	TEFF1_MOUSE	Tmeff1	9.60937e+09
Q6PER3	MARE3_MOUSE	Mapre3	2.87529e+10
Q9ESX5	DKC1_MOUSE	Dkc1	2.30923e+09
P00405	COX2_MOUSE	Mtco2	2.75483e+10
Q80X85	RT07_MOUSE	Mrps7	6.82101e+09
Q7TQD2	TPPP_MOUSE	Tppp	2.74743e+11
Q9CPR4	RL17_MOUSE	Rpl17	1.26479e+11
Q9R0Y5	KAD1_MOUSE	Ak1	2.25614e+10
Q9D819	IPYR_MOUSE	Ppa1	3.07824e+09
Q9WUD1	CHIP_MOUSE	Stub1	7.34034e+09
P35700	PRDX1_MOUSE	Prdx1	6.20924e+10
Q62189	SNRPA_MOUSE	Snrpa	2.58944e+10
Q8R001	MARE2_MOUSE	Mapre2	4.1348e+09
Q8BYM5	NLGN3_MOUSE	Nlgn3	3.66155e+09
P02463	CO4A1_MOUSE	Col4a1	6.84534e+10
Q8R050	ERF3A_MOUSE	Gspt1	3.45473e+09
Q9D1G1	RAB1B_MOUSE	Rab1b	1.707e+10
Q640R3	HECAM_MOUSE	Hepacam	2.37801e+10
P50580	PA2G4_MOUSE	Pa2g4	7.87196e+09
Q80W04	TMCC2_MOUSE	Tmcc2	3.02657e+09
Q9R1P4	PSA1_MOUSE	Psma1	2.35062e+10
O54833	CSK22_MOUSE	Csnk2a2	1.93856e+10
Q3THK3	T2FA_MOUSE	Gtf2f1	3.36109e+09
Q3U214	MAST3_MOUSE	Mast3	2.75994e+11
O55128	SAP18_MOUSE	Sap18	3.44171e+09
P62075	TIM13_MOUSE	Timm13	4.49191e+10
Q8VEK0	CC50A_MOUSE	Tmem30a	1.08512e+10
Q8R361	RFIP5_MOUSE	Rab11fip5	6.15658e+09
Q6PDL0	DC1L2_MOUSE	Dync1li2	4.96872e+09
O88712	CTBP1_MOUSE	Ctbp1	9.71262e+09
Q9R1K9	CETN2_MOUSE	Cetn2	6.26171e+09
Q8R2R9	AP3M2_MOUSE	Ap3m2	1.21811e+10
Q9CRD0	OCAD1_MOUSE	Ociad1	1.1259e+10
Q9DC70	NDUS7_MOUSE	Ndufs7	1.6166e+10
P70414	NAC1_MOUSE	Slc8a1	3.73803e+09
Q9CPU0	LGUL_MOUSE	Glo1	2.93725e+10
Q99L47	F10A1_MOUSE	St13	3.18812e+10
Q99LC5	ETFA_MOUSE	Etfa	2.93703e+09
P70372	ELAV1_MOUSE	Elavl1	1.07688e+10
P81117	NUCB2_MOUSE	Nucb2	7.42976e+08
Q9WUR9	KAD4_MOUSE	Ak4	7.68221e+09
P19157	GSTP1_MOUSE	Gstp1	1.3892e+10
Q8CIE6	COPA_MOUSE	Copa	9.31305e+08
Q61081	CDC37_MOUSE	Cdc37	3.38654e+09
Q60668	HNRPD_MOUSE	Hnrnpd	3.35777e+10
P14131	RS16_MOUSE	Rps16	8.67051e+10
Q9CPY7	AMPL_MOUSE	Lap3	2.98712e+09
Q91V09	WDR13_MOUSE	Wdr13	9.14195e+09
Q61584	FXR1_MOUSE	Fxr1	1.24351e+10
Q9JLV1	BAG3_MOUSE	Bag3	4.22573e+09
Q8BGH2	SAM50_MOUSE	Samm50	1.64153e+09
O89053	COR1A_MOUSE	Coro1a	6.17186e+09
Q9Z0H4	CELF2_MOUSE	Celf2	5.89001e+09
Q9Z1M8	RED_MOUSE	Ik	3.24508e+09
P19253	RL13A_MOUSE	Rpl13a	2.51476e+11
Q9DC71	RT15_MOUSE	Mrps15	6.93773e+09
Q5XJV6	LMTK3_MOUSE	Lmtk3	1.30424e+09
P54227	STMN1_MOUSE	Stmn1	8.35074e+10
Q8JZS0	LIN7A_MOUSE	Lin7a	2.61256e+10
Q9CQE8	RTRAF_MOUSE	RTRAF	3.41283e+10
Q9EPW0	INP4A_MOUSE	Inpp4a	9.51266e+08
Q99NF2	NSMF_MOUSE	Nsmf	3.49305e+09
Q6PAM1	TXLNA_MOUSE	Txlna	1.69979e+09
P62196	PRS8_MOUSE	Psmc5	9.99413e+09
P62141	PP1B_MOUSE	Ppp1cb	2.7706e+10
Q61220	NELL2_MOUSE	Nell2	2.92482e+09
Q99PU5	ACBG1_MOUSE	Acsbg1	2.20989e+09
Q8C0M9	ASGL1_MOUSE	Asrgl1	1.01573e+10
Q91VR5	DDX1_MOUSE	Ddx1	2.36911e+09
Q8BX10	PGAM5_MOUSE	Pgam5	4.84067e+09
Q9WUA2	SYFB_MOUSE	Farsb	2.05162e+09
Q921Q7	RIN1_MOUSE	Rin1	2.45961e+09
P83093	STIM2_MOUSE	Stim2	2.20352e+09
Q6P069	SORCN_MOUSE	Sri	3.60782e+09
P05555	ITAM_MOUSE	Itgam	1.56648e+09
Q9DBE8	ALG2_MOUSE	Alg2	9.37683e+08
P35922	FMR1_MOUSE	Fmr1	4.82931e+09
Q9CXZ1	NDUS4_MOUSE	Ndufs4	2.06089e+11
Q91YD9	WASL_MOUSE	Wasl	8.54336e+09
P16283	B3A3_MOUSE	Slc4a3	1.7754e+09
P14685	PSMD3_MOUSE	Psmd3	1.10596e+09
Q9R1C7	PR40A_MOUSE	Prpf40a	3.1695e+09
Q9WV60	GSK3B_MOUSE	Gsk3b	2.82685e+09
P63001	RAC1_MOUSE	Rac1	3.60271e+10
Q6ZWV7	RL35_MOUSE	Rpl35	1.12326e+12
O55126	NIPS2_MOUSE	Nipsnap2	5.91031e+09
Q9WV18	GABR1_MOUSE	Gabbr1	4.10724e+09
Q99K85	SERC_MOUSE	Psat1	9.55204e+08
Q5SSM3	RHG44_MOUSE	Arhgap44	1.65619e+09
Q9JIS5	SV2A_MOUSE	Sv2a	3.05134e+10
Q8K2Y7	RM47_MOUSE	Mrpl47	2.07617e+10
Q9WVE8	PACN2_MOUSE	Pacsin2	1.03332e+10
Q8BWS5	GRIN3_MOUSE	Gprin3	2.57342e+09
Q8C863	ITCH_MOUSE	Itch	4.8142e+09
Q06138	CAB39_MOUSE	Cab39	3.23547e+09
Q62172	RBP1_MOUSE	Ralbp1	4.86209e+09
Q8C9B9	DIDO1_MOUSE	Dido1	4.50925e+09
Q9WTU3	SCN8A_MOUSE	Scn8a	2.59577e+09
Q80T41	GABR2_MOUSE	Gabbr2	1.88351e+09
Q5DTY9	KCD16_MOUSE	Kctd16	2.78425e+09
Q8CGC6	RBM28_MOUSE	Rbm28	7.22383e+09
O35681	SYT3_MOUSE	Syt3	6.48599e+09
Q8BI84	TGO1_MOUSE	Mia3	1.90587e+09
E9PZ19	TUTLB_MOUSE	Igsf9b	1.29185e+09
P08752	GNAI2_MOUSE	Gnai2	4.22894e+10
Q8BGQ7	SYAC_MOUSE	Aars1	1.39577e+10
Q5PR69	CRACD_MOUSE	Cracd	1.17273e+09
P0DI97	NRX1B_MOUSE	Nrxn1	2.21053e+10
P09041	PGK2_MOUSE	Pgk2	2.25317e+10
Q61033	LAP2A_MOUSE	Tmpo	1.01818e+10
P70302	STIM1_MOUSE	Stim1	2.98317e+09
Q6KCD5	NIPBL_MOUSE	Nipbl	2.98288e+10
A2ALU4	SHRM2_MOUSE	Shroom2	4.14872e+09
A2ASS6	TITIN_MOUSE	Ttn	1.77416e+10
Q60931	VDAC3_MOUSE	Vdac3	6.29344e+10
Q9CQH7	BT3L4_MOUSE	Btf3l4	9.2336e+09
Q91WS0	CISD1_MOUSE	Cisd1	9.77527e+10
P00920	CAH2_MOUSE	Ca2	1.45096e+10
Q8VBY2	KKCC1_MOUSE	Camkk1	2.05164e+09
P63242	IF5A1_MOUSE	Eif5a	1.20601e+10
P97370	AT1B3_MOUSE	Atp1b3	2.0854e+10
P21460	CYTC_MOUSE	Cst3	2.09755e+10
O35988	SDC4_MOUSE	Sdc4	1.1335e+10
Q922Q8	LRC59_MOUSE	Lrrc59	2.77533e+10
Q9CXS4	CENPV_MOUSE	Cenpv	1.45783e+10
Q91V41	RAB14_MOUSE	Rab14	1.94124e+10
Q9JJV2	PROF2_MOUSE	Pfn2	4.77259e+10
Q9QUM9	PSA6_MOUSE	Psma6	2.58852e+09
O70493	SNX12_MOUSE	Snx12	9.33558e+09
Q3UPR9	SBSPO_MOUSE	Sbspon	1.29439e+10
O08579	EMD_MOUSE	Emd	1.48222e+09
Q9JLZ3	AUHM_MOUSE	Auh	1.20827e+10
Q01768	NDKB_MOUSE	Nme2	3.45501e+10
P15209	NTRK2_MOUSE	Ntrk2	1.68199e+09
Q9CYZ2	TPD54_MOUSE	Tpd52l2	1.24385e+10
Q9ERT9	PPR1A_MOUSE	Ppp1r1a	6.69821e+09
P61922	GABT_MOUSE	Abat	2.93227e+10
O54983	CRYM_MOUSE	Crym	1.31331e+10
Q60634	FLOT2_MOUSE	Flot2	4.42961e+09
P62821	RAB1A_MOUSE	Rab1a	1.73726e+10
P53994	RAB2A_MOUSE	Rab2a	9.89216e+09
Q8K3J1	NDUS8_MOUSE	Ndufs8	5.2431e+10
P42208	SEPT2_MOUSE	Septin2	3.63456e+09
P99029	PRDX5_MOUSE	Prdx5	6.24105e+10
Q06185	ATP5I_MOUSE	Atp5me	2.88848e+11
Q60605	MYL6_MOUSE	Myl6	1.68163e+10
Q9R1V4	ADA11_MOUSE	Adam11	3.73256e+09
Q8K4Z5	SF3A1_MOUSE	Sf3a1	4.74933e+09
Q9Z2U0	PSA7_MOUSE	Psma7	1.02659e+10
O35678	MGLL_MOUSE	Mgll	2.31823e+09
Q9JL62	GLTP_MOUSE	Gltp	1.01455e+10
P30681	HMGB2_MOUSE	Hmgb2	5.48342e+10
Q9JJ43	RFOX1_MOUSE	Rbfox1	1.02361e+10
P97492	RGS14_MOUSE	Rgs14	5.00694e+09
Q9EP53	TSC1_MOUSE	Tsc1	5.25729e+09
Q9DCL8	IPP2_MOUSE	Ppp1r2	7.008e+09
Q9R1R2	TRIM3_MOUSE	Trim3	1.63571e+09
P31230	AIMP1_MOUSE	Aimp1	4.52904e+09
Q9R0N5	SYT5_MOUSE	Syt5	4.72584e+10
O88741	GDAP1_MOUSE	Gdap1	6.38744e+09
O35685	NUDC_MOUSE	Nudc	6.96147e+09
Q9R0P5	DEST_MOUSE	Dstn	1.91168e+10
Q9QYS9	QKI_MOUSE	Qki	2.67251e+09
Q62277	SYPH_MOUSE	Syp	2.82059e+10
Q9WU40	MAN1_MOUSE	Lemd3	4.43105e+09
Q9WTP7	KAD3_MOUSE	Ak3	6.5697e+09
Q9WTS5	TEN2_MOUSE	Tenm2	4.34473e+09
Q3THE2	ML12B_MOUSE	Myl12b	1.6302e+10
O55234	PSB5_MOUSE	Psmb5	4.37386e+09
Q9D7G0	PRPS1_MOUSE	Prps1	1.07836e+10
P49615	CDK5_MOUSE	Cdk5	5.93284e+09
Q8BH95	ECHM_MOUSE	Echs1	7.70102e+09
Q5SP85	CC85A_MOUSE	Ccdc85a	1.54309e+09
Q8JZP2	SYN3_MOUSE	Syn3	4.32131e+09
P14869	RLA0_MOUSE	Rplp0	1.54414e+10
O35382	EXOC4_MOUSE	Exoc4	1.39544e+09
P54071	IDHP_MOUSE	Idh2	5.6865e+09
Q921F2	TADBP_MOUSE	Tardbp	2.59469e+09
Q14CH0	F171B_MOUSE	Fam171b	5.86072e+09
Q99KG3	RBM10_MOUSE	Rbm10	2.37657e+10
Q91VR2	ATPG_MOUSE	Atp5f1c	1.89885e+10
P13020	GELS_MOUSE	Gsn	1.94082e+09
Q61702	ITIH1_MOUSE	Itih1	2.20805e+09
Q8BU88	RM22_MOUSE	Mrpl22	2.62103e+10
O70443	GNAZ_MOUSE	Gnaz	6.28045e+09
Q9D3A9	TTYH1_MOUSE	Ttyh1	1.26592e+10
P48036	ANXA5_MOUSE	Anxa5	3.722e+09
Q8BJ05	ZC3HE_MOUSE	Zc3h14	2.26772e+09
Q920P5	KAD5_MOUSE	Ak5	1.54329e+10
Q62465	VAT1_MOUSE	Vat1	2.87648e+09
Q8CGZ0	CHERP_MOUSE	Cherp	7.55761e+09
Q3UH60	DIP2B_MOUSE	Dip2b	8.60192e+09
P61205	ARF3_MOUSE	Arf3	4.91916e+10
Q9R1B9	SLIT2_MOUSE	Slit2	2.153e+09
Q6WQJ1	DGLA_MOUSE	Dagla	1e+11
Q9CQ19	MYL9_MOUSE	Myl9	1.27607e+10
Q3ULJ0	GPD1L_MOUSE	Gpd1l	3.49284e+09
P09103	PDIA1_MOUSE	P4hb	3.7557e+09
Q3TXX4	VGLU1_MOUSE	Slc17a7	1.19225e+10
P59281	RHG39_MOUSE	Arhgap39	1.01926e+09
Q8C5W0	CLMN_MOUSE	Clmn	1.59566e+09
Q6P5F9	XPO1_MOUSE	Xpo1	1.28846e+09
P47738	ALDH2_MOUSE	Aldh2	2.10819e+09
Q8VDP4	CCAR2_MOUSE	Ccar2	1.53161e+10
P46935	NEDD4_MOUSE	Nedd4	8.43876e+09
Q6PGL7	WASC2_MOUSE	Washc2	1.95568e+09
Q8BKV0	TICN3_MOUSE	Spock3	8.10629e+09
P36916	GNL1_MOUSE	Gnl1	3.38853e+09
Q922K7	NOP2_MOUSE	Nop2	9.62294e+09
Q91WG7	DGKG_MOUSE	Dgkg	4.57997e+09
Q60899	ELAV2_MOUSE	Elavl2	6.87267e+09
Q91ZA3	PCCA_MOUSE	Pcca	4.87979e+09
Q9CW03	SMC3_MOUSE	Smc3	2.90416e+09
Q8R1B4	EIF3C_MOUSE	Eif3c	3.62004e+09
Q9D1R9	RL34_MOUSE	Rpl34	1.35974e+11
O35633	VIAAT_MOUSE	Slc32a1	9.57264e+09
Q61187	TS101_MOUSE	Tsg101	2.21363e+09
Q9EQ20	MMSA_MOUSE	Aldh6a1	2.02716e+09
Q9ERU9	RBP2_MOUSE	Ranbp2	1.1519e+09
Q8R574	KPRB_MOUSE	Prpsap2	3.71806e+09
Q8JZR6	S4A8_MOUSE	Slc4a8	1.33593e+09
Q924N4	S12A6_MOUSE	Slc12a6	8.88089e+09
E9PUN2	NRX2B_MOUSE	Nrxn2	2.11178e+10
Q9WUB3	PYGM_MOUSE	Pygm	2.4687e+09
C0HKD9	MFA1B_MOUSE	Mfap1b	5.13879e+09
P52503	NDUS6_MOUSE	Ndufs6	1.90475e+11
P29699	FETUA_MOUSE	Ahsg	5.10088e+09
P62830	RL23_MOUSE	Rpl23	1.02151e+11
Q8CI51	PDLI5_MOUSE	Pdlim5	1.18546e+09
Q8K2K6	AGFG1_MOUSE	Agfg1	5.81572e+09
P60904	DNJC5_MOUSE	Dnajc5	4.84905e+10
Q9QUR7	PIN1_MOUSE	Pin1	3.06199e+10
P35550	FBRL_MOUSE	Fbl	8.58636e+09
Q62048	PEA15_MOUSE	Pea15	1.79289e+10
E9PUL5	PRRT2_MOUSE	Prrt2	4.68603e+10
Q9CPQ8	ATP5L_MOUSE	Atp5mg	2.53501e+10
Q8VHI6	WASF3_MOUSE	Wasf3	7.83982e+09
P35762	CD81_MOUSE	Cd81	1.26183e+11
O88507	CNTFR_MOUSE	Cntfr	1.71513e+09
P62242	RS8_MOUSE	Rps8	1.86746e+11
Q62203	SF3A2_MOUSE	Sf3a2	7.31917e+09
Q8BVI4	DHPR_MOUSE	Qdpr	5.0377e+09
P62317	SMD2_MOUSE	Snrpd2	7.30295e+10
P62962	PROF1_MOUSE	Pfn1	1.15293e+10
Q99PT1	GDIR1_MOUSE	Arhgdia	7.68212e+09
Q6NVF9	CPSF6_MOUSE	Cpsf6	2.58712e+10
P62082	RS7_MOUSE	Rps7	1.19718e+11
Q8BK64	AHSA1_MOUSE	Ahsa1	2.41134e+09
Q3UHD6	SNX27_MOUSE	Snx27	1.98763e+09
Q9CX86	ROA0_MOUSE	Hnrnpa0	3.20068e+10
Q8R0A5	TCAL3_MOUSE	Tceal3	8.29116e+09
Q99M28	RNPS1_MOUSE	Rnps1	1.98403e+10
Q8VE37	RCC1_MOUSE	Rcc1	2.52389e+09
Q8CBE3	WDR37_MOUSE	Wdr37	2.83524e+09
P97450	ATP5J_MOUSE	Atp5pf	3.37168e+11
P57722	PCBP3_MOUSE	Pcbp3	9.8566e+09
P63089	PTN_MOUSE	Ptn	1.19595e+11
P63011	RAB3A_MOUSE	Rab3a	2.12625e+10
Q505F5	LRC47_MOUSE	Lrrc47	5.25661e+09
Q8R464	CADM4_MOUSE	Cadm4	1.60244e+10
Q61165	SL9A1_MOUSE	Slc9a1	8.65713e+09
O35887	CALU_MOUSE	Calu	2.99151e+09
Q9CXI5	MANF_MOUSE	Manf	8.23783e+09
Q61016	GBG7_MOUSE	Gng7	1.75085e+10
Q3TDK6	ROGDI_MOUSE	Rogdi	2.46791e+09
Q61885	MOG_MOUSE	Mog	3.17244e+10
Q9D898	ARP5L_MOUSE	Arpc5l	1.78437e+10
Q9CQ54	NDUC2_MOUSE	Ndufc2	7.78935e+09
Q9DBR2	FA13C_MOUSE	Fam13c	2.218e+09
P12658	CALB1_MOUSE	Calb1	3.02797e+09
P18242	CATD_MOUSE	Ctsd	1.76443e+10
Q9CYG7	TOM34_MOUSE	Tomm34	7.66432e+09
Q64444	CAH4_MOUSE	Ca4	8.28864e+09
Q921F4	HNRLL_MOUSE	Hnrnpll	3.255e+09
Q99N28	CADM3_MOUSE	Cadm3	2.33632e+10
O88544	CSN4_MOUSE	Cops4	1.89405e+09
Q61191	HCFC1_MOUSE	Hcfc1	3.81816e+09
Q6VNS1	NTRK3_MOUSE	Ntrk3	3.00785e+09
P35980	RL18_MOUSE	Rpl18	6.16919e+11
Q80X80	C2C2L_MOUSE	C2cd2l	7.35528e+09
Q9CWK8	SNX2_MOUSE	Snx2	3.90415e+09
Q9D1T0	LIGO1_MOUSE	Lingo1	3.33862e+09
P47809	MP2K4_MOUSE	Map2k4	3.24767e+09
Q8CJG0	AGO2_MOUSE	Ago2	1.52006e+09
P56135	ATPK_MOUSE	Atp5mf	2.1676e+11
Q9EPJ9	ARFG1_MOUSE	Arfgap1	7.26369e+09
Q99J36	THUM1_MOUSE	Thumpd1	4.19341e+09
O54724	CAVN1_MOUSE	Cavin1	7.59701e+09
Q8CIP4	MARK4_MOUSE	Mark4	1.75101e+10
P47941	CRKL_MOUSE	Crkl	5.75339e+09
Q99JR1	SFXN1_MOUSE	Sfxn1	6.5454e+09
P56695	WFS1_MOUSE	Wfs1	4.60569e+09
Q8BFZ9	ERLN2_MOUSE	Erlin2	4.40924e+09
Q9Z130	HNRDL_MOUSE	Hnrnpdl	1.90754e+10
Q66L44	CBARP_MOUSE	Cbarp	3.27638e+09
Q91V61	SFXN3_MOUSE	Sfxn3	7.72344e+09
Q6PHU5	SORT_MOUSE	Sort1	9.80108e+08
P60122	RUVB1_MOUSE	Ruvbl1	1.40212e+09
Q8C4X2	KC1G3_MOUSE	Csnk1g3	4.36797e+09
Q9D903	EBP2_MOUSE	Ebna1bp2	2.95012e+09
Q6NZM9	HDAC4_MOUSE	Hdac4	1.46946e+09
B2RSH2	GNAI1_MOUSE	Gnai1	4.15349e+10
Q8BHZ0	CYRIA_MOUSE	Cyria	3.95507e+09
Q9WV31	ARC_MOUSE	Arc	1.41519e+09
Q80XN0	BDH_MOUSE	Bdh1	3.65833e+10
Q3TVI8	PBIP1_MOUSE	Pbxip1	8.97524e+09
Q91YJ3	THYN1_MOUSE	Thyn1	3.16349e+09
O54941	SMCE1_MOUSE	Smarce1	6.82707e+09
Q8BMA6	SRP68_MOUSE	Srp68	8.88444e+08
Q8R149	BUD13_MOUSE	Bud13	2.77241e+09
O35857	TIM44_MOUSE	Timm44	2.93051e+09
Q9D554	SF3A3_MOUSE	Sf3a3	1.23028e+09
Q8VHH5	AGAP3_MOUSE	Agap3	6.52301e+09
Q61753	SERA_MOUSE	Phgdh	4.80665e+09
Q80TY0	FNBP1_MOUSE	Fnbp1	9.67176e+08
Q9DCU2	PLLP_MOUSE	Pllp	5.76323e+10
Q3UUG6	TBC24_MOUSE	Tbc1d24	2.37737e+09
Q925N0	SFXN5_MOUSE	Sfxn5	6.26092e+09
Q00623	APOA1_MOUSE	Apoa1	3.51318e+09
A2ALS5	RPGP1_MOUSE	Rap1gap	5.00828e+09
Q9QWW1	HOME2_MOUSE	Homer2	5.13958e+09
Q99LP6	GRPE1_MOUSE	Grpel1	7.07361e+09
Q80TL0	PPM1E_MOUSE	Ppm1e	1.50852e+09
P18572	BASI_MOUSE	Bsg	6.11657e+10
Q9Z351	KCNQ2_MOUSE	Kcnq2	2.09626e+09
Q9Z1Z2	STRAP_MOUSE	Strap	1.89345e+09
Q2NL51	GSK3A_MOUSE	Gsk3a	5.43601e+09
Q9CX00	IST1_MOUSE	Ist1	1.43194e+10
Q80XA6	REPS2_MOUSE	Reps2	7.42379e+09
Q99K28	ARFG2_MOUSE	Arfgap2	6.16154e+09
Q60900	ELAV3_MOUSE	Elavl3	3.62103e+09
O88685	PRS6A_MOUSE	Psmc3	3.12265e+09
P62192	PRS4_MOUSE	Psmc1	1.36639e+09
Q8VE62	PAIP1_MOUSE	Paip1	3.68873e+09
Q63918	CAVN2_MOUSE	Cavin2	1.29737e+09
Q60631	GRB2_MOUSE	Grb2	6.05903e+09
P49813	TMOD1_MOUSE	Tmod1	8.15701e+09
P16388	KCNA1_MOUSE	Kcna1	7.03231e+09
Q8BHE3	ATCAY_MOUSE	Atcay	2.01447e+09
Q8BJZ4	RT35_MOUSE	Mrps35	6.36538e+09
P22315	HEMH_MOUSE	Fech	2.22509e+09
Q68ED2	GRM7_MOUSE	Grm7	3.69028e+09
Q8CIQ7	DOCK3_MOUSE	Dock3	9.98811e+08
Q9QYS2	GRM3_MOUSE	Grm3	1.50735e+09
Q6PB44	PTN23_MOUSE	Ptpn23	3.50372e+09
Q91YW3	DNJC3_MOUSE	Dnajc3	1.46816e+09
Q791T5	MTCH1_MOUSE	Mtch1	3.25346e+09
Q6Y7W8	GGYF2_MOUSE	Gigyf2	1.35216e+09
Q9D0F9	PGM1_MOUSE	Pgm1	1.2461e+09
Q8BJI1	S6A17_MOUSE	Slc6a17	2.53503e+09
Q6IFX2	K1C42_MOUSE	Krt42	2.84411e+10
P34152	FAK1_MOUSE	Ptk2	4.63435e+09
Q3UHF7	ZEP2_MOUSE	Hivep2	1.07941e+09
Q6GQS1	SCMC3_MOUSE	Slc25a23	5.24572e+08
P11881	ITPR1_MOUSE	Itpr1	1.96597e+09
Q80W00	PP1RA_MOUSE	Ppp1r10	1.74787e+09
P50586	TUB_MOUSE	Tub	9.90521e+08
P97792	CXAR_MOUSE	Cxadr	1.87091e+09
Q8R3S6	EXOC1_MOUSE	Exoc1	8.63894e+08
Q91ZW3	SMCA5_MOUSE	Smarca5	5.45688e+10
Q8BXR9	OSBL6_MOUSE	Osbpl6	3.07992e+09
Q91YR7	PRP6_MOUSE	Prpf6	2.17613e+09
Q9ESZ8	GTF2I_MOUSE	Gtf2i	2.70323e+09
Q80VP0	TCPR1_MOUSE	Tecpr1	6.724e+08
Q8BIQ5	CSTF2_MOUSE	Cstf2	1.30909e+09
Q9QYJ0	DNJA2_MOUSE	Dnaja2	1.665e+10
Q9Z277	BAZ1B_MOUSE	Baz1b	1.9817e+09
P33173	KIF1A_MOUSE	Kif1a	1.36838e+09
Q58A65	JIP4_MOUSE	Spag9	5.8238e+09
Q7SIG6	ASAP2_MOUSE	Asap2	2.91922e+09
Q9Z2C4	MTMR1_MOUSE	Mtmr1	5.80773e+08
O09131	GSTO1_MOUSE	Gsto1	3.86681e+09
Q8JZQ2	AFG32_MOUSE	Afg3l2	8.3432e+09
P24788	CD11B_MOUSE	Cdk11b	8.81653e+09
P27601	GNA13_MOUSE	Gna13	3.17887e+10
Q99PU8	DHX30_MOUSE	Dhx30	1.22583e+09
Q8VEJ9	VPS4A_MOUSE	Vps4a	4.16727e+09
O54916	REPS1_MOUSE	Reps1	7.71068e+09
Q8CHG3	GCC2_MOUSE	Gcc2	9.37134e+08
Q8CIN4	PAK2_MOUSE	Pak2	5.97687e+09
Q61554	FBN1_MOUSE	Fbn1	2.06617e+09
Q3U319	BRE1B_MOUSE	Rnf40	1.84019e+09
Q5SX40	MYH1_MOUSE	Myh1	2.21798e+09
P70349	HINT1_MOUSE	Hint1	5.8683e+10
P20108	PRDX3_MOUSE	Prdx3	2.52958e+10
P99028	QCR6_MOUSE	Uqcrh	2.47034e+11
P61514	RL37A_MOUSE	Rpl37a	1.43961e+11
P23927	CRYAB_MOUSE	Cryab	5.0307e+10
P35979	RL12_MOUSE	Rpl12	5.46612e+10
P26883	FKB1A_MOUSE	Fkbp1a	3.24005e+10
P56812	PDCD5_MOUSE	Pdcd5	1.03378e+10
Q9JJU8	SH3L1_MOUSE	Sh3bgrl	1.31919e+10
O70251	EF1B_MOUSE	Eef1b	1.8002e+10
Q62446	FKBP3_MOUSE	Fkbp3	7.52617e+09
O55022	PGRC1_MOUSE	Pgrmc1	4.6913e+10
P31786	ACBP_MOUSE	Dbi	6.83296e+10
Q99KR7	PPIF_MOUSE	Ppif	2.46183e+10
Q61206	PA1B2_MOUSE	Pafah1b2	1.53297e+10
Q6PFD9	NUP98_MOUSE	Nup98	2.32362e+09
P11031	TCP4_MOUSE	Sub1	3.72417e+10
Q9CQ73	PKP2_MOUSE	Pkp2	8.47723e+08
Q8VHW2	CCG8_MOUSE	Cacng8	2.7087e+10
Q61545	EWS_MOUSE	Ewsr1	3.14501e+10
Q80ZS3	RT26_MOUSE	Mrps26	2.39431e+10
P61759	PFD3_MOUSE	Vbp1	3.60678e+09
Q99MR1	GGYF1_MOUSE	Gigyf1	4.28343e+08
O70310	NMT1_MOUSE	Nmt1	4.0326e+09
Q64433	CH10_MOUSE	Hspe1	4.35475e+11
Q9Z2U1	PSA5_MOUSE	Psma5	5.95139e+09
Q4VAA2	CDV3_MOUSE	Cdv3	1.06921e+10
Q9QXT0	CNPY2_MOUSE	Cnpy2	3.57763e+09
Q9D824	FIP1_MOUSE	Fip1l1	3.87719e+09
Q99PL6	UBXN6_MOUSE	Ubxn6	5.87987e+09
Q9DB72	BTBDH_MOUSE	Btbd17	1.53864e+09
Q9CQ75	NDUA2_MOUSE	Ndufa2	2.24148e+11
O88983	STX8_MOUSE	Stx8	4.39459e+09
Q99PI8	RTN4R_MOUSE	Rtn4r	7.32036e+09
Q04857	CO6A1_MOUSE	Col6a1	1.45036e+09
Q8BP67	RL24_MOUSE	Rpl24	3.91414e+11
P67871	CSK2B_MOUSE	Csnk2b	6.16184e+09
Q7TN99	CPEB3_MOUSE	Cpeb3	2.75689e+09
O89112	LANC1_MOUSE	Lancl1	5.57401e+09
Q9DCW4	ETFB_MOUSE	Etfb	4.63753e+09
Q9CQ40	RM49_MOUSE	Mrpl49	4.11095e+09
A2AR02	PPIG_MOUSE	Ppig	1.71465e+10
Q9CR59	G45IP_MOUSE	Gadd45gip1	1.64604e+10
Q9CWM4	PFD1_MOUSE	Pfdn1	5.95503e+09
Q6P2L7	GOLM2_MOUSE	Golm2	3.53529e+09
P68040	RACK1_MOUSE	Rack1	3.12169e+09
Q8VDZ4	ZDHC5_MOUSE	Zdhhc5	3.50603e+09
Q9JM96	BORG4_MOUSE	Cdc42ep4	6.16811e+09
O35326	SRSF5_MOUSE	Srsf5	3.14021e+10
Q9QZ47	TNNT3_MOUSE	Tnnt3	1.67271e+10
Q9ET80	JPH1_MOUSE	Jph1	2.85491e+09
Q8CAY6	THIC_MOUSE	Acat2	2.5221e+09
P97447	FHL1_MOUSE	Fhl1	4.97049e+09
Q8CCT4	TCAL5_MOUSE	Tceal5	1.13257e+10
Q9CZN4	SHSA9_MOUSE	Shisa9	1.91952e+09
P70297	STAM1_MOUSE	Stam	9.86372e+08
Q9WUM3	COR1B_MOUSE	Coro1b	3.71965e+09
Q9DB15	RM12_MOUSE	Mrpl12	1.78116e+10
Q80U78	PUM1_MOUSE	Pum1	1.00254e+09
Q9QYM9	TEFF2_MOUSE	Tmeff2	5.83652e+09
Q99LR1	ABD12_MOUSE	Abhd12	1.65202e+09
P10711	TCEA1_MOUSE	Tcea1	3.57932e+09
P57784	RU2A_MOUSE	Snrpa1	3.29119e+09
P62900	RL31_MOUSE	Rpl31	3.01335e+11
Q99LD4	CSN1_MOUSE	Gps1	1.56749e+09
Q9DC28	KC1D_MOUSE	Csnk1d	5.28879e+09
P62827	RAN_MOUSE	Ran	1.20931e+10
P50571	GBRB1_MOUSE	Gabrb1	2.01202e+09
Q6X893	CTL1_MOUSE	Slc44a1	2.69761e+09
Q922Q4	P5CR2_MOUSE	Pycr2	2.41081e+09
Q99PV8	BC11B_MOUSE	Bcl11b	1.30773e+09
Q5SUF2	LC7L3_MOUSE	Luc7l3	1.20536e+10
P23198	CBX3_MOUSE	Cbx3	1.48328e+10
Q8R3F5	FABD_MOUSE	Mcat	1.26027e+09
D3YWQ0	DGKI_MOUSE	Dgki	1.58746e+09
Q80WT0	JPH4_MOUSE	Jph4	2.15241e+09
Q9CR00	PSMD9_MOUSE	Psmd9	5.08236e+09
Q9Z2W9	GRIA3_MOUSE	Gria3	1.68796e+09
Q8C522	ENDD1_MOUSE	Endod1	3.44657e+09
Q9CS42	PRPS2_MOUSE	Prps2	9.88701e+09
Q8BJU0	SGTA_MOUSE	Sgta	6.30691e+09
Q4V9Z5	SE6L2_MOUSE	Sez6l2	3.14436e+09
P51830	ADCY9_MOUSE	Adcy9	1.32788e+09
P13707	GPDA_MOUSE	Gpd1	6.21168e+09
Q52KF3	SPIR1_MOUSE	Spire1	2.37238e+09
P21279	GNAQ_MOUSE	Gnaq	4.78938e+09
Q9WUK2	IF4H_MOUSE	Eif4h	1.67299e+10
Q6PGE7	SC6A7_MOUSE	Slc6a7	1.07672e+09
Q9ERS2	NDUAD_MOUSE	Ndufa13	4.19348e+10
Q8R3V5	SHLB2_MOUSE	Sh3glb2	7.41903e+09
P22723	GBRG2_MOUSE	Gabrg2	2.4849e+09
O08915	AIP_MOUSE	Aip	3.87721e+09
P28658	ATX10_MOUSE	Atxn10	6.64826e+08
Q6PHZ5	RB15B_MOUSE	Rbm15b	1.0124e+09
Q91XU3	PI42C_MOUSE	Pip4k2c	8.06042e+08
Q9D1H6	NDUF4_MOUSE	Ndufaf4	7.07547e+09
P47867	SCG3_MOUSE	Scg3	3.75e+09
O35393	EFNB3_MOUSE	Efnb3	1.65502e+09
Q69ZZ6	TMCC1_MOUSE	Tmcc1	3.79479e+09
Q8C3F2	F120C_MOUSE	Fam120c	4.26267e+09
O70585	DTNB_MOUSE	Dtnb	4.35402e+09
Q91WN1	DNJC9_MOUSE	Dnajc9	3.35116e+09
P31650	S6A11_MOUSE	Slc6a11	1.09574e+10
Q02788	CO6A2_MOUSE	Col6a2	1.37966e+09
Q9R1P3	PSB2_MOUSE	Psmb2	2.27552e+09
Q3UZ39	LRRF1_MOUSE	Lrrfip1	3.50875e+09
Q9WTM5	RUVB2_MOUSE	Ruvbl2	3.21912e+09
Q9JJW6	ALRF2_MOUSE	Alyref2	6.17016e+10
Q8BXK8	AGAP1_MOUSE	Agap1	4.17568e+09
Q9Z0X1	AIFM1_MOUSE	Aifm1	1.57309e+09
Q08288	LYAR_MOUSE	Lyar	2.75792e+09
Q14AX6	CDK12_MOUSE	Cdk12	3.33012e+09
Q61334	BAP29_MOUSE	Bcap29	2.03836e+09
P62334	PRS10_MOUSE	Psmc6	1.17902e+09
Q61151	2A5E_MOUSE	Ppp2r5e	2.6384e+09
O88703	HCN2_MOUSE	Hcn2	2.16838e+09
Q9CR26	VTA1_MOUSE	Vta1	1.86338e+09
Q9QUI0	RHOA_MOUSE	Rhoa	5.03798e+09
O55142	RL35A_MOUSE	Rpl35a	2.33615e+11
Q9JIK5	DDX21_MOUSE	Ddx21	6.77925e+08
Q921G7	ETFD_MOUSE	Etfdh	9.06942e+08
Q8CI71	VPS50_MOUSE	Vps50	2.24025e+09
Q08331	CALB2_MOUSE	Calb2	1.81439e+11
Q7TPD3	ROBO2_MOUSE	Robo2	1.51274e+09
Q69ZS8	KAZRN_MOUSE	Kazn	7.4585e+08
Q93092	TALDO_MOUSE	Taldo1	2.464e+09
P63080	GBRB3_MOUSE	Gabrb3	4.91724e+09
Q9ERG0	LIMA1_MOUSE	Lima1	7.69761e+08
Q8R317	UBQL1_MOUSE	Ubqln1	9.18461e+09
P42859	HD_MOUSE	Htt	4.01885e+09
Q922P9	GLYR1_MOUSE	Glyr1	7.32219e+08
Q3UQ44	IQGA2_MOUSE	Iqgap2	1.44742e+09
P63137	GBRB2_MOUSE	Gabrb2	8.98971e+09
P02535	K1C10_MOUSE	Krt10	2.91253e+10
Q4JIM5	ABL2_MOUSE	Abl2	5.08296e+09
Q9ERG2	STRN3_MOUSE	Strn3	2.36068e+09
Q6KAR6	EXOC3_MOUSE	Exoc3	1.11434e+09
Q9JKF6	NECT1_MOUSE	Nectin1	8.53502e+09
Q3USH5	SFSWA_MOUSE	Sfswap	2.58741e+09
P97785	GFRA1_MOUSE	Gfra1	4.1401e+09
Q61701	ELAV4_MOUSE	Elavl4	7.63901e+09
Q03137	EPHA4_MOUSE	Epha4	1.018e+09
P32020	SCP2_MOUSE	Scp2	6.96935e+09
Q9R0X4	ACOT9_MOUSE	Acot9	1.42313e+09
Q5SVL6	RPGP2_MOUSE	Rap1gap2	3.80699e+08
Q80SY5	PR38B_MOUSE	Prpf38b	1.10581e+09
Q8BIJ6	SYIM_MOUSE	Iars2	9.43714e+08
A2APV2	FMNL2_MOUSE	Fmnl2	3.08428e+09
Q91YM2	RHG35_MOUSE	Arhgap35	1.57706e+09
P45591	COF2_MOUSE	Cfl2	7.16848e+10
Q3TTY5	K22E_MOUSE	Krt2	1.24691e+10
P70408	CAD10_MOUSE	Cdh10	6.14684e+08
Q3UHB1	NT5D3_MOUSE	Nt5dc3	1.14364e+09
Q641P0	ARP3B_MOUSE	Actr3b	1.56531e+09
O08585	CLCA_MOUSE	Clta	4.18663e+11
O70250	PGAM2_MOUSE	Pgam2	2.42292e+10
Q920P3	BRNP1_MOUSE	Brinp1	2.46116e+09
Q924A2	CIC_MOUSE	Cic	1.70138e+09
Q9WVB4	SLIT3_MOUSE	Slit3	1.59566e+09
Q6NZF1	ZC11A_MOUSE	Zc3h11a	4.91772e+08
A2RSJ4	BLT3B_MOUSE	Bltp3b	5.18162e+08
Q08460	KCMA1_MOUSE	Kcnma1	1.31187e+09
Q3UX10	TBAL3_MOUSE	Tubal3	2.88413e+11
Q61818	RAI1_MOUSE	Rai1	8.81054e+08
Q9R1Q9	VAS1_MOUSE	Atp6ap1	1.79846e+10
Q3V3R1	C1TM_MOUSE	Mthfd1l	7.95238e+08
P61027	RAB10_MOUSE	Rab10	1.74439e+10
Q9Z1W8	AT12A_MOUSE	Atp12a	1.16724e+11
Q922D8	C1TC_MOUSE	Mthfd1	1.39571e+09
Q9CZD3	GARS_MOUSE	Gars1	2.87809e+09
P70335	ROCK1_MOUSE	Rock1	2.44581e+09
Q99K51	PLST_MOUSE	Pls3	2.18722e+09
Q8K4J6	MRTFA_MOUSE	Mrtfa	1.28537e+09
Q66JS6	EI3JB_MOUSE	Eif3j2	3.35072e+09
Q149F3	ERF3B_MOUSE	Gspt2	1.37282e+09
Q5SFM8	RBM27_MOUSE	Rbm27	1.26435e+09
Q9WTU0	PHF2_MOUSE	Phf2	1.3309e+09
Q62205	SCN9A_MOUSE	Scn9a	2.47833e+09
P62812	GBRA1_MOUSE	Gabra1	2.85261e+09
P70207	PLXA2_MOUSE	Plxna2	1.58488e+09
Q6R0H7	GNAS1_MOUSE	Gnas	3.20347e+10
Q01063	PDE4D_MOUSE	Pde4d	6.37164e+08
Q8R429	AT2A1_MOUSE	Atp2a1	2.72057e+09
Q9QWL7	K1C17_MOUSE	Krt17	2.38739e+10
Q9CQZ6	NDUB3_MOUSE	Ndufb3	5.62891e+10
Q9CQX8	KGD4_MOUSE	Kgd4	9.28047e+10
Q9CQR2	RS21_MOUSE	Rps21	4.79941e+10
Q8QZT2	CCSAP_MOUSE	Ccsap	1.74745e+10
Q9D0S9	HINT2_MOUSE	Hint2	6.07899e+09
Q91VR8	BRK1_MOUSE	Brk1	3.48713e+10
P50114	S100B_MOUSE	S100b	1.90578e+10
P45878	FKBP2_MOUSE	Fkbp2	6.6313e+09
P60761	NEUG_MOUSE	Nrgn	7.37227e+10
P56528	CD38_MOUSE	Cd38	1.08566e+10
Q9D1C8	VPS28_MOUSE	Vps28	4.06824e+09
Q62442	VAMP1_MOUSE	Vamp1	1.07538e+11
P59999	ARPC4_MOUSE	Arpc4	2.01986e+10
Q791V5	MTCH2_MOUSE	Mtch2	3.89432e+09
Q91W92	BORG5_MOUSE	Cdc42ep1	1.81564e+09
P68037	UB2L3_MOUSE	Ube2l3	1.70805e+10
P50153	GBG4_MOUSE	Gng4	4.70915e+09
P14602	HSPB1_MOUSE	Hspb1	9.34153e+09
P63330	PP2AA_MOUSE	Ppp2ca	2.7987e+09
P17095	HMGA1_MOUSE	Hmga1	2.29659e+11
P11214	TPA_MOUSE	Plat	1.17721e+09
Q9QXV0	PCS1N_MOUSE	Pcsk1n	4.87547e+10
Q64314	CD34_MOUSE	Cd34	4.1371e+09
P62264	RS14_MOUSE	Rps14	5.31612e+10
O70252	HMOX2_MOUSE	Hmox2	6.83978e+09
O70439	STX7_MOUSE	Stx7	2.38829e+10
Q9JKC8	AP3M1_MOUSE	Ap3m1	8.67692e+09
Q8C0E2	VP26B_MOUSE	Vps26b	2.03768e+09
Q9DBP5	KCY_MOUSE	Cmpk1	4.94531e+09
Q3UM45	PP1R7_MOUSE	Ppp1r7	2.15835e+09
P14206	RSSA_MOUSE	Rpsa	1.04922e+10
O09044	SNP23_MOUSE	Snap23	7.76149e+09
P60766	CDC42_MOUSE	Cdc42	7.30019e+09
Q8R035	ICT1_MOUSE	Mrpl58	1.98508e+10
Q91Z31	PTBP2_MOUSE	Ptbp2	2.2753e+09
Q9WTX5	SKP1_MOUSE	Skp1	1.93874e+09
Q03958	PFD6_MOUSE	Pfdn6	1.38505e+10
Q921H9	COA7_MOUSE	Coa7	3.53925e+09
O88384	VTI1B_MOUSE	Vti1b	2.66011e+11
Q9CXY6	ILF2_MOUSE	Ilf2	4.26949e+09
Q9CRB6	TPPP3_MOUSE	Tppp3	1.74989e+10
P49722	PSA2_MOUSE	Psma2	5.53556e+09
Q62433	NDRG1_MOUSE	Ndrg1	2.03585e+09
Q91W90	TXND5_MOUSE	Txndc5	1.13417e+09
O70492	SNX3_MOUSE	Snx3	1.04597e+10
Q3UYC0	PPM1H_MOUSE	Ppm1h	1.60844e+09
Q8R066	C1QT4_MOUSE	C1qtnf4	1.79873e+09
P62823	RAB3C_MOUSE	Rab3c	1.68534e+10
Q3TJZ6	FA98A_MOUSE	Fam98a	1.97605e+09
Q9D937	CK098_MOUSE		4.35108e+09
Q91V12	BACH_MOUSE	Acot7	1.01341e+10
Q91WG5	AAKG2_MOUSE	Prkag2	3.36111e+09
P32037	GTR3_MOUSE	Slc2a3	1.72921e+09
P49817	CAV1_MOUSE	Cav1	3.37788e+09
Q78J03	MSRB2_MOUSE	Msrb2	4.71582e+09
P35803	GPM6B_MOUSE	Gpm6b	2.63837e+10
Q80WS3	FBLL1_MOUSE	Fbll1	6.72708e+09
P0C673	IGS11_MOUSE	Igsf11	3.66973e+09
Q9WTX2	PRKRA_MOUSE	Prkra	2.96982e+09
Q922R8	PDIA6_MOUSE	Pdia6	4.96609e+09
Q8CBY8	DCTN4_MOUSE	Dctn4	1.40386e+09
Q64213	SF01_MOUSE	Sf1	9.35107e+09
Q9QZB7	ARP10_MOUSE	Actr10	8.00229e+08
Q8K354	CBR3_MOUSE	Cbr3	9.57646e+09
Q6A0A2	LAR4B_MOUSE	Larp4b	1.39235e+09
O08842	GFRA2_MOUSE	Gfra2	2.61204e+09
Q8C3W1	CA198_MOUSE		1.12989e+10
Q9D4H1	EXOC2_MOUSE	Exoc2	1.00226e+10
Q8VCD6	REEP2_MOUSE	Reep2	2.25322e+10
Q99M71	EPDR1_MOUSE	Epdr1	5.63444e+09
Q8BTY2	S4A7_MOUSE	Slc4a7	1.72836e+09
Q8C570	RAE1L_MOUSE	Rae1	4.78005e+09
Q0PMG2	MDGA1_MOUSE	Mdga1	1.87773e+09
Q8K382	DEN1A_MOUSE	Dennd1a	2.43981e+09
Q9CWE0	MFR1L_MOUSE	Mtfr1l	9.20598e+09
Q8BIF2	RFOX3_MOUSE	Rbfox3	7.60675e+09
Q9QYF9	NDRG3_MOUSE	Ndrg3	2.05129e+09
Q6P9S0	MTSS2_MOUSE	Mtss2	1.90357e+09
Q9D1G5	LRC57_MOUSE	Lrrc57	4.15421e+09
Q9CZA6	NDE1_MOUSE	Nde1	2.70589e+09
Q68ED7	CRTC1_MOUSE	Crtc1	7.11709e+09
Q9JK53	PRELP_MOUSE	Prelp	1.403e+09
Q9DBN4	P33MX_MOUSE	P33monox	1.973e+09
P57776	EF1D_MOUSE	Eef1d	2.57189e+09
P28653	PGS1_MOUSE	Bgn	6.95218e+09
P21126	UBL4A_MOUSE	Ubl4a	2.09952e+09
Q3TC33	CC127_MOUSE	Ccdc127	4.84533e+09
P00493	HPRT_MOUSE	Hprt1	3.31099e+09
O55033	NCK2_MOUSE	Nck2	8.6467e+08
Q99K41	EMIL1_MOUSE	Emilin1	9.57559e+08
Q59J78	NDUF2_MOUSE	Ndufaf2	2.97108e+09
O35144	TERF2_MOUSE	Terf2	6.81592e+08
P24270	CATA_MOUSE	Cat	1.29589e+10
Q61166	MARE1_MOUSE	Mapre1	4.1628e+09
Q9CPR5	RM15_MOUSE	Mrpl15	2.38274e+09
Q9CYH6	RRS1_MOUSE	Rrs1	5.43973e+09
Q08509	EPS8_MOUSE	Eps8	6.1068e+08
Q80VD1	FA98B_MOUSE	Fam98b	1.66481e+09
Q9CRD2	EMC2_MOUSE	Emc2	1.42432e+09
Q8CI32	BAG5_MOUSE	Bag5	7.70157e+09
P27671	RGRF1_MOUSE	Rasgrf1	2.52219e+09
Q8BIE6	FRM4A_MOUSE	Frmd4a	9.6325e+08
Q0VE82	CPNE7_MOUSE	Cpne7	1.02051e+10
P59644	PI5PA_MOUSE	Inpp5j	3.55502e+09
Q80U63	MFN2_MOUSE	Mfn2	1.40965e+09
Q0P678	ZCH18_MOUSE	Zc3h18	8.24376e+09
Q8VDD9	PHIP_MOUSE	Phip	1.51424e+09
Q9WU01	KHDR2_MOUSE	Khdrbs2	1.56858e+10
Q05CL8	LARP7_MOUSE	Larp7	5.60711e+08
Q8BHL5	ELMO2_MOUSE	Elmo2	1.55393e+10
Q8VCC9	SPON1_MOUSE	Spon1	1.30965e+09
O08582	GTPB1_MOUSE	Gtpbp1	1.56442e+09
Q9CX34	SGT1_MOUSE	Sugt1	1.87966e+09
P35585	AP1M1_MOUSE	Ap1m1	7.85384e+08
Q8CI43	MYL6B_MOUSE	Myl6b	7.68663e+09
P62500	T22D1_MOUSE	Tsc22d1	4.29915e+09
Q99N89	RM43_MOUSE	Mrpl43	8.86134e+09
Q9QYI3	DNJC7_MOUSE	Dnajc7	1.17428e+09
Q3TXS7	PSMD1_MOUSE	Psmd1	7.78135e+08
Q8C729	HYCC2_MOUSE	Hycc2	4.19243e+09
Q9CX80	CYGB_MOUSE	Cygb	1.35084e+09
P61164	ACTZ_MOUSE	Actr1a	5.00467e+09
Q60676	PPP5_MOUSE	Ppp5c	5.88815e+08
Q99LG2	TNPO2_MOUSE	Tnpo2	4.10186e+10
Q5SXA9	KIBRA_MOUSE	Wwc1	8.01267e+08
Q8BXR1	S7A14_MOUSE	Slc7a14	1.90547e+09
Q8R5C5	ACTY_MOUSE	Actr1b	5.65102e+09
Q99MN9	PCCB_MOUSE	Pccb	5.21108e+08
P51660	DHB4_MOUSE	Hsd17b4	3.35329e+08
Q64133	AOFA_MOUSE	Maoa	1.03845e+09
Q9CT10	RANB3_MOUSE	Ranbp3	4.84809e+08
P29391	FRIL1_MOUSE	Ftl1	1.46151e+10
Q8BTV2	CPSF7_MOUSE	Cpsf7	4.61696e+09
B9EJ86	OSBL8_MOUSE	Osbpl8	5.60461e+08
O88844	IDHC_MOUSE	Idh1	2.41547e+09
Q8BTF8	RALYL_MOUSE	Ralyl	7.56748e+09
Q9DAW9	CNN3_MOUSE	Cnn3	2.81659e+09
O55026	ENTP2_MOUSE	Entpd2	1.82777e+09
P60840	ENSA_MOUSE	Ensa	2.14477e+10
Q8VE52	OGRL1_MOUSE	Ogfrl1	1.19195e+09
Q9EST5	AN32B_MOUSE	Anp32b	1.45563e+10
Q8JZQ9	EIF3B_MOUSE	Eif3b	1.48663e+09
Q8K298	ANLN_MOUSE	Anln	2.21204e+09
P70279	SURF6_MOUSE	Surf6	6.82219e+09
Q8BGC0	HTSF1_MOUSE	Htatsf1	8.93728e+08
O35954	PITM1_MOUSE	Pitpnm1	1.61644e+09
Q8BI72	CARF_MOUSE	Cdkn2aip	3.71148e+08
Q99N94	RM09_MOUSE	Mrpl9	1.72738e+09
P57716	NICA_MOUSE	Ncstn	6.58406e+09
D3YXJ0	DGKH_MOUSE	Dgkh	1.1273e+09
Q8BJF9	CHM2B_MOUSE	Chmp2b	2.40857e+09
Q8K3W3	CASC3_MOUSE	Casc3	7.89156e+08
P61222	ABCE1_MOUSE	Abce1	4.14201e+09
P07310	KCRM_MOUSE	Ckm	1.0586e+10
E9Q784	ZC3HD_MOUSE	Zc3h13	1.20789e+09
A3KGF9	CCD9B_MOUSE	Ccdc9b	1.09658e+09
Q6PEE2	CTIF_MOUSE	Ctif	1.16221e+09
Q8K377	LRRT1_MOUSE	Lrrtm1	4.25427e+09
O35841	API5_MOUSE	Api5	1.50044e+09
Q91ZV0	MIA2_MOUSE	Mia2	6.49962e+09
Q8BJW6	EIF2A_MOUSE	Eif2a	9.16553e+08
Q7TT37	ELP1_MOUSE	Elp1	5.54033e+08
Q9D8W5	PSD12_MOUSE	Psmd12	2.03221e+09
Q9Z2V6	HDAC5_MOUSE	Hdac5	1.24016e+09
Q63943	MEF2D_MOUSE	Mef2d	2.15867e+09
Q9QZS3	NUMB_MOUSE	Numb	2.59464e+09
Q8CI11	GNL3_MOUSE	Gnl3	2.34934e+09
Q6NXJ0	WWC2_MOUSE	Wwc2	2.8283e+09
Q9ERK4	XPO2_MOUSE	Cse1l	1.54921e+10
P97772	GRM1_MOUSE	Grm1	1.81048e+09
Q8BYB9	PGLT1_MOUSE	Poglut1	1.11569e+09
Q9Z1T1	AP3B1_MOUSE	Ap3b1	3.55311e+08
Q9D517	PLCC_MOUSE	Agpat3	6.23604e+08
P12367	KAP2_MOUSE	Prkar2a	2.44529e+09
Q80W14	PR40B_MOUSE	Prpf40b	5.23803e+09
Q61838	PZP_MOUSE	Pzp	1.07572e+10
Q9Z2X1	HNRPF_MOUSE	Hnrnpf	6.56183e+09
Q9ET77	JPH3_MOUSE	Jph3	4.61081e+09
Q9ESC8	AFF4_MOUSE	Aff4	3.39918e+09
Q8BX70	VP13C_MOUSE	Vps13c	8.55694e+08
Q9JLN9	MTOR_MOUSE	Mtor	7.55346e+08
Q9Z2W8	GRIA4_MOUSE	Gria4	1.67521e+09
Q91WG2	RABE2_MOUSE	Rabep2	2.37954e+09
Q9Z2W1	STK25_MOUSE	Stk25	2.93664e+09
Q8BVP5	KC1G2_MOUSE	Csnk1g2	3.98093e+09
Q91Z69	SRGP1_MOUSE	Srgap1	1.1444e+09
Q925E7	2ABD_MOUSE	Ppp2r2d	1.31586e+09
P42567	EPS15_MOUSE	Eps15	7.28946e+08
Q61781	K1C14_MOUSE	Krt14	2.47023e+10
Q9QXL1	KI21B_MOUSE	Kif21b	5.6151e+09
Q9DCV7	K2C7_MOUSE	Krt7	4.65714e+10
Q04899	CDK18_MOUSE	Cdk18	2.02806e+09
Q80UM3	NAA15_MOUSE	Naa15	8.63163e+08
P04104	K2C1_MOUSE	Krt1	1.3507e+10
Q9Z1N5	DX39B_MOUSE	Ddx39b	1.04146e+09
Q8BYR5	CAPS2_MOUSE	Cadps2	1.99211e+09
Q6PGB8	SMCA1_MOUSE	Smarca1	4.01998e+10
E9PZQ0	RYR1_MOUSE	Ryr1	6.20953e+09
Q9CQV1	TIM16_MOUSE	Pam16	4.80917e+09
Q64152	BTF3_MOUSE	Btf3	4.09141e+09
Q9CR98	F136A_MOUSE	Fam136a	7.43976e+09
Q9D3D9	ATPD_MOUSE	Atp5f1d	9.42678e+09
Q99LX0	PARK7_MOUSE	Park7	2.71097e+10
Q9CPP6	NDUA5_MOUSE	Ndufa5	1.67256e+10
Q9DC16	ERGI1_MOUSE	Ergic1	2.12573e+09
Q9DCZ4	MIC26_MOUSE	Apoo	5.70456e+09
P0DN34	NDUB1_MOUSE	Ndufb1	1.52714e+11
Q9CXW3	CYBP_MOUSE	Cacybp	2.36162e+09
P61089	UBE2N_MOUSE	Ube2n	9.78031e+09
Q9JMF3	GBG13_MOUSE	Gng13	8.47316e+09
Q8BWT5	DIP2A_MOUSE	Dip2a	7.67538e+09
P32883	RASK_MOUSE	Kras	7.51662e+09
Q61411	RASH_MOUSE	Hras	5.54818e+09
Q8K215	LYRM4_MOUSE	Lyrm4	6.56739e+09
O70591	PFD2_MOUSE	Pfdn2	5.48284e+09
Q9CR21	ACPM_MOUSE	Ndufab1	6.74064e+10
P51410	RL9_MOUSE	Rpl9	3.92475e+09
Q9CR51	VATG1_MOUSE	Atp6v1g1	8.30105e+09
Q7TNS2	MIC10_MOUSE	Micos10	1.28367e+10
Q9DCT5	SDF2_MOUSE	Sdf2	3.51531e+09
B2RRE7	OTUD4_MOUSE	Otud4	5.01026e+08
Q9CPW4	ARPC5_MOUSE	Arpc5	4.16054e+10
Q9D0M5	DYL2_MOUSE	Dynll2	1.44332e+11
Q9D8W7	OCAD2_MOUSE	Ociad2	1.45665e+10
Q99KB8	GLO2_MOUSE	Hagh	5.8038e+09
Q9DBF1	AL7A1_MOUSE	Aldh7a1	1.53628e+09
Q9CWZ3	RBM8A_MOUSE	Rbm8a	1.84151e+10
P61329	FGF12_MOUSE	Fgf12	4.74153e+09
Q8BH66	ATLA1_MOUSE	Atl1	1.67163e+09
Q9D7P6	ISCU_MOUSE	Iscu	2.59872e+09
Q9JKK1	STX6_MOUSE	Stx6	3.42381e+09
Q8R164	BPHL_MOUSE	Bphl	3.44652e+09
Q64010	CRK_MOUSE	Crk	3.46668e+09
P12025	MK_MOUSE	Mdk	5.17992e+09
P55088	AQP4_MOUSE	Aqp4	1.30861e+10
Q3TY60	F131B_MOUSE	Fam131b	3.04566e+09
Q80X32	CE024_MOUSE		3.08822e+09
P97352	S10AD_MOUSE	S100a13	1.84e+10
P59326	YTHD1_MOUSE	Ythdf1	1.80247e+09
P35278	RAB5C_MOUSE	Rab5c	2.25364e+09
Q8BVY0	RL1D1_MOUSE	Rsl1d1	6.66021e+08
P28654	PGS2_MOUSE	Dcn	1.31702e+10
P05480	SRC_MOUSE	Src	1.69786e+09
P10639	THIO_MOUSE	Txn	2.93119e+10
O70400	PDLI1_MOUSE	Pdlim1	1.33783e+09
[truncated: 3,051 more rows]

## Sheet: b.C12ImCl fraction
Uniprot ID	Entry name	Gene	Intensity
Q9JHU4	DYHC1_MOUSE	Dync1h1	4.7896e+11
Q9QXS1	PLEC_MOUSE	Plec	1.49303e+11
P16546	SPTN1_MOUSE	Sptan1	1.00021e+12
Q62261	SPTB2_MOUSE	Sptbn1	5.28534e+11
Q9QXZ0	MACF1_MOUSE	Macf1	5.44397e+10
Q8C8R3	ANK2_MOUSE	Ank2	1.91393e+11
Q9QYX7	PCLO_MOUSE	Pclo	5.15503e+10
Q68FD5	CLH1_MOUSE	Cltc	2.46282e+12
Q9QYR6	MAP1A_MOUSE	Map1a	3.43294e+11
O88737	BSN_MOUSE	Bsn	4.69697e+10
Q8BPN8	DMXL2_MOUSE	Dmxl2	6.84912e+10
E9Q401	RYR2_MOUSE	Ryr2	3.41554e+10
P20357	MTAP2_MOUSE	Map2	2.49447e+11
P14873	MAP1B_MOUSE	Map1b	1.55465e+11
P19096	FAS_MOUSE	Fasn	6.81513e+10
Q61879	MYH10_MOUSE	Myh10	5.03859e+10
P39053	DYN1_MOUSE	Dnm1	1.07169e+12
P15508	SPTB1_MOUSE	Sptb	4.29016e+10
Q99104	MYO5A_MOUSE	Myo5a	4.43245e+10
Q91ZU6	DYST_MOUSE	Dst	6.83168e+10
Q6PIC6	AT1A3_MOUSE	Atp1a3	3.6657e+12
Q8VDD5	MYH9_MOUSE	Myh9	4.41702e+10
Q80TJ1	CAPS1_MOUSE	Cadps	1.04327e+11
Q91ZX7	LRP1_MOUSE	Lrp1	2.65776e+10
Q6ZWR6	SYNE1_MOUSE	Syne1	1.31584e+10
P52480	KPYM_MOUSE	Pkm	8.71799e+11
Q71LX4	TLN2_MOUSE	Tln2	5.36984e+10
P12960	CNTN1_MOUSE	Cntn1	5.9172e+11
Q6PIE5	AT1A2_MOUSE	Atp1a2	2.47286e+12
Q5SQX6	CYFP2_MOUSE	Cyfip2	1.21755e+11
Q7TPR4	ACTN1_MOUSE	Actn1	2.20225e+11
Q8VDN2	AT1A1_MOUSE	Atp1a1	1.54938e+12
P46460	NSF_MOUSE	Nsf	9.39044e+11
E9Q3L2	PI4KA_MOUSE	Pi4ka	3.49141e+10
F6SEU4	SYGP1_MOUSE	Syngap1	4.24049e+10
G5E8K5	ANK3_MOUSE	Ank3	7.45465e+10
Q7TSJ2	MAP6_MOUSE	Map6	1.90269e+11
Q69ZZ9	K0754_MOUSE	Macf1	1.41007e+10
Q9JMH9	MY18A_MOUSE	Myo18a	4.25875e+10
P11881	ITPR1_MOUSE	Itpr1	3.20159e+10
P57780	ACTN4_MOUSE	Actn4	1.59791e+11
P17710	HXK1_MOUSE	Hk1	5.40328e+11
Q8CAQ8	MIC60_MOUSE	Immt	2.85858e+11
P70336	ROCK2_MOUSE	Rock2	9.21069e+10
Q7TMY8	HUWE1_MOUSE	Huwe1	2.92473e+10
Q9DBG3	AP2B1_MOUSE	Ap2b1	3.52738e+11
O54991	CNTP1_MOUSE	Cntnap1	2.0431e+11
Q60597	ODO1_MOUSE	Ogdh	2.02868e+11
Q8CHC4	SYNJ1_MOUSE	Synj1	1.19303e+11
Q9EPN1	NBEA_MOUSE	Nbea	1.62194e+10
A2AN08	UBR4_MOUSE	Ubr4	9.73977e+09
P50516	VATA_MOUSE	Atp6v1a	8.34437e+11
P70398	USP9X_MOUSE	Usp9x	5.52941e+10
Q91VD9	NDUS1_MOUSE	Ndufs1	5.32363e+11
Q9D0E1	HNRPM_MOUSE	Hnrnpm	7.973e+10
Q9JI91	ACTN2_MOUSE	Actn2	1.12369e+11
P28660	NCKP1_MOUSE	Nckap1	1.12215e+11
Q64332	SYN2_MOUSE	Syn2	6.4917e+11
Q6PB66	LPPRC_MOUSE	Lrpprc	1.87222e+10
G5E829	AT2B1_MOUSE	Atp2b1	1.50275e+11
O35643	AP1B1_MOUSE	Ap1b1	1.74943e+11
O88935	SYN1_MOUSE	Syn1	9.32586e+11
P60469	LIPA3_MOUSE	Ppfia3	2.2015e+10
Q8CGC7	SYEP_MOUSE	Eprs1	4.15524e+10
P58252	EF2_MOUSE	Eef2	7.83564e+10
Q6PH08	ERC2_MOUSE	Erc2	5.30259e+10
Q80UG2	PLXA4_MOUSE	Plxna4	2.97293e+10
Q9R0K7	AT2B2_MOUSE	Atp2b2	1.4022e+11
P05213	TBA1B_MOUSE	Tuba1b	4.62653e+12
P08551	NFL_MOUSE	Nefl	8.00847e+11
P68369	TBA1A_MOUSE	Tuba1a	4.85805e+12
Q6URW6	MYH14_MOUSE	Myh14	1.94452e+10
A2AGT5	CKAP5_MOUSE	Ckap5	1.87939e+10
P08553	NFM_MOUSE	Nefm	6.29341e+11
P11499	HS90B_MOUSE	Hsp90ab1	3.65555e+11
P17427	AP2A2_MOUSE	Ap2a2	4.19952e+11
Q9QWI6	SRCN1_MOUSE	Srcin1	5.06231e+10
O55143	AT2A2_MOUSE	Atp2a2	1.01913e+11
P60710	ACTB_MOUSE	Actb	1.16667e+13
P63017	HSP7C_MOUSE	Hspa8	1.20733e+12
P68373	TBA1C_MOUSE	Tuba1c	4.57638e+12
Q3UNH4	GRIN1_MOUSE	Gprin1	3.18812e+10
Q64521	GPDM_MOUSE	Gpd2	2.20639e+11
Q6ZQ38	CAND1_MOUSE	Cand1	5.71238e+10
Q7TMM9	TBB2A_MOUSE	Tubb2a	7.50833e+12
Q9QVP9	FAK2_MOUSE	Ptk2b	2.48151e+10
O08788	DCTN1_MOUSE	Dctn1	3.82465e+10
P17426	AP2A1_MOUSE	Ap2a1	4.22033e+11
P63260	ACTG_MOUSE	Actg1	1.16657e+13
Q7TMB8	CYFP1_MOUSE	Cyfip1	7.71455e+10
Q8BZ98	DYN3_MOUSE	Dnm3	2.53187e+11
Q9WV92	E41L3_MOUSE	Epb41l3	4.44883e+10
O08599	STXB1_MOUSE	Stxbp1	5.21169e+11
P58281	OPA1_MOUSE	Opa1	4.5938e+10
Q05920	PYC_MOUSE	Pc	4.94873e+10
Q61316	HSP74_MOUSE	Hspa4	7.88025e+10
Q8CI94	PYGB_MOUSE	Pygb	1.43122e+11
Q9Z1B3	PLCB1_MOUSE	Plcb1	3.6333e+10
Q9Z1G4	VPP1_MOUSE	Atp6v0a1	6.37271e+11
P07901	HS90A_MOUSE	Hsp90aa1	3.9872e+11
P42859	HD_MOUSE	Htt	1.43215e+10
Q9CWF2	TBB2B_MOUSE	Tubb2b	7.23796e+12
P13595	NCAM1_MOUSE	Ncam1	2.03161e+11
P23819	GRIA2_MOUSE	Gria2	1.34599e+11
P68372	TBB4B_MOUSE	Tubb4b	7.22723e+12
P70206	PLXA1_MOUSE	Plxna1	2.62141e+10
Q6ZPE2	MTMR5_MOUSE	Sbf1	2.39955e+10
Q8BX70	VP13C_MOUSE	Vps13c	1.10078e+10
Q91V92	ACLY_MOUSE	Acly	4.1417e+10
Q9ERD7	TBB3_MOUSE	Tubb3	3.61346e+12
O08532	CA2D1_MOUSE	Cacna2d1	1.46975e+11
P14824	ANXA6_MOUSE	Anxa6	6.71481e+10
Q02053	UBA1_MOUSE	Uba1	1.39566e+11
Q9D6F9	TBB4A_MOUSE	Tubb4a	6.9043e+12
Q9Z0H8	CLIP2_MOUSE	Clip2	1.2401e+10
P03995	GFAP_MOUSE	Gfap	8.47039e+11
P63038	CH60_MOUSE	Hspd1	2.46363e+11
P70704	AT8A1_MOUSE	Atp8a1	5.4293e+10
Q01853	TERA_MOUSE	Vcp	1.45773e+11
Q03265	ATPA_MOUSE	Atp5f1a	2.96007e+12
Q61301	CTNA2_MOUSE	Ctnna2	4.16412e+10
Q61941	NNTM_MOUSE	Nnt	7.8465e+10
Q810U3	NFASC_MOUSE	Nfasc	1.15559e+11
Q9Z2H5	E41L1_MOUSE	Epb41l1	4.02418e+10
D3YZU1	SHAN1_MOUSE	Shank1	9.74251e+09
P05214	TBA3_MOUSE	Tuba3a	4.35755e+12
Q60864	STIP1_MOUSE	Stip1	5.64954e+10
Q6P4T2	U520_MOUSE	Snrnp200	2.30932e+10
Q920I9	WDR7_MOUSE	Wdr7	3.84532e+10
Q99KI0	ACON_MOUSE	Aco2	5.64704e+11
A2CG49	KALRN_MOUSE	Kalrn	9.7567e+09
P28738	KIF5C_MOUSE	Kif5c	1.46043e+10
Q0KL02	TRIO_MOUSE	Trio	1.74424e+10
Q8BYI9	TENR_MOUSE	Tnr	1.18249e+11
Q8K310	MATR3_MOUSE	Matr3	8.3396e+10
Q9JLN9	MTOR_MOUSE	Mtor	1.20384e+10
P23116	EIF3A_MOUSE	Eif3a	1.56906e+10
P48722	HS74L_MOUSE	Hspa4l	6.37818e+10
P99024	TBB5_MOUSE	Tubb5	7.19476e+12
Q8R0Y6	AL1L1_MOUSE	Aldh1l1	2.64352e+10
Q91WC3	ACSL6_MOUSE	Acsl6	4.11938e+10
Q9QXL2	KI21A_MOUSE	Kif21a	3.38195e+10
P20152	VIME_MOUSE	Vim	2.72003e+11
P68033	ACTC_MOUSE	Actc1	9.70235e+12
Q61699	HS105_MOUSE	Hsph1	4.00803e+10
Q64331	MYO6_MOUSE	Myo6	8.98975e+09
Q812A2	SRGP3_MOUSE	Srgap3	1.85744e+10
Q9Z1L5	CA2D3_MOUSE	Cacna2d3	3.52303e+10
O70318	E41L2_MOUSE	Epb41l2	2.60014e+10
P23818	GRIA1_MOUSE	Gria1	2.20106e+11
P47857	PFKAM_MOUSE	Pfkm	1.0346e+11
P62737	ACTA_MOUSE	Acta2	9.31582e+12
Q04690	NF1_MOUSE	Nf1	7.9683e+09
Q11011	PSA_MOUSE	Npepps	6.20801e+10
Q64514	TPP2_MOUSE	Tpp2	2.34987e+10
Q78PY7	SND1_MOUSE	Snd1	5.86804e+10
Q80TZ3	AUXI_MOUSE	Dnajc6	5.72671e+10
Q8BH59	S2512_MOUSE	Slc25a12	2.53116e+11
Q9WUB3	PYGM_MOUSE	Pygm	6.8122e+10
P05202	AATM_MOUSE	Got2	7.65081e+11
P19246	NFH_MOUSE	Nefh	2.10145e+11
P26039	TLN1_MOUSE	Tln1	3.13785e+10
P39054	DYN2_MOUSE	Dnm2	3.44898e+11
P59764	DOCK4_MOUSE	Dock4	5.32857e+09
P68368	TBA4A_MOUSE	Tuba4a	3.87222e+12
Q64727	VINC_MOUSE	Vcl	1.43528e+10
Q8CHG7	RPGF2_MOUSE	Rapgef2	1.6751e+10
Q8K1M6	DNM1L_MOUSE	Dnm1l	5.82201e+10
Q91XM9	DLG2_MOUSE	Dlg2	7.15772e+10
Q9JM52	MINK1_MOUSE	Mink1	1.93978e+10
Q9WU78	PDC6I_MOUSE	Pdcd6ip	2.05428e+10
O08553	DPYL2_MOUSE	Dpysl2	1.28609e+12
O55131	SEPT7_MOUSE	Septin7	9.5523e+10
P16330	CN37_MOUSE	Cnp	1.41343e+12
P46660	AINX_MOUSE	Ina	7.97562e+11
P48678	LMNA_MOUSE	Lmna	3.02123e+10
P62631	EF1A2_MOUSE	Eef1a2	4.10421e+11
P63318	KPCG_MOUSE	Prkcg	1.79993e+11
P68134	ACTS_MOUSE	Acta1	9.70139e+12
Q02248	CTNB1_MOUSE	Ctnnb1	4.94579e+10
Q64487	PTPRD_MOUSE	Ptprd	1.50641e+10
Q6P9K8	CSKI1_MOUSE	Caskin1	1.98138e+10
Q7TT50	MRCKB_MOUSE	Cdc42bpb	1.54098e+10
Q8BL66	EEA1_MOUSE	Eea1	8.32444e+09
Q99P72	RTN4_MOUSE	Rtn4	5.31978e+10
Q9JME5	AP3B2_MOUSE	Ap3b2	1.79252e+10
B0V2N1	PTPRS_MOUSE	Ptprs	2.40493e+10
P09411	PGK1_MOUSE	Pgk1	2.72251e+11
P42932	TCPQ_MOUSE	Cct8	6.28817e+10
P80318	TCPG_MOUSE	Cct3	6.27193e+10
Q4ACU6	SHAN3_MOUSE	Shank3	1.04631e+10
Q5SYD0	MYO1D_MOUSE	Myo1d	1.90169e+10
Q60875	ARHG2_MOUSE	Arhgef2	1.41645e+10
Q6NZJ6	IF4G1_MOUSE	Eif4g1	1.30515e+10
Q810U4	NRCAM_MOUSE	Nrcam	2.96245e+10
Q8K596	NAC2_MOUSE	Slc8a2	9.51747e+10
P68404	KPCB_MOUSE	Prkcb	8.16581e+10
P70175	DLG3_MOUSE	Dlg3	2.0634e+10
Q04447	KCRB_MOUSE	Ckb	1.10922e+12
Q8BKX1	BAIP2_MOUSE	Baiap2	5.93023e+10
Q8BRT1	CLAP2_MOUSE	Clasp2	1.16966e+10
Q8CC35	SYNPO_MOUSE	Synpo	6.94562e+10
Q91V14	S12A5_MOUSE	Slc12a5	1.28227e+11
P35438	NMDZ1_MOUSE	Grin1	6.09549e+10
P47708	RP3A_MOUSE	Rph3a	3.69243e+10
Q8VIJ6	SFPQ_MOUSE	Sfpq	5.50097e+10
Q922S4	PDE2A_MOUSE	Pde2a	2.33815e+10
Q9QYB8	ADDB_MOUSE	Add2	5.73575e+10
Q9WUA3	PFKAP_MOUSE	Pfkp	7.74182e+10
Q9Z0R4	ITSN1_MOUSE	Itsn1	6.09278e+10
P05064	ALDOA_MOUSE	Aldoa	8.65435e+11
P12382	PFKAL_MOUSE	Pfkl	7.79944e+10
P17182	ENOA_MOUSE	Eno1	8.13338e+11
P46096	SYT1_MOUSE	Syt1	1.09397e+12
P62814	VATB2_MOUSE	Atp6v1b2	6.35365e+11
P63082	VATL_MOUSE	Atp6v0c	2.2128e+11
P84091	AP2M1_MOUSE	Ap2m1	3.30366e+11
P97427	DPYL1_MOUSE	Crmp1	5.87931e+11
Q3UHJ0	AAK1_MOUSE	Aak1	4.60068e+10
Q6Q477	AT2B4_MOUSE	Atp2b4	5.81961e+10
Q80SW1	SAHH2_MOUSE	Ahcyl1	1.38376e+11
Q8BYR5	CAPS2_MOUSE	Cadps2	1.58237e+10
Q9CZU6	CISY_MOUSE	Cs	2.91568e+11
Q9QXY6	EHD3_MOUSE	Ehd3	8.96426e+10
Q9Z140	CPNE6_MOUSE	Cpne6	3.02883e+11
O70133	DHX9_MOUSE	Dhx9	2.91225e+10
P10126	EF1A1_MOUSE	Eef1a1	4.14852e+11
P38647	GRP75_MOUSE	Hspa9	8.06254e+10
Q5SWU9	ACACA_MOUSE	Acaca	1.69068e+10
Q61548	AP180_MOUSE	Snap91	1.34348e+11
Q80U28	MADD_MOUSE	Madd	3.58834e+10
Q8C0T5	SI1L1_MOUSE	Sipa1l1	1.14151e+10
Q8CIE6	COPA_MOUSE	Copa	1.35955e+10
Q922J3	CLIP1_MOUSE	Clip1	8.21129e+09
B1AWN6	SCN2A_MOUSE	Scn2a	1.0879e+10
O35927	CTND2_MOUSE	Ctnnd2	1.4341e+10
P07724	ALBU_MOUSE	Alb	6.82386e+10
P11798	KCC2A_MOUSE	Camk2a	4.6341e+11
P14733	LMNB1_MOUSE	Lmnb1	2.7255e+10
P17183	ENOG_MOUSE	Eno2	4.2536e+11
P21619	LMNB2_MOUSE	Lmnb2	2.72913e+10
P50396	GDIA_MOUSE	Gdi1	1.30029e+11
P56480	ATPB_MOUSE	Atp5f1b	1.82724e+12
P61922	GABT_MOUSE	Abat	2.12429e+11
P70168	IMB1_MOUSE	Kpnb1	2.12693e+10
P80314	TCPB_MOUSE	Cct2	4.71622e+10
P80316	TCPE_MOUSE	Cct5	4.58289e+10
Q3UHD9	AGAP2_MOUSE	Agap2	1.77863e+10
Q5DTL9	S4A10_MOUSE	Slc4a10	1.9601e+10
Q61656	DDX5_MOUSE	Ddx5	6.6904e+10
Q8BSS9	LIPA2_MOUSE	Ppfia2	1.17415e+10
Q8C854	MYEF2_MOUSE	Myef2	3.11042e+10
Q8JZQ2	AFG32_MOUSE	Afg3l2	3.03969e+10
Q8K0U4	HS12A_MOUSE	Hspa12a	1.11094e+11
Q91X97	NCALD_MOUSE	Ncald	4.233e+11
Q99K48	NONO_MOUSE	Nono	3.35993e+10
Q9CPW0	CNTP2_MOUSE	Cntnap2	1.10963e+10
Q9CZW5	TOM70_MOUSE	Tomm70	7.26282e+10
F6ZDS4	TPR_MOUSE	Tpr	4.07107e+09
P06745	G6PI_MOUSE	Gpi	2.12304e+11
P11983	TCPA_MOUSE	Tcp1	3.78981e+10
P18872	GNAO_MOUSE	Gnao1	1.60624e+12
P20029	BIP_MOUSE	Hspa5	1.53439e+11
P26443	DHE3_MOUSE	Glud1	2.81155e+11
P28652	KCC2B_MOUSE	Camk2b	2.53082e+11
P35486	ODPA_MOUSE	Pdha1	7.22084e+11
P48962	ADT1_MOUSE	Slc25a4	1.89132e+12
P56399	UBP5_MOUSE	Usp5	3.47466e+10
Q4KMM3	OXR1_MOUSE	Oxr1	2.94351e+10
Q60625	ICAM5_MOUSE	Icam5	9.73275e+10
Q6A4J8	UBP7_MOUSE	Usp7	1.99829e+10
Q6P9K9	NRX3A_MOUSE	Nrxn3	2.69314e+10
Q8BVE3	VATH_MOUSE	Atp6v1h	8.07839e+10
Q8K2B3	SDHA_MOUSE	Sdha	9.49103e+10
Q8VD37	SGIP1_MOUSE	Sgip1	4.94709e+10
Q91YT0	NDUV1_MOUSE	Ndufv1	2.98738e+11
Q9EQH3	VPS35_MOUSE	Vps35	4.15271e+10
Q9ES97	RTN3_MOUSE	Rtn3	1.25183e+11
Q9WVK4	EHD1_MOUSE	Ehd1	7.21505e+10
P17156	HSP72_MOUSE	Hspa2	5.44158e+11
P33173	KIF1A_MOUSE	Kif1a	8.04063e+09
P43006	EAA2_MOUSE	Slc1a2	1.57453e+12
Q8VDJ3	VIGLN_MOUSE	Hdlbp	8.2981e+09
Q8VDM4	PSMD2_MOUSE	Psmd2	1.95714e+10
Q8VEK3	HNRPU_MOUSE	Hnrnpu	6.84996e+10
Q91ZA3	PCCA_MOUSE	Pcca	2.04465e+10
Q9QZQ1	AFAD_MOUSE	Afdn	5.94101e+09
Q9R1V6	ADA22_MOUSE	Adam22	3.12898e+10
Q9Z0J4	NOS1_MOUSE	Nos1	6.07144e+10
A2APV2	FMNL2_MOUSE	Fmnl2	1.16e+10
D3Z7P3	GLSK_MOUSE	Gls	5.10178e+10
O08638	MYH11_MOUSE	Myh11	1.26807e+10
O54774	AP3D1_MOUSE	Ap3d1	1.62469e+10
P05063	ALDOC_MOUSE	Aldoc	1.88763e+11
P11627	L1CAM_MOUSE	L1cam	3.67505e+10
P16858	G3P_MOUSE	Gapdh	1.70081e+12
P20444	KPCA_MOUSE	Prkca	6.23872e+10
P26040	EZRI_MOUSE	Ezr	2.58622e+10
P27773	PDIA3_MOUSE	Pdia3	4.76345e+10
P35564	CALX_MOUSE	Canx	2.85077e+10
P83510	TNIK_MOUSE	Tnik	1.57638e+10
Q2PFD7	PSD3_MOUSE	Psd3	6.13249e+10
Q3TXS7	PSMD1_MOUSE	Psmd1	1.44818e+10
Q61543	GSLG1_MOUSE	Glg1	8.62313e+09
Q61696	HS71A_MOUSE	Hspa1a	2.14201e+11
Q61768	KINH_MOUSE	Kif5b	1.44209e+10
Q62108	DLG4_MOUSE	Dlg4	4.24486e+10
Q6NZL0	SOGA3_MOUSE	Mtcl3	3.95606e+10
Q80TV8	CLAP1_MOUSE	Clasp1	6.45894e+09
Q8BGQ7	SYAC_MOUSE	Aars1	1.65508e+10
Q8BUV3	GEPH_MOUSE	Gphn	3.59553e+10
Q91WD5	NDUS2_MOUSE	Ndufs2	4.02523e+11
Q99KY4	GAK_MOUSE	Gak	2.38421e+10
Q9DC69	NDUA9_MOUSE	Ndufa9	3.43074e+11
Q9JKR6	HYOU1_MOUSE	Hyou1	2.67113e+10
Q9QYC0	ADDA_MOUSE	Add1	5.56366e+10
Q9Z0E0	NCDN_MOUSE	Ncdn	1.51415e+11
Q9Z1G3	VATC1_MOUSE	Atp6v1c1	1.58567e+11
Q9Z268	RASL1_MOUSE	Rasal1	1.9422e+10
Q9Z2W9	GRIA3_MOUSE	Gria3	2.09923e+10
B9EKR1	PTPRZ_MOUSE	Ptprz1	7.91818e+10
O70589	CSKP_MOUSE	Cask	1.33286e+10
O88569	ROA2_MOUSE	Hnrnpa2b1	3.03846e+11
P29341	PABP1_MOUSE	Pabpc1	3.05332e+10
P40142	TKT_MOUSE	Tkt	6.15638e+10
P51881	ADT2_MOUSE	Slc25a5	1.56933e+12
P62259	1433E_MOUSE	Ywhae	1.08001e+12
P63085	MK01_MOUSE	Mapk1	1.39637e+11
P63101	1433Z_MOUSE	Ywhaz	1.01404e+12
P84075	HPCA_MOUSE	Hpca	6.32499e+11
Q148V7	RELCH_MOUSE	Relch	1.42743e+10
Q3UVX5	GRM5_MOUSE	Grm5	9.69121e+09
Q5DQR4	STB5L_MOUSE	Stxbp5l	9.84273e+09
Q62167	DDX3X_MOUSE	Ddx3x	1.04342e+10
Q68FH0	PKP4_MOUSE	Pkp4	1.00797e+10
Q6NXK7	DPP10_MOUSE	Dpp10	2.85528e+10
Q76MZ3	2AAA_MOUSE	Ppp2r1a	9.6796e+10
Q8BMG7	RBGPR_MOUSE	Rab3gap2	8.62744e+09
Q8K212	PACS1_MOUSE	Pacs1	2.58597e+10
Q91XV3	BASP1_MOUSE	Basp1	2.23334e+11
Q921I1	TRFE_MOUSE	Tf	1.54065e+10
Q9JLV5	CUL3_MOUSE	Cul3	7.39078e+09
Q9Z218	DPP6_MOUSE	Dpp6	6.32033e+10
O08810	U5S1_MOUSE	Eftud2	2.42137e+10
O35382	EXOC4_MOUSE	Exoc4	6.08595e+09
P08113	ENPL_MOUSE	Hsp90b1	4.60334e+10
P09405	NUCL_MOUSE	Ncl	2.82371e+10
P15105	GLNA_MOUSE	Glul	2.71982e+11
P61264	STX1B_MOUSE	Stx1b	1.49685e+11
P80313	TCPH_MOUSE	Cct7	4.57134e+10
Q3UQ44	IQGA2_MOUSE	Iqgap2	8.34103e+09
Q3V3R1	C1TM_MOUSE	Mthfd1l	7.67681e+09
Q501J6	DDX17_MOUSE	Ddx17	4.77767e+10
Q60634	FLOT2_MOUSE	Flot2	4.18212e+10
Q61598	GDIB_MOUSE	Gdi2	7.90219e+10
Q62420	SH3G2_MOUSE	Sh3gl2	1.4942e+11
Q6ZPQ6	PITM2_MOUSE	Pitpnm2	1.65979e+10
Q80Z38	SHAN2_MOUSE	Shank2	1.65709e+10
Q8BMK4	CKAP4_MOUSE	Ckap4	1.93672e+10
Q8BW75	AOFB_MOUSE	Maob	2.73997e+10
Q8CGY8	OGT1_MOUSE	Ogt	1.68972e+10
Q8VDQ8	SIR2_MOUSE	Sirt2	8.07729e+10
Q99MI1	RB6I2_MOUSE	Erc1	2.20033e+10
Q9EQZ6	RPGF4_MOUSE	Rapgef4	2.46645e+10
Q9Z1Q9	SYVC_MOUSE	Vars1	1.11675e+10
Q9Z2Q6	SEPT5_MOUSE	Septin5	6.58337e+10
O08688	CAN5_MOUSE	Capn5	1.52686e+10
O08917	FLOT1_MOUSE	Flot1	6.70708e+10
O88343	S4A4_MOUSE	Slc4a4	3.70511e+10
P16054	KPCE_MOUSE	Prkce	2.67414e+10
P16125	LDHB_MOUSE	Ldhb	3.15289e+11
P30275	KCRU_MOUSE	Ckmt1	3.09764e+11
P48453	PP2BB_MOUSE	Ppp3cb	2.68877e+11
P55012	S12A2_MOUSE	Slc12a2	2.11522e+10
P62874	GBB1_MOUSE	Gnb1	5.91567e+11
P63328	PP2BA_MOUSE	Ppp3ca	5.83231e+11
P67778	PHB1_MOUSE	Phb1	4.5626e+11
P80315	TCPD_MOUSE	Cct4	5.38895e+10
P97807	FUMH_MOUSE	Fh	8.23926e+10
Q60902	EP15R_MOUSE	Eps15l1	1.36027e+10
Q61644	PACN1_MOUSE	Pacsin1	7.23677e+10
Q68FL4	SAHH3_MOUSE	Ahcyl2	1.06662e+11
Q6P5F9	XPO1_MOUSE	Xpo1	1.43992e+10
Q811D0	DLG1_MOUSE	Dlg1	3.27984e+10
Q8BIJ6	SYIM_MOUSE	Iars2	1.57927e+10
Q8CGK3	LONM_MOUSE	Lonp1	1.19511e+10
Q9D5V5	CUL5_MOUSE	Cul5	1.38652e+10
Q9QXS6	DREB_MOUSE	Dbn1	6.53313e+10
Q9Z1X4	ILF3_MOUSE	Ilf3	2.24197e+10
Q9Z2I0	LETM1_MOUSE	Letm1	2.85404e+10
E9Q6P5	TTC7B_MOUSE	Ttc7b	1.00273e+10
E9Q8I9	FRY_MOUSE	Fry	2.17844e+09
P05201	AATC_MOUSE	Got1	3.48278e+11
P08752	GNAI2_MOUSE	Gnai2	1.03686e+12
P17742	PPIA_MOUSE	Ppia	7.44748e+11
P24527	LKHA4_MOUSE	Lta4h	1.12458e+10
P49312	ROA1_MOUSE	Hnrnpa1	1.58693e+11
P50518	VATE1_MOUSE	Atp6v1e1	1.67277e+11
P60879	SNP25_MOUSE	Snap25	1.6287e+11
P62482	KCAB2_MOUSE	Kcnab2	5.27818e+10
P68254	1433T_MOUSE	Ywhaq	9.53865e+11
Q3U1J4	DDB1_MOUSE	Ddb1	9.05345e+09
Q4KUS2	UN13A_MOUSE	Unc13a	5.98182e+09
Q5SSL4	ABR_MOUSE	Abr	1.49149e+10
Q62188	DPYL3_MOUSE	Dpysl3	2.29221e+11
Q64516	GLPK_MOUSE	Gk	7.46265e+10
Q6P5E4	UGGG1_MOUSE	Uggt1	7.76133e+09
Q80U49	C170B_MOUSE	Cep170b	4.55802e+09
Q80XI3	IF4G3_MOUSE	Eif4g3	5.57701e+09
Q8BGH2	SAM50_MOUSE	Samm50	1.35692e+11
Q8BHN3	GANAB_MOUSE	Ganab	2.09507e+10
Q8BMF4	ODP2_MOUSE	Dlat	2.40279e+11
Q8BU30	SYIC_MOUSE	Iars1	8.54093e+09
Q91YM2	RHG35_MOUSE	Arhgap35	4.89107e+09
Q923T9	KCC2G_MOUSE	Camk2g	1.86533e+11
Q9CS84	NRX1A_MOUSE	Nrxn1	4.05657e+10
Q9D0F9	PGM1_MOUSE	Pgm1	2.59717e+10
Q9D0I9	SYRC_MOUSE	Rars1	1.90202e+10
Q9D394	RUFY3_MOUSE	Rufy3	2.32261e+10
Q9EPU0	RENT1_MOUSE	Upf1	8.32044e+09
Q9JJZ2	TBA8_MOUSE	Tuba8	1.59219e+12
Q9Z0R6	ITSN2_MOUSE	Itsn2	4.69568e+09
Q9Z1S5	SEPT3_MOUSE	Septin3	6.77992e+10
A2AQ25	SKT_MOUSE	Skt	1.12793e+10
E9PVA8	GCN1_MOUSE	Gcn1	1.02522e+11
O08539	BIN1_MOUSE	Bin1	6.39803e+10
O35136	NCAM2_MOUSE	Ncam2	1.69234e+10
O88342	WDR1_MOUSE	Wdr1	5.29735e+10
P08249	MDHM_MOUSE	Mdh2	1.13336e+12
P26043	RADI_MOUSE	Rdx	2.29194e+10
P39447	ZO1_MOUSE	Tjp1	1.71718e+10
P40124	CAP1_MOUSE	Cap1	5.42407e+10
P51830	ADCY9_MOUSE	Adcy9	1.03981e+10
P61161	ARP2_MOUSE	Actr2	1.09665e+11
P62761	VISL1_MOUSE	Vsnl1	3.02506e+11
Q3UPL0	SC31A_MOUSE	Sec31a	1.06008e+10
Q60790	RASA3_MOUSE	Rasa3	6.21612e+09
Q61330	CNTN2_MOUSE	Cntn2	2.48424e+10
Q68FF6	GIT1_MOUSE	Git1	9.61045e+09
Q6PHZ2	KCC2D_MOUSE	Camk2d	2.17228e+11
Q6ZQ08	CNOT1_MOUSE	Cnot1	3.70032e+09
Q8BFR5	EFTU_MOUSE	Tufm	4.95501e+10
Q8BFZ3	ACTBL_MOUSE	Actbl2	1.9473e+12
Q8BLR2	CPNE4_MOUSE	Cpne4	1.78805e+11
Q8C419	MGLYR_MOUSE	Gpr158	1.38315e+10
Q8CDG3	VCIP1_MOUSE	Vcpip1	3.32233e+09
Q8CHH9	SEPT8_MOUSE	Septin8	7.82142e+10
Q8K0T0	RTN1_MOUSE	Rtn1	1.73789e+11
Q91VR5	DDX1_MOUSE	Ddx1	1.91343e+10
Q91YQ5	RPN1_MOUSE	Rpn1	2.14832e+10
Q922B2	SYDC_MOUSE	Dars1	2.51989e+10
Q99NB9	SF3B1_MOUSE	Sf3b1	7.14075e+09
Q9CZ13	QCR1_MOUSE	Uqcrc1	4.48427e+11
Q9DB77	QCR2_MOUSE	Uqcrc2	6.1318e+11
Q9EPW0	INP4A_MOUSE	Inpp4a	8.25404e+09
Q9ES28	ARHG7_MOUSE	Arhgef7	2.05515e+10
Q9R111	GUAD_MOUSE	Gda	5.99418e+10
P27546	MAP4_MOUSE	Map4	2.14019e+10
P35235	PTN11_MOUSE	Ptpn11	1.3207e+10
P41216	ACSL1_MOUSE	Acsl1	1.00231e+10
P60202	MYPR_MOUSE	Plp1	1.06112e+13
P61979	HNRPK_MOUSE	Hnrnpk	2.22177e+11
P62748	HPCL1_MOUSE	Hpcal1	5.31752e+11
Q05512	MARK2_MOUSE	Mark2	1.19049e+10
Q61553	FSCN1_MOUSE	Fscn1	3.0657e+10
Q63844	MK03_MOUSE	Mapk3	7.63127e+10
Q6R891	NEB2_MOUSE	Ppp1r9b	3.59901e+10
Q7TQF7	AMPH_MOUSE	Amph	6.64263e+10
Q80TE7	LRRC7_MOUSE	Lrrc7	7.29326e+09
Q80UG5	SEPT9_MOUSE	Septin9	2.93734e+10
Q8BIK4	DOCK9_MOUSE	Dock9	4.28508e+09
Q8BMS1	ECHA_MOUSE	Hadha	2.23822e+10
Q8CAA7	PGM2L_MOUSE	Pgm2l1	1.98841e+10
Q8CJH3	PLXB1_MOUSE	Plxnb1	2.07022e+10
Q8K4G5	ABLM1_MOUSE	Ablim1	8.97168e+09
Q8R5H6	WASF1_MOUSE	Wasf1	3.03157e+10
Q91VM5	RMXL1_MOUSE	Rbmxl1	5.63037e+10
Q921G8	GCP2_MOUSE	Tubgcp2	2.67281e+09
Q922D8	C1TC_MOUSE	Mthfd1	7.71367e+09
Q99PU5	ACBG1_MOUSE	Acsbg1	1.63747e+10
Q9CPY7	AMPL_MOUSE	Lap3	1.42368e+10
Q9DB05	SNAA_MOUSE	Napa	5.81496e+10
Q9JLM8	DCLK1_MOUSE	Dclk1	2.21301e+10
Q9Z1Z0	USO1_MOUSE	Uso1	1.75613e+10
B9EJA2	CTTB2_MOUSE	Cttnbp2	1.17097e+10
O35098	DPYL4_MOUSE	Dpysl4	2.21191e+10
O35250	EXOC7_MOUSE	Exoc7	5.27472e+09
P06151	LDHA_MOUSE	Ldha	3.22657e+11
P28663	SNAB_MOUSE	Napb	9.05679e+10
P47738	ALDH2_MOUSE	Aldh2	2.63951e+10
P51660	DHB4_MOUSE	Hsd17b4	1.03233e+10
Q03137	EPHA4_MOUSE	Epha4	5.35243e+10
Q08460	KCMA1_MOUSE	Kcnma1	1.18419e+10
Q60932	VDAC1_MOUSE	Vdac1	3.66237e+12
Q62277	SYPH_MOUSE	Syp	2.33409e+11
Q6A065	CE170_MOUSE	Cep170	4.19146e+09
Q6GQS1	SCMC3_MOUSE	Slc25a23	9.76826e+09
Q6ZPJ3	UBE2O_MOUSE	Ube2o	8.73511e+09
Q8BHL5	ELMO2_MOUSE	Elmo2	1.10772e+10
Q8C1B7	SEP11_MOUSE	Septin11	8.48763e+10
Q8VDP4	CCAR2_MOUSE	Ccar2	1.08453e+10
Q922F4	TBB6_MOUSE	Tubb6	2.69902e+12
Q925I1	ATAD3_MOUSE	Atad3a	2.43352e+10
Q99K51	PLST_MOUSE	Pls3	1.15147e+10
Q9CQV8	1433B_MOUSE	Ywhab	9.51146e+11
Q9D6M3	GHC1_MOUSE	Slc25a22	1.74387e+11
Q9D6R2	IDH3A_MOUSE	Idh3a	2.94535e+11
Q9EPK7	XPO7_MOUSE	Xpo7	5.94156e+09
Q9JKY5	HIP1R_MOUSE	Hip1r	1.62612e+10
Q9R0P9	UCHL1_MOUSE	Uchl1	1.32359e+11
Q9R1T4	SEPT6_MOUSE	Septin6	7.565e+10
Q9WV02	RBMX_MOUSE	Rbmx	5.28398e+10
Q9WV55	VAPA_MOUSE	Vapa	6.86239e+10
Q9Z2I9	SUCB1_MOUSE	Sucla2	1.23822e+11
A2A432	CUL4B_MOUSE	Cul4b	5.91794e+09
E9Q912	GDS1_MOUSE	Rap1gds1	2.59104e+10
G3X9K3	BIG1_MOUSE	Arfgef1	5.16337e+09
O88544	CSN4_MOUSE	Cops4	1.63242e+10
O88643	PAK1_MOUSE	Pak1	2.25548e+10
P05480	SRC_MOUSE	Src	2.12039e+10
P10630	IF4A2_MOUSE	Eif4a2	6.72262e+10
P14094	AT1B1_MOUSE	Atp1b1	8.16588e+11
P22892	AP1G1_MOUSE	Ap1g1	1.15849e+10
P26231	CTNA1_MOUSE	Ctnna1	1.09508e+10
P28661	SEPT4_MOUSE	Septin4	7.38081e+10
P39688	FYN_MOUSE	Fyn	1.49066e+10
P43406	ITAV_MOUSE	Itgav	5.75582e+09
P51863	VA0D1_MOUSE	Atp6v0d1	4.4827e+11
P70207	PLXA2_MOUSE	Plxna2	1.80503e+10
P97390	VPS45_MOUSE	Vps45	5.85427e+10
Q3U0V1	FUBP2_MOUSE	Khsrp	1.0815e+10
Q3UHK6	TEN4_MOUSE	Tenm4	6.17871e+09
Q3UTJ2	SRBS2_MOUSE	Sorbs2	6.27891e+09
Q5H8C4	VP13A_MOUSE	Vps13a	3.241e+09
Q62095	DDX3Y_MOUSE	Ddx3y	1.23537e+10
Q6PAJ1	BCR_MOUSE	Bcr	2.48758e+10
Q80WG5	LRC8A_MOUSE	Lrrc8a	1.06077e+10
Q8BG39	SV2B_MOUSE	Sv2b	1.31324e+11
Q8BMJ2	SYLC_MOUSE	Lars1	5.53279e+09
Q8BPM0	DAAM1_MOUSE	Daam1	6.69264e+09
Q8JZP2	SYN3_MOUSE	Syn3	2.63639e+10
Q8K400	STXB5_MOUSE	Stxbp5	1.41045e+10
Q8R081	HNRPL_MOUSE	Hnrnpl	5.01019e+10
Q91WQ3	SYYC_MOUSE	Yars1	1.78435e+10
Q91Z67	SRGP2_MOUSE	Srgap2	1.70739e+10
Q99LC3	NDUAA_MOUSE	Ndufa10	1.78211e+11
Q9CQN1	TRAP1_MOUSE	Trap1	5.5176e+10
Q9D0R2	SYTC_MOUSE	Tars1	1.686e+10
Q9D4H8	CUL2_MOUSE	Cul2	5.34175e+09
Q9EPL8	IPO7_MOUSE	Ipo7	5.723e+09
Q9QYB5	ADDG_MOUSE	Add3	2.279e+10
Q9WV34	MPP2_MOUSE	Mpp2	2.18127e+10
A2A5R2	BIG2_MOUSE	Arfgef2	2.67581e+10
O08749	DLDH_MOUSE	Dld	1.82781e+11
O35129	PHB2_MOUSE	Phb2	3.65326e+11
O70161	PI51C_MOUSE	Pip5k1c	2.83661e+10
P10852	4F2_MOUSE	Slc3a2	7.45625e+10
P26041	MOES_MOUSE	Msn	2.30058e+10
P27601	GNA13_MOUSE	Gna13	6.60028e+11
P27671	RGRF1_MOUSE	Rasgrf1	4.87673e+09
P28271	ACOHC_MOUSE	Aco1	5.84865e+09
P28740	KIF2A_MOUSE	Kif2a	9.77828e+09
P62880	GBB2_MOUSE	Gnb2	4.38204e+11
P63094	GNAS2_MOUSE	Gnas	6.9489e+11
P68510	1433F_MOUSE	Ywhah	9.38012e+11
P70296	PEBP1_MOUSE	Pebp1	1.75283e+11
Q3TDD9	PPR21_MOUSE	Ppp1r21	4.11517e+09
Q3THK7	GUAA_MOUSE	Gmps	1.16503e+10
Q61137	ASTN1_MOUSE	Astn1	7.11118e+09
Q62318	TIF1B_MOUSE	Trim28	9.88518e+09
Q6A0A9	F120A_MOUSE	FAM120A	6.45744e+09
Q80U19	DAAM2_MOUSE	Daam2	4.64367e+09
Q8BH44	COR2B_MOUSE	Coro2b	3.26765e+10
Q8BTM8	FLNA_MOUSE	Flna	3.49327e+09
Q8C0C7	SYFA_MOUSE	Farsa	7.5204e+09
Q8C1B1	CAMP2_MOUSE	Camsap2	3.07645e+09
Q8QZT1	THIL_MOUSE	Acat1	1.09197e+11
Q99JY0	ECHB_MOUSE	Hadhb	2.70485e+10
Q99JY9	ARP3_MOUSE	Actr3	6.9816e+10
Q9CQQ7	AT5F1_MOUSE	Atp5pb	1.98542e+11
Q9CR68	UCRI_MOUSE	Uqcrfs1	3.52651e+11
Q9CYT6	CAP2_MOUSE	Cap2	4.75734e+10
Q9D8W5	PSD12_MOUSE	Psmd12	9.073e+09
Q9ESN6	TRIM2_MOUSE	Trim2	1.92888e+10
Q9JIA1	LGI1_MOUSE	Lgi1	1.61945e+11
Q9JIF7	COPB_MOUSE	Copb1	7.80482e+09
Q9QWY8	ASAP1_MOUSE	Asap1	5.26355e+09
Q9WTX6	CUL1_MOUSE	Cul1	1.09295e+10
Q9WV18	GABR1_MOUSE	Gabbr1	1.56214e+10
B2RSH2	GNAI1_MOUSE	Gnai1	1.04166e+12
O54988	SLK_MOUSE	Slk	5.92625e+09
O88532	ZFR_MOUSE	Zfr	4.33479e+09
O88910	MPP3_MOUSE	Mpp3	4.10855e+09
P06837	NEUM_MOUSE	Gap43	1.52923e+10
P10637	TAU_MOUSE	Mapt	2.76052e+11
P10649	GSTM1_MOUSE	Gstm1	1.77317e+11
P13020	GELS_MOUSE	Gsn	8.74836e+09
P14152	MDHC_MOUSE	Mdh1	3.38802e+11
P19783	COX41_MOUSE	Cox4i1	1266956591279
P21279	GNAQ_MOUSE	Gnaq	7.89121e+10
P27612	PLAP_MOUSE	Plaa	4.6488e+09
P31648	SC6A1_MOUSE	Slc6a1	1.45003e+11
P32067	LA_MOUSE	Ssb	5.70958e+09
P37040	NCPR_MOUSE	Por	9.23385e+09
P58871	TB182_MOUSE	Tnks1bp1	6.43033e+09
P61982	1433G_MOUSE	Ywhag	9.84563e+11
P70333	HNRH2_MOUSE	Hnrnph2	5.14226e+10
P97379	G3BP2_MOUSE	G3bp2	1.13866e+10
Q02357	ANK1_MOUSE	Ank1	7.97325e+09
Q14BI2	GRM2_MOUSE	Grm2	1.18874e+10
Q64133	AOFA_MOUSE	Maoa	4.16205e+10
Q68FL6	SYMC_MOUSE	Mars1	9.67072e+09
Q6P1B1	XPP1_MOUSE	Xpnpep1	4.3555e+09
Q6PAR5	GAPD1_MOUSE	Gapvd1	8.98453e+09
Q6PGN3	DCLK2_MOUSE	Dclk2	5.61697e+09
Q80T41	GABR2_MOUSE	Gabbr2	1.40477e+10
Q80TR1	AGRL1_MOUSE	Adgrl1	1.0483e+10
Q80U63	MFN2_MOUSE	Mfn2	3.3356e+10
Q80UJ7	RB3GP_MOUSE	Rab3gap1	4.86387e+09
Q80UM3	NAA15_MOUSE	Naa15	4.01921e+09
Q8BG05	ROA3_MOUSE	Hnrnpa3	1.51754e+11
Q8BKC5	IPO5_MOUSE	Ipo5	4.73623e+09
Q8C1A5	THOP1_MOUSE	Thop1	5.5266e+09
Q8C8N2	SCAI_MOUSE	Scai	2.35789e+10
Q8CFI0	NED4L_MOUSE	Nedd4l	4.48031e+09
Q8R1Q8	DC1L1_MOUSE	Dync1li1	2.04813e+10
Q8VEH5	EPMIP_MOUSE	Epm2aip1	1.12637e+10
Q91W50	CSDE1_MOUSE	Csde1	6.8794e+09
Q921G7	ETFD_MOUSE	Etfdh	1.64934e+10
Q99LF4	RTCB_MOUSE	Rtcb	1.49631e+10
Q99PL5	RRBP1_MOUSE	Rrbp1	2.51651e+09
Q9CR62	M2OM_MOUSE	Slc25a11	1.85503e+11
Q9CZ30	OLA1_MOUSE	Ola1	1.68375e+10
Q9CZD3	GARS_MOUSE	Gars1	1.52043e+10
Q9D051	ODPB_MOUSE	Pdhb	1.47898e+11
Q9DBT5	AMPD2_MOUSE	Ampd2	4.84824e+09
Q9DC07	LNEBL_MOUSE	Nebl	1.10693e+10
Q9DC51	GNAI3_MOUSE	Gnai3	1.00617e+12
Q9EQ20	MMSA_MOUSE	Aldh6a1	8.41248e+10
Q9QUR6	PPCE_MOUSE	Prep	2.8358e+09
Q9Z0P4	PALM_MOUSE	Palm	2.76799e+10
F8VPU2	FARP1_MOUSE	Farp1	6.27653e+10
O35685	NUDC_MOUSE	Nudc	5.81798e+09
O88704	HCN1_MOUSE	Hcn1	7.38221e+09
O88844	IDHC_MOUSE	Idh1	2.5388e+10
O89053	COR1A_MOUSE	Coro1a	5.04958e+10
P09103	PDIA1_MOUSE	P4hb	7.8004e+09
P11679	K2C8_MOUSE	Krt8	5.58641e+10
P12023	A4_MOUSE	App	1.37146e+10
P28658	ATX10_MOUSE	Atxn10	4.46299e+09
P31938	MP2K1_MOUSE	Map2k1	7.29376e+10
P46471	PRS7_MOUSE	Psmc2	6.05674e+10
P47754	CAZA2_MOUSE	Capza2	6.8038e+10
P48320	DCE2_MOUSE	Gad2	8.19156e+09
P48774	GSTM5_MOUSE	Gstm5	5.62002e+10
P53810	PIPNA_MOUSE	Pitpna	2.69222e+10
P58771	TPM1_MOUSE	Tpm1	8.44587e+10
P62821	RAB1A_MOUSE	Rab1a	1.57833e+11
P68040	RACK1_MOUSE	Rack1	5.7631e+10
P70404	IDHG1_MOUSE	Idh3g	6.42633e+10
P70414	NAC1_MOUSE	Slc8a1	1.83608e+10
P80560	PTPR2_MOUSE	Ptprn2	6.44648e+09
Q3TLH4	PRC2C_MOUSE	Prrc2c	3.35048e+09
Q3UGY8	BIG3_MOUSE	Arfgef3	2.10519e+09
Q5SXY1	CYTSB_MOUSE	Specc1	5.96849e+09
Q60771	CLD11_MOUSE	Cldn11	4.77308e+11
Q61361	PGCB_MOUSE	Bcan	6.44979e+10
Q641P0	ARP3B_MOUSE	Actr3b	3.23343e+10
Q6DFV3	RHG21_MOUSE	Arhgap21	5.81888e+09
Q6P1F6	2ABA_MOUSE	Ppp2r2a	1.3256e+10
Q6PHS9	CA2D2_MOUSE	Cacna2d2	1.58611e+10
Q6VNB8	WDFY3_MOUSE	Wdfy3	2.24836e+09
Q80VP0	TCPR1_MOUSE	Tecpr1	9.84897e+09
Q8BH57	WDR48_MOUSE	Wdr48	6.61411e+09
Q8BLY2	SYTC2_MOUSE	Tars3	6.59806e+09
Q8BP47	SYNC_MOUSE	Nars1	8.87675e+09
Q8BWF0	SSDH_MOUSE	Aldh5a1	6.6674e+10
Q8CC88	VWA8_MOUSE	Vwa8	2.98293e+09
Q8R0S2	IQEC1_MOUSE	Iqsec1	4.79549e+09
Q8VD04	GRAP1_MOUSE	Gripap1	9.55777e+09
Q91ZJ5	UGPA_MOUSE	Ugp2	1.48464e+10
Q922H2	PDK3_MOUSE	Pdk3	9.2547e+09
Q9CWJ9	PUR9_MOUSE	Atic	6.48058e+09
Q9CWZ7	SNAG_MOUSE	Napg	6.29695e+10
Q9CXJ4	MITOS_MOUSE	Abcb8	1.51154e+10
Q9EQF6	DPYL5_MOUSE	Dpysl5	2.31141e+10
Q9QYS2	GRM3_MOUSE	Grm3	2.12562e+10
Q9R0N7	SYT7_MOUSE	Syt7	3.74249e+10
Q9R0Q6	ARC1A_MOUSE	Arpc1a	3.32947e+10
Q9WUA2	SYFB_MOUSE	Farsb	1.62523e+10
Q9WV69	DEMA_MOUSE	Dmtn	5.64581e+10
Q9Z0U1	ZO2_MOUSE	Tjp2	6.8947e+09
O35286	DHX15_MOUSE	Dhx15	2.63062e+10
O35551	RABE1_MOUSE	Rabep1	2.19178e+10
O35737	HNRH1_MOUSE	Hnrnph1	5.04048e+10
O70443	GNAZ_MOUSE	Gnaz	9.3286e+10
O88507	CNTFR_MOUSE	Cntfr	1.29483e+10
O88990	ACTN3_MOUSE	Actn3	5.77167e+10
P04370	MBP_MOUSE	Mbp	1.40123e+13
P08226	APOE_MOUSE	Apoe	4.32145e+10
P13707	GPDA_MOUSE	Gpd1	2.38421e+10
P18760	COF1_MOUSE	Cfl1	2.50535e+11
P28741	KIF3A_MOUSE	Kif3a	2.95431e+10
P30416	FKBP4_MOUSE	Fkbp4	8.8219e+09
P51174	ACADL_MOUSE	Acadl	4.74013e+10
P60843	IF4A1_MOUSE	Eif4a1	6.24017e+10
P62908	RS3_MOUSE	Rps3	9.8348e+10
P63037	DNJA1_MOUSE	Dnaja1	1.49062e+10
Q00493	CBPE_MOUSE	Cpe	2.238e+10
Q07076	ANXA7_MOUSE	Anxa7	1.53206e+10
Q3TEA8	HP1B3_MOUSE	Hp1bp3	2.22506e+10
Q3UHB1	NT5D3_MOUSE	Nt5dc3	1.85977e+10
Q3UHL1	CAMKV_MOUSE	Camkv	6.74802e+10
Q5U458	DJC11_MOUSE	Dnajc11	2.04726e+10
Q60598	SRC8_MOUSE	Cttn	2.0451e+10
Q60676	PPP5_MOUSE	Ppp5c	1.4924e+10
Q60737	CSK21_MOUSE	Csnk2a1	4.79804e+10
Q60930	VDAC2_MOUSE	Vdac2	1.06476e+12
Q61292	LAMB2_MOUSE	Lamb2	3.28143e+09
Q61771	KIF3B_MOUSE	Kif3b	5.93895e+09
Q62351	TFR1_MOUSE	Tfrc	7.65588e+09
Q62417	SRBS1_MOUSE	Sorbs1	1.95616e+10
Q64737	PUR2_MOUSE	Gart	2.12712e+10
Q6PB44	PTN23_MOUSE	Ptpn23	7.83948e+09
Q7M6Y3	PICAL_MOUSE	Picalm	4.06683e+10
Q7TMK9	HNRPQ_MOUSE	Syncrip	3.11123e+10
Q8BG32	PSD11_MOUSE	Psmd11	2.06039e+10
Q8BGZ1	HPCL4_MOUSE	Hpcal4	2.01792e+11
Q8BL65	ABLM2_MOUSE	Ablim2	1.43326e+10
Q8C754	VPS52_MOUSE	Vps52	3.64139e+09
Q8CGF6	WDR47_MOUSE	Wdr47	3.9459e+09
Q8CJ19	MICA3_MOUSE	Mical3	2.07731e+10
Q8JZN5	ACAD9_MOUSE	Acad9	1.04954e+10
Q8JZQ9	EIF3B_MOUSE	Eif3b	7.52886e+09
Q8K411	PREP_MOUSE	Pitrm1	6.37005e+09
Q8R071	IP3KA_MOUSE	Itpka	2.74176e+10
Q8R1B4	EIF3C_MOUSE	Eif3c	1.1568e+10
Q8VEM8	S25A3_MOUSE	Slc25a3	5.78832e+11
Q99LI8	HGS_MOUSE	Hgs	6.20337e+09
Q99MN1	SYK_MOUSE	Kars1	5.15505e+09
Q9CVB6	ARPC2_MOUSE	Arpc2	9.26852e+10
Q9CY58	SERB1_MOUSE	Serbp1	8.39478e+09
Q9D0K2	SCOT1_MOUSE	Oxct1	5.85782e+10
Q9D1G1	RAB1B_MOUSE	Rab1b	1.62881e+11
Q9D4H1	EXOC2_MOUSE	Exoc2	1.68648e+10
Q9DBR7	MYPT1_MOUSE	Ppp1r12a	7.94007e+09
Q9DCX2	ATP5H_MOUSE	Atp5pd	2.05951e+11
Q9EPR5	SORC2_MOUSE	Sorcs2	7.48382e+09
Q9ESJ4	SPN90_MOUSE	Nckipsd	1.25613e+10
Q9ESN9	JIP3_MOUSE	Mapk8ip3	5.77034e+09
Q9R1Q8	TAGL3_MOUSE	Tagln3	8.27225e+10
Q9R1V4	ADA11_MOUSE	Adam11	3.92735e+10
Q9R1V7	ADA23_MOUSE	Adam23	1.67371e+10
Q9Z0X1	AIFM1_MOUSE	Aifm1	8.19673e+09
Q9Z204	HNRPC_MOUSE	Hnrnpc	3.49881e+10
Q9Z2W8	GRIA4_MOUSE	Gria4	1.3809e+10
Q9Z2Y3	HOME1_MOUSE	Homer1	4.22838e+10
B1AY13	UBP24_MOUSE	Usp24	1.56313e+10
E9Q7G0	NUMA1_MOUSE	Numa1	4.96505e+09
O08919	NUMBL_MOUSE	Numbl	8.67245e+09
O35954	PITM1_MOUSE	Pitpnm1	1.6047e+10
O55106	STRN_MOUSE	Strn	4.40305e+09
O88447	KLC1_MOUSE	Klc1	8.35755e+09
O88448	KLC2_MOUSE	Klc2	8.68556e+09
P00405	COX2_MOUSE	Mtco2	1.46924e+12
P08003	PDIA4_MOUSE	Pdia4	6.0332e+09
P11531	DMD_MOUSE	Dmd	1.81796e+10
P16627	HS71L_MOUSE	Hspa1l	2.68709e+11
P17751	TPIS_MOUSE	Tpi1	3.47143e+11
P18052	PTPRA_MOUSE	Ptpra	9.92122e+09
P21107	TPM3_MOUSE	Tpm3	9.38368e+10
P21447	MDR1A_MOUSE	Abcb1a	1.2535e+10
P33175	KIF5A_MOUSE	Kif5a	1.21857e+10
P42208	SEPT2_MOUSE	Septin2	1.25681e+10
P46097	SYT2_MOUSE	Syt2	3.07684e+11
P50580	PA2G4_MOUSE	Pa2g4	1.0003e+10
P54071	IDHP_MOUSE	Idh2	3.17158e+10
P54775	PRS6B_MOUSE	Psmc4	4.10526e+10
P62702	RS4X_MOUSE	Rps4x	1.05767e+11
P70232	NCHL1_MOUSE	Chl1	3.54066e+09
P80317	TCPZ_MOUSE	Cct6a	5.3684e+10
P97351	RS3A_MOUSE	Rps3a	6.12725e+10
P97384	ANX11_MOUSE	Anxa11	1.33852e+10
Q01405	SC23A_MOUSE	Sec23a	1.149e+10
Q06138	CAB39_MOUSE	Cab39	1.02716e+10
Q3UH66	WNK2_MOUSE	Wnk2	1.34203e+10
Q5F2E8	TAOK1_MOUSE	Taok1	4.30259e+09
Q5RJI5	BRSK1_MOUSE	Brsk1	3.59636e+09
Q61097	KSR1_MOUSE	Ksr1	7.28874e+09
Q61753	SERA_MOUSE	Phgdh	3.61648e+10
Q6PGF7	EXOC8_MOUSE	Exoc8	1.38255e+10
Q7TMF3	NDUAC_MOUSE	Ndufa12	8.82883e+10
Q7TT37	ELP1_MOUSE	Elp1	1.39333e+10
Q8BH66	ATLA1_MOUSE	Atl1	1.89951e+10
Q8BHL3	TB10B_MOUSE	Tbc1d10b	7.28172e+09
Q8BKZ9	ODPX_MOUSE	Pdhx	4.64643e+10
Q8C437	PEX5R_MOUSE	Pex5l	9.90225e+09
Q8CBE3	WDR37_MOUSE	Wdr37	2.24667e+10
Q8CBW3	ABI1_MOUSE	Abi1	2.05313e+10
Q8CJG0	AGO2_MOUSE	Ago2	3.20736e+09
Q8R366	IGSF8_MOUSE	Igsf8	3.62616e+10
Q8R570	SNP47_MOUSE	Snap47	9.87062e+09
Q8VD75	HIP1_MOUSE	Hip1	2.2868e+09
Q8VHJ5	MARK1_MOUSE	Mark1	6.54972e+09
Q920P5	KAD5_MOUSE	Ak5	2.01839e+10
Q924N4	S12A6_MOUSE	Slc12a6	5.7899e+10
Q99MN9	PCCB_MOUSE	Pccb	1.13941e+10
Q9CR61	NDUB7_MOUSE	Ndufb7	4.09596e+11
Q9D2G2	ODO2_MOUSE	Dlst	7.1142e+10
Q9DBE8	ALG2_MOUSE	Alg2	7.16238e+09
Q9EP69	SAC1_MOUSE	Sacm1l	8.68458e+09
Q9ER72	SYCC_MOUSE	Cars1	3.34128e+09
Q9JKK7	TMOD2_MOUSE	Tmod2	3.14727e+10
Q9QUR8	SEM7A_MOUSE	Sema7a	7.46149e+09
Q9QYG0	NDRG2_MOUSE	Ndrg2	5.48442e+10
Q9R1R2	TRIM3_MOUSE	Trim3	5.71061e+09
Q9WV60	GSK3B_MOUSE	Gsk3b	1.54231e+10
Q9Z110	P5CS_MOUSE	Aldh18a1	3.6768e+09
O35526	STX1A_MOUSE	Stx1a	6.65835e+10
O88685	PRS6A_MOUSE	Psmc3	1.10728e+10
O88738	BIRC6_MOUSE	Birc6	1.51055e+09
P0DP28	CALM3_MOUSE	Calm3	1.27727e+12
P12787	COX5A_MOUSE	Cox5a	7.77716e+11
P14211	CALR_MOUSE	Calr	3.30282e+10
P15532	NDKA_MOUSE	Nme1	1.46792e+11
P20917	MAG_MOUSE	Mag	1.09756e+11
P24549	AL1A1_MOUSE	Aldh1a1	7.22761e+09
P31001	DESM_MOUSE	Des	9.478e+10
P31324	KAP3_MOUSE	Prkar2b	1.7906e+10
P35436	NMDE1_MOUSE	Grin2a	5.0956e+09
P42669	PURA_MOUSE	Pura	1.0166e+11
P47757	CAPZB_MOUSE	Capzb	8.26428e+10
P48318	DCE1_MOUSE	Gad1	1.16506e+10
P51150	RAB7A_MOUSE	Rab7a	6.53972e+10
P53994	RAB2A_MOUSE	Rab2a	6.77828e+10
P62192	PRS4_MOUSE	Psmc1	4.69067e+10
P62823	RAB3C_MOUSE	Rab3c	1.8176e+11
Q3TDK6	ROGDI_MOUSE	Rogdi	2.51031e+10
Q3TXX4	VGLU1_MOUSE	Slc17a7	9.49104e+10
Q3USB7	PLCL1_MOUSE	Plcl1	1.95755e+09
Q3UU96	MRCKA_MOUSE	Cdc42bpa	3.14576e+09
Q61036	PAK3_MOUSE	Pak3	1.3653e+10
Q61595	KTN1_MOUSE	Ktn1	7.35781e+09
Q62448	IF4G2_MOUSE	Eif4g2	2.49794e+09
Q63810	CANB1_MOUSE	Ppp3r1	1.4691e+11
Q68FD9	K1549_MOUSE	Kiaa1549	2.48381e+09
Q69ZU6	THS7A_MOUSE	Thsd7a	4.9698e+09
Q7TME0	PLPR4_MOUSE	Plppr4	6.85457e+09
Q80YA9	CNKR2_MOUSE	Cnksr2	2.56193e+09
Q810B6	ANFY1_MOUSE	Ankfy1	4.64316e+09
Q8BFZ9	ERLN2_MOUSE	Erlin2	4.22923e+10
Q8BGT8	PHIPL_MOUSE	Phyhipl	1.99069e+10
Q8BIZ1	ANS1B_MOUSE	Anks1b	1.26522e+10
Q8BMF3	MAON_MOUSE	Me3	5.42233e+10
Q8BML9	SYQ_MOUSE	Qars1	2.80753e+10
Q8BNW9	KBTBB_MOUSE	Kbtbd11	8.86623e+09
Q8C2Q3	RBM14_MOUSE	Rbm14	2.58951e+10
Q8C7X2	EMC1_MOUSE	Emc1	9.10684e+09
Q8CHU3	EPN2_MOUSE	Epn2	7.7868e+09
Q8K1R3	PNPT1_MOUSE	Pnpt1	6.06534e+09
Q8R0S4	CACB4_MOUSE	Cacnb4	1.85171e+10
Q8R429	AT2A1_MOUSE	Atp2a1	2.85873e+10
Q8R502	LRC8C_MOUSE	Lrrc8c	3.21089e+09
Q8VHH5	AGAP3_MOUSE	Agap3	9.6497e+09
Q99K85	SERC_MOUSE	Psat1	2.28047e+10
Q99KC8	VMA5A_MOUSE	Vwa5a	2.67027e+09
Q99KJ8	DCTN2_MOUSE	Dctn2	3.04886e+10
Q9CR16	PPID_MOUSE	Ppid	2.62194e+10
Q9CW03	SMC3_MOUSE	Smc3	5.07479e+09
Q9CZ44	NSF1C_MOUSE	Nsfl1c	1.15545e+10
Q9D2P8	MOBP_MOUSE	Mobp	8.04878e+11
Q9D2V7	CORO7_MOUSE	Coro7	3.55327e+09
Q9D8N0	EF1G_MOUSE	Eef1g	8.83536e+10
Q9DB20	ATPO_MOUSE	Atp5po	2.04899e+11
Q9DBF1	AL7A1_MOUSE	Aldh7a1	2.47365e+10
Q9DBJ1	PGAM1_MOUSE	Pgam1	8.74148e+10
Q9EQP2	EHD4_MOUSE	Ehd4	3.08452e+10
Q9ERK4	XPO2_MOUSE	Cse1l	8.92905e+09
Q9JHK4	PGTA_MOUSE	Rabggta	6.60427e+09
Q9JL04	FMN2_MOUSE	Fmn2	2.54408e+09
Q9WTM5	RUVB2_MOUSE	Ruvbl2	2.61598e+10
Q9WV80	SNX1_MOUSE	Snx1	8.53047e+09
O08808	DIAP1_MOUSE	Diaph1	5.22039e+09
O35295	PURB_MOUSE	Purb	3.13113e+10
O35678	MGLL_MOUSE	Mgll	1.15949e+10
O54829	RGS7_MOUSE	Rgs7	1.5045e+10
O55029	COPB2_MOUSE	Copb2	2.88146e+09
O88712	CTBP1_MOUSE	Ctbp1	6.83102e+10
P01831	THY1_MOUSE	Thy1	1.20485e+12
P12367	KAP2_MOUSE	Prkar2a	1.71518e+10
P15116	CADH2_MOUSE	Cdh2	1.91321e+10
P21278	GNA11_MOUSE	Gna11	6.43431e+10
P35279	RAB6A_MOUSE	Rab6a	1.18197e+11
P50247	SAHH_MOUSE	Ahcy	1.68669e+10
P52196	THTR_MOUSE	Tst	1.07675e+10
P61027	RAB10_MOUSE	Rab10	1.62573e+11
P61294	RAB6B_MOUSE	Rab6b	1.1998e+11
P62137	PP1A_MOUSE	Ppp1ca	1.49972e+11
P62196	PRS8_MOUSE	Psmc5	5.0497e+10
P63001	RAC1_MOUSE	Rac1	2.86497e+11
P98200	AT8A2_MOUSE	Atp8a2	3.9498e+09
Q0VE82	CPNE7_MOUSE	Cpne7	8.04333e+10
Q0VGU4	VGF_MOUSE	Vgf	3.19124e+09
Q3B7Z2	OSBP1_MOUSE	Osbp	4.34023e+09
Q3TCH7	CUL4A_MOUSE	Cul4a	4.64662e+09
Q3UHB8	CC177_MOUSE	Ccdc177	3.97003e+09
Q3ULD5	MCCB_MOUSE	Mccc2	3.58493e+09
Q5FWK3	RHG01_MOUSE	Arhgap1	8.25736e+09
Q5SUR0	PUR4_MOUSE	Pfas	3.2833e+09
Q61035	HARS1_MOUSE	Hars1	1.34051e+10
Q61191	HCFC1_MOUSE	Hcfc1	9.51051e+08
Q61481	PDE1A_MOUSE	Pde1a	8.21348e+09
Q62418	DBNL_MOUSE	Dbnl	7.46985e+09
Q62443	NPTX1_MOUSE	Nptx1	2.40342e+10
Q6NS52	DGKB_MOUSE	Dgkb	5.13492e+09
Q6P4S6	SIK3_MOUSE	Sik3	2.38959e+09
Q6PCP5	MFF_MOUSE	Mff	7.9624e+09
Q6PDS3	SARM1_MOUSE	Sarm1	2.63692e+09
Q791T5	MTCH1_MOUSE	Mtch1	3.44953e+10
Q7TNC9	I5P1_MOUSE	Inpp5a	8.31049e+09
Q80TM9	NISCH_MOUSE	Nisch	4.68081e+09
Q80XI4	PI42B_MOUSE	Pip4k2b	1.93274e+10
Q80XN0	BDH_MOUSE	Bdh1	2.62467e+10
Q811P8	RHG32_MOUSE	Arhgap32	2.25852e+09
Q8BH04	PCKGM_MOUSE	Pck2	6.35886e+09
Q8BJ71	NUP93_MOUSE	Nup93	1.95633e+09
Q8C2E7	WASC5_MOUSE	Washc5	2.23927e+09
Q8K0S0	PHYIP_MOUSE	Phyhip	4.48066e+10
Q8QZY1	EIF3L_MOUSE	Eif3l	7.57846e+09
Q8R3Z5	CACB1_MOUSE	Cacnb1	3.12445e+10
Q91WG7	DGKG_MOUSE	Dgkg	6.68861e+09
Q922D4	PP6R3_MOUSE	Ppp6r3	2.52557e+09
Q99JI4	PSMD6_MOUSE	Psmd6	9.32323e+09
Q9CQA3	SDHB_MOUSE	Sdhb	4.21144e+10
Q9CQZ5	NDUA6_MOUSE	Ndufa6	8.22125e+10
Q9D0M3	CY1_MOUSE	Cyc1	2.5383e+11
Q9DCL9	PUR6_MOUSE	Paics	7.77014e+09
Q9ESW4	AGK_MOUSE	Agk	2.55601e+10
Q9JJ28	FLII_MOUSE	Flii	1.9777e+09
Q9JL26	FMNL1_MOUSE	Fmnl1	1.71179e+10
Q9JLB0	PALS2_MOUSE	Pals2	1.32725e+10
Q9QY76	VAPB_MOUSE	Vapb	5.24025e+10
Q9QZB7	ARP10_MOUSE	Actr10	6.44736e+09
Q9WVQ1	MAGI2_MOUSE	Magi2	3.61219e+09
Q9Z1N5	DX39B_MOUSE	Ddx39b	1.57322e+10
A2AJI0	MA7D1_MOUSE	Map7d1	4.12307e+09
A6H5Z3	EXC6B_MOUSE	Exoc6b	5.00473e+10
O35350	CAN1_MOUSE	Capn1	6.37891e+09
O35681	SYT3_MOUSE	Syt3	1.3309e+10
O54983	CRYM_MOUSE	Crym	5.55949e+10
O55125	NIPS1_MOUSE	Nipsnap1	4.10802e+10
O55126	NIPS2_MOUSE	Nipsnap2	2.71049e+10
P14206	RSSA_MOUSE	Rpsa	5.66571e+10
P19157	GSTP1_MOUSE	Gstp1	4.67744e+10
P20060	HEXB_MOUSE	Hexb	1.1804e+10
P22315	HEMH_MOUSE	Fech	8.7278e+09
P25444	RS2_MOUSE	Rps2	5.94081e+10
P26638	SYSC_MOUSE	Sars1	1.09156e+10
P35803	GPM6B_MOUSE	Gpm6b	8.22187e+10
P40630	TFAM_MOUSE	Tfam	8.76983e+09
P45376	ALDR_MOUSE	Akr1b1	2.10882e+10
P47740	AL3A2_MOUSE	Aldh3a2	9.46959e+09
P47934	CACP_MOUSE	Crat	3.36834e+09
P48758	CBR1_MOUSE	Cbr1	3.51154e+10
P49615	CDK5_MOUSE	Cdk5	1.40469e+10
P57746	VATD_MOUSE	Atp6v1d	4.1479e+10
P60122	RUVB1_MOUSE	Ruvbl1	7.55298e+09
P60764	RAC3_MOUSE	Rac3	2.70968e+11
P61164	ACTZ_MOUSE	Actr1a	2.25229e+10
P61202	CSN2_MOUSE	Cops2	1.11854e+10
P62715	PP2AB_MOUSE	Ppp2cb	3.07038e+10
P97300	NPTN_MOUSE	Nptn	1.78045e+11
P97797	SHPS1_MOUSE	Sirpa	3.7774e+10
Q00PI9	HNRL2_MOUSE	Hnrnpul2	2.86676e+09
Q01065	PDE1B_MOUSE	Pde1b	7.01574e+09
Q03141	MARK3_MOUSE	Mark3	7.88619e+09
Q03517	SCG2_MOUSE	Scg2	6.30258e+09
Q3UH99	SHSA6_MOUSE	Shisa6	1.46882e+10
Q3ULJ0	GPD1L_MOUSE	Gpd1l	1.65952e+10
Q3UQ84	SYTM_MOUSE	Tars2	2.95834e+09
Q3UTQ8	CDKL5_MOUSE	Cdkl5	2.21795e+09
Q3UVL4	VPS51_MOUSE	Vps51	1.6524e+10
Q5XJY5	COPD_MOUSE	Arcn1	1.08378e+10
Q61425	HCDH_MOUSE	Hadh	8.51969e+09
Q62059	CSPG2_MOUSE	Vcan	6.77065e+09
Q63932	MP2K2_MOUSE	Map2k2	3.71314e+10
Q68ED2	GRM7_MOUSE	Grm7	3.59189e+09
Q69ZK0	PREX1_MOUSE	Prex1	6.20239e+09
Q80TL4	PHF24_MOUSE	Phf24	1.77604e+10
Q80TS3	AGRL3_MOUSE	Adgrl3	2.43985e+09
Q80VC9	CAMP3_MOUSE	Camsap3	2.35524e+09
Q80X80	C2C2L_MOUSE	C2cd2l	7.08854e+09
Q80XR2	AT2C1_MOUSE	Atp2c1	2.68576e+09
Q8BGD9	IF4B_MOUSE	Eif4b	7.43376e+09
Q8BJI1	S6A17_MOUSE	Slc6a17	1.47208e+10
Q8BJY1	PSMD5_MOUSE	Psmd5	1.05262e+10
Q8BLK3	LSAMP_MOUSE	Lsamp	4.74803e+11
Q8CI71	VPS50_MOUSE	Vps50	4.7215e+09
Q8JZR6	S4A8_MOUSE	Slc4a8	3.30502e+09
Q8K021	SCAM1_MOUSE	Scamp1	2.6427e+10
Q8K4Q0	RPTOR_MOUSE	Rptor	3.75965e+09
Q91V41	RAB14_MOUSE	Rab14	1.32352e+11
Q91V61	SFXN3_MOUSE	Sfxn3	5.98399e+10
Q91W43	GCSP_MOUSE	Gldc	2.44744e+09
Q921Q7	RIN1_MOUSE	Rin1	3.23633e+09
Q924M7	MPI_MOUSE	Mpi	4.0447e+09
Q93092	TALDO_MOUSE	Taldo1	2.2076e+10
Q99JI6	RAP1B_MOUSE	Rap1b	7.54734e+10
Q99LG2	TNPO2_MOUSE	Tnpo2	2.53254e+10
Q9CPV4	GLOD4_MOUSE	Glod4	1.21858e+10
Q9CWS0	DDAH1_MOUSE	Ddah1	2.4794e+10
Q9D2N4	DTNA_MOUSE	Dtna	5.11354e+09
Q9DCJ5	NDUA8_MOUSE	Ndufa8	1.05065e+11
Q9JIS5	SV2A_MOUSE	Sv2a	5.90029e+10
Q9JK42	PDK2_MOUSE	Pdk2	7.89305e+09
Q9JLC8	SACS_MOUSE	Sacs	3.79818e+09
Q9JLJ2	AL9A1_MOUSE	Aldh9a1	8.14356e+09
Q9JM76	ARPC3_MOUSE	Arpc3	2.72718e+10
Q9QYJ0	DNJA2_MOUSE	Dnaja2	2.26871e+10
Q9WU79	PROD_MOUSE	Prodh	3.41537e+09
Q9WUM4	COR1C_MOUSE	Coro1c	2.78856e+10
Q9Z0H4	CELF2_MOUSE	Celf2	9.43628e+09
Q9Z2D6	MECP2_MOUSE	Mecp2	1.23043e+10
A2AWA9	RBGP1_MOUSE	Rabgap1	3.8615e+09
B5TVM2	ILDR2_MOUSE	Ildr2	6.27099e+09
D3YUB6	BTBD8_MOUSE	Btbd8	2.04925e+09
D3YXJ0	DGKH_MOUSE	Dgkh	3.84626e+09
O08709	PRDX6_MOUSE	Prdx6	1.4711e+11
O54734	OST48_MOUSE	Ddost	1.34272e+10
O54833	CSK22_MOUSE	Csnk2a2	4.99038e+10
O70310	NMT1_MOUSE	Nmt1	4.82356e+09
O88307	SORL_MOUSE	Sorl1	1.61644e+09
O88703	HCN2_MOUSE	Hcn2	5.09933e+09
O89112	LANC1_MOUSE	Lancl1	1.73908e+10
P02468	LAMC1_MOUSE	Lamc1	2.04768e+09
P23506	PIMT_MOUSE	Pcmt1	3.18905e+10
P30999	CTND1_MOUSE	Ctnnd1	2.46341e+10
P32921	SYWC_MOUSE	Wars1	1.60372e+10
P35283	RAB12_MOUSE	Rab12	1.02084e+11
P50544	ACADV_MOUSE	Acadvl	2.00299e+10
P56564	EAA1_MOUSE	Slc1a3	2.39962e+11
P57776	EF1D_MOUSE	Eef1d	1.06456e+10
P58404	STRN4_MOUSE	Strn4	8.46147e+09
P62484	ABI2_MOUSE	Abi2	5.86725e+10
P62835	RAP1A_MOUSE	Rap1a	7.307e+10
P63005	LIS1_MOUSE	Pafah1b1	8.08474e+09
P63213	GBG2_MOUSE	Gng2	7.74467e+10
P63330	PP2AA_MOUSE	Ppp2ca	3.00107e+10
P97492	RGS14_MOUSE	Rgs14	8.34467e+09
P97820	M4K4_MOUSE	Map4k4	7.94296e+09
Q00612	G6PD1_MOUSE	G6pdx	3.21166e+09
Q01097	NMDE2_MOUSE	Grin2b	2.90672e+09
Q01768	NDKB_MOUSE	Nme2	1.05e+11
Q2NL51	GSK3A_MOUSE	Gsk3a	7.56169e+09
Q3TIR3	RIC8A_MOUSE	Ric8a	2.17795e+09
Q3TPX4	EXOC5_MOUSE	Exoc5	2.02231e+09
Q3UM45	PP1R7_MOUSE	Ppp1r7	1.86751e+11
Q3URD3	SLMAP_MOUSE	Slmap	6.96362e+09
Q3UUG6	TBC24_MOUSE	Tbc1d24	6.13986e+09
Q58A65	JIP4_MOUSE	Spag9	2.60537e+09
Q60649	CLPB_MOUSE	Clpb	6.29433e+09
Q60931	VDAC3_MOUSE	Vdac3	5.55239e+11
Q61081	CDC37_MOUSE	Cdc37	4.62044e+09
Q61147	CERU_MOUSE	Cp	2.68581e+09
Q61490	CD166_MOUSE	Alcam	2.64632e+10
Q61792	LASP1_MOUSE	Lasp1	1.06023e+10
Q62419	SH3G1_MOUSE	Sh3gl1	9.66179e+10
Q6KAR6	EXOC3_MOUSE	Exoc3	5.08991e+09
Q6PDG5	SMRC2_MOUSE	Smarcc2	4.74099e+09
Q6PDL0	DC1L2_MOUSE	Dync1li2	8.73296e+09
Q6X893	CTL1_MOUSE	Slc44a1	1.29031e+10
Q791V5	MTCH2_MOUSE	Mtch2	9.38662e+10
Q80TL7	MON2_MOUSE	Mon2	1.56038e+09
Q80UP3	DGKZ_MOUSE	Dgkz	3.13888e+09
Q80VP1	EPN1_MOUSE	Epn1	1.92882e+10
Q80YX1	TENA_MOUSE	Tnc	1.20892e+09
Q8BFU3	RN214_MOUSE	Rnf214	2.65029e+09
Q8BG51	MIRO1_MOUSE	Rhot1	1.12776e+10
Q8BG67	EFR3A_MOUSE	Efr3a	1.87174e+09
Q8BPU7	ELMO1_MOUSE	Elmo1	4.42072e+09
Q8BQZ4	RLGPB_MOUSE	Ralgapb	1.25997e+09
Q8BTG7	NDRG4_MOUSE	Ndrg4	7.4564e+09
Q8C052	MAP1S_MOUSE	Map1s	3.23129e+09
Q8CCB4	VPS53_MOUSE	Vps53	6.33537e+09
Q8CCN5	BCAS3_MOUSE	Bcas3	3.0607e+09
Q8CHT1	NGEF_MOUSE	Ngef	5.54268e+09
Q8CIG8	ANM5_MOUSE	Prmt5	8.18086e+09
Q8CIQ7	DOCK3_MOUSE	Dock3	2.75334e+09
Q8K3H0	DP13A_MOUSE	Appl1	6.3138e+09
Q8QZS1	HIBCH_MOUSE	Hibch	2.97158e+10
Q8R016	BLMH_MOUSE	Blmh	6.81662e+09
Q8R050	ERF3A_MOUSE	Gspt1	5.63322e+09
Q8R2R9	AP3M2_MOUSE	Ap3m2	1.77174e+10
Q8R326	PSPC1_MOUSE	Pspc1	7.8777e+09
Q8R5C5	ACTY_MOUSE	Actr1b	2.09858e+10
Q8VCW8	ACSF2_MOUSE	Acsf2	8.13666e+09
Q8VEJ9	VPS4A_MOUSE	Vps4a	5.13559e+09
Q91VI7	RINI_MOUSE	Rnh1	1.12703e+11
Q91VN4	MIC25_MOUSE	Chchd6	4.02202e+10
Q91VR2	ATPG_MOUSE	Atp5f1c	1.27967e+11
Q91XU3	PI42C_MOUSE	Pip4k2c	6.57551e+09
Q91Y86	MK08_MOUSE	Mapk8	7.02269e+09
Q925N0	SFXN5_MOUSE	Sfxn5	2.93844e+10
Q99KK7	DPP3_MOUSE	Dpp3	5.07081e+09
Q99LY9	NDUS5_MOUSE	Ndufs5	1.09276e+11
Q99PJ0	NTRI_MOUSE	Ntm	1.861e+11
Q9CPQ1	COX6C_MOUSE	Cox6c	5.19676e+11
Q9CU62	SMC1A_MOUSE	Smc1a	6.08945e+09
Q9CZC8	SCRN1_MOUSE	Scrn1	9.62535e+09
Q9CZS1	AL1B1_MOUSE	Aldh1b1	7.9436e+09
Q9D1A2	CNDP2_MOUSE	Cndp2	4.76231e+09
Q9D2N9	VP33A_MOUSE	Vps33a	7.10338e+09
Q9D6J6	NDUV2_MOUSE	Ndufv2	1.91299e+11
Q9D819	IPYR_MOUSE	Ppa1	1.24608e+10
Q9DB72	BTBDH_MOUSE	Btbd17	8.96875e+09
Q9DCN2	NB5R3_MOUSE	Cyb5r3	1.98023e+10
Q9DCS9	NDUBA_MOUSE	Ndufb10	1.3971e+11
Q9JII6	AK1A1_MOUSE	Akr1a1	2.16377e+10
Q9JJK2	LANC2_MOUSE	Lancl2	1.72547e+10
Q9JMA1	UBP14_MOUSE	Usp14	1.7084e+10
Q9QUI0	RHOA_MOUSE	Rhoa	1.04661e+11
Q9R0P5	DEST_MOUSE	Dstn	6.8116e+10
Q9WTS5	TEN2_MOUSE	Tenm2	1.70996e+09
Q9WV27	AT1A4_MOUSE	Atp1a4	1.46562e+12
Q9Z0N1	IF2G_MOUSE	Eif2s3x	4.15282e+09
Q9Z1R2	BAG6_MOUSE	Bag6	5.07675e+09
A2AG50	MA7D2_MOUSE	Map7d2	6.25504e+09
A2ALS5	RPGP1_MOUSE	Rap1gap	6.33559e+09
A2AP18	PLCH2_MOUSE	Plch2	5.68993e+09
G3X9J0	SI1L3_MOUSE	Sipa1l3	3.28358e+09
O54865	GCYB1_MOUSE	Gucy1b1	1.08003e+10
O54931	AKAP2_MOUSE	Pakap	4.30754e+09
O70172	PI42A_MOUSE	Pip4k2a	9.6916e+09
O70503	DHB12_MOUSE	Hsd17b12	1.3913e+10
O70566	DIAP2_MOUSE	Diaph2	3.59412e+09
O88543	CSN3_MOUSE	Cops3	5.33595e+09
O88735	MAP7_MOUSE	Map7	6.15911e+09
O88998	NOE1_MOUSE	Olfm1	4.98259e+10
P05132	KAPCA_MOUSE	Prkaca	4.19377e+10
P06801	MAOX_MOUSE	Me1	6.75574e+09
P09041	PGK2_MOUSE	Pgk2	8.74249e+10
P09055	ITB1_MOUSE	Itgb1	2.44624e+09
P14869	RLA0_MOUSE	Rplp0	4.84008e+10
P16460	ASSY_MOUSE	Ass1	9.35892e+09
P19536	COX5B_MOUSE	Cox5b	1.29992e+12
P21550	ENOB_MOUSE	Eno3	2.9457e+11
P34884	MIF_MOUSE	Mif	1.18513e+11
P35802	GPM6A_MOUSE	Gpm6a	2.84748e+11
P46638	RB11B_MOUSE	Rab11b	3.65005e+10
P46935	NEDD4_MOUSE	Nedd4	4.89658e+09
P47809	MP2K4_MOUSE	Map2k4	6.12793e+09
P49443	PPM1A_MOUSE	Ppm1a	8.80534e+09
P62141	PP1B_MOUSE	Ppp1cb	1.26314e+11
P62334	PRS10_MOUSE	Psmc6	2.7717e+10
P63011	RAB3A_MOUSE	Rab3a	2.6679e+11
P63087	PP1G_MOUSE	Ppp1cc	1.63928e+11
P70441	NHRF1_MOUSE	Nherf1	1.18472e+10
P70699	LYAG_MOUSE	Gaa	2.03235e+10
P97772	GRM1_MOUSE	Grm1	2.87361e+09
Q03157	APLP1_MOUSE	Aplp1	9.03484e+09
Q04736	YES_MOUSE	Yes1	1.19693e+10
Q06890	CLUS_MOUSE	Clu	1.67969e+10
Q2M3X8	PHAR1_MOUSE	Phactr1	5.11666e+09
Q3TDQ1	STT3B_MOUSE	Stt3b	4.2738e+09
Q3UYC0	PPM1H_MOUSE	Ppm1h	8.4999e+09
Q4VA53	PDS5B_MOUSE	Pds5b	1.1862e+09
Q505F5	LRC47_MOUSE	Lrrc47	7.77589e+09
Q5SSH7	ZZEF1_MOUSE	Zzef1	5.22435e+10
Q60865	CAPR1_MOUSE	Caprin1	5.48311e+09
Q61166	MARE1_MOUSE	Mapre1	1.15376e+10
Q61584	FXR1_MOUSE	Fxr1	3.4411e+09
Q61885	MOG_MOUSE	Mog	2.58309e+11
Q61990	PCBP2_MOUSE	Pcbp2	3.15057e+10
Q62077	PLCG1_MOUSE	Plcg1	2.08581e+09
Q64511	TOP2B_MOUSE	Top2b	1.35867e+11
Q68FM6	PPR29_MOUSE	Elfn2	2.2836e+09
Q69Z98	BRSK2_MOUSE	Brsk2	2.89713e+09
Q69ZR2	HECD1_MOUSE	Hectd1	3.18205e+09
Q6A068	CDC5L_MOUSE	Cdc5l	2.73849e+09
Q6IRU5	CLCB_MOUSE	Cltb	6.58384e+10
Q6PER3	MARE3_MOUSE	Mapre3	3.48768e+10
Q6PFD9	NUP98_MOUSE	Nup98	2.18931e+09
Q7TPM6	FSD1_MOUSE	Fsd1	3.61221e+09
Q7TQ95	LNP_MOUSE	Lnpk	8.12818e+09
Q7TQH0	ATX2L_MOUSE	Atxn2l	2.1825e+09
Q80VQ0	AL3B1_MOUSE	Aldh3b1	7.7982e+09
Q80XK6	ATG2B_MOUSE	Atg2b	5.90933e+08
Q8BGD5	CPT1C_MOUSE	Cpt1c	3.61573e+09
Q8BH95	ECHM_MOUSE	Echs1	3.01884e+10
Q8C3F2	F120C_MOUSE	Fam120c	2.69451e+09
Q8C5H8	NAKD2_MOUSE	Nadk2	4.58257e+09
Q8C729	HYCC2_MOUSE	Hycc2	5.16732e+09
Q8CGK7	GNAL_MOUSE	Gnal	6.573e+11
Q8CGU1	CACO1_MOUSE	Calcoco1	3.85348e+09
Q8CIN4	PAK2_MOUSE	Pak2	2.90925e+10
Q8K183	PDXK_MOUSE	Pdxk	2.28213e+10
Q8K394	PLCL2_MOUSE	Plcl2	8.91509e+09
Q8K3J1	NDUS8_MOUSE	Ndufs8	1.06194e+11
Q8K406	LGI3_MOUSE	Lgi3	3.31288e+09
Q8R0A7	K0513_MOUSE	Kiaa0513	8.54205e+09
Q8R3V5	SHLB2_MOUSE	Sh3glb2	2.86468e+10
Q8R574	KPRB_MOUSE	Prpsap2	5.74843e+09
Q8VCX5	MICU1_MOUSE	Micu1	3.40939e+09
Q920P3	BRNP1_MOUSE	Brinp1	6.42847e+09
Q921M3	SF3B3_MOUSE	Sf3b3	3.12304e+10
Q921M7	CYRIB_MOUSE	Cyrib	2.05424e+10
Q922Q1	MARC2_MOUSE	Mtarc2	1.78636e+10
Q99MK8	ARBK1_MOUSE	Grk2	8.69564e+09
Q99MR6	SRRT_MOUSE	Srrt	1.5418e+10
Q99NE5	RIMS1_MOUSE	Rims1	2.31745e+09
Q99PU8	DHX30_MOUSE	Dhx30	1.21955e+09
Q9CQD1	RAB5A_MOUSE	Rab5a	2.70005e+10
Q9CYG7	TOM34_MOUSE	Tomm34	1.00608e+10
Q9DC53	CPNE8_MOUSE	Cpne8	7.27012e+10
Q9EPL2	CSTN1_MOUSE	Clstn1	2.27028e+09
Q9EQQ9	OGA_MOUSE	Oga	2.71542e+09
Q9QWW1	HOME2_MOUSE	Homer2	1.41978e+10
Q9R0X4	ACOT9_MOUSE	Acot9	1.07369e+10
Q9WVE8	PACN2_MOUSE	Pacsin2	1.1546e+10
Q9WVJ2	PSD13_MOUSE	Psmd13	7.53404e+09
Q9Z0P5	TWF2_MOUSE	Twf2	1.08463e+10
Q9Z0S1	BPNT1_MOUSE	Bpnt1	8.41542e+09
Q9Z1F9	SAE2_MOUSE	Uba2	2.08664e+09
Q9Z1Q2	ABHGA_MOUSE	Abhd16a	9.10511e+09
Q9Z1Z2	STRAP_MOUSE	Strap	1.03326e+10
Q9Z2C4	MTMR1_MOUSE	Mtmr1	4.89184e+09
Q9Z329	ITPR2_MOUSE	Itpr2	4.30113e+09
A2APX8	SCN1A_MOUSE	Scn1a	6.09283e+09
A2ASZ8	SCMC2_MOUSE	Slc25a25	2.54558e+09
B2RXC1	TPC11_MOUSE	Trappc11	1.99747e+09
B9EJ86	OSBL8_MOUSE	Osbpl8	2.10005e+09
D3YVF0	AKAP5_MOUSE	Akap5	8.463e+09
D3YXK2	SAFB1_MOUSE	Safb	2.80789e+09
D3YZP9	CCDC6_MOUSE	Ccdc6	4.04358e+10
E9Q7X7	NRX2A_MOUSE	Nrxn2	7.38608e+09
G3XA57	RFIP2_MOUSE	Rab11fip2	2.60533e+09
O08529	CAN2_MOUSE	Capn2	6.62656e+09
O08759	UBE3A_MOUSE	Ube3a	2.93864e+09
O08914	FAAH1_MOUSE	Faah	1.16767e+10
O35143	ATIF1_MOUSE	Atp5if1	1.34335e+10
O54781	SRPK2_MOUSE	Srpk2	5.14656e+09
P04925	PRIO_MOUSE	Prnp	5.31332e+10
P05784	K1C18_MOUSE	Krt18	1.33813e+10
P07356	ANXA2_MOUSE	Anxa2	4.5229e+09
P08414	KCC4_MOUSE	Camk4	8.03821e+09
P09671	SODM_MOUSE	Sod2	4.76916e+10
P14231	AT1B2_MOUSE	Atp1b2	6.12486e+10
P26883	FKB1A_MOUSE	Fkbp1a	5.23088e+10
P29533	VCAM1_MOUSE	Vcam1	3.72694e+09
P34914	HYES_MOUSE	Ephx2	2.6478e+10
P35278	RAB5C_MOUSE	Rab5c	1.80847e+10
P47791	GSHR_MOUSE	Gsr	3.27156e+09
P48036	ANXA5_MOUSE	Anxa5	3.00481e+10
P55258	RAB8A_MOUSE	Rab8a	1.50763e+11
P56695	WFS1_MOUSE	Wfs1	4.20123e+09
P58389	PTPA_MOUSE	Ptpa	1.28788e+10
P60335	PCBP1_MOUSE	Pcbp1	3.46897e+10
P60487	PLPP_MOUSE	Pdxp	1.74491e+10
P61205	ARF3_MOUSE	Arf3	4.55293e+11
P61222	ABCE1_MOUSE	Abce1	4.92143e+09
P62812	GBRA1_MOUSE	Gabra1	1.56854e+10
P63044	VAMP2_MOUSE	Vamp2	1.4855e+11
P63325	RS10_MOUSE	Rps10	1.99675e+10
P68181	KAPCB_MOUSE	Prkacb	3.2068e+10
P83741	WNK1_MOUSE	Wnk1	9.19565e+09
P84084	ARF5_MOUSE	Arf5	3.76841e+11
P97467	AMD_MOUSE	Pam	1.84223e+09
P97798	NEO1_MOUSE	Neo1	1.30999e+09
Q0VBD0	ITB8_MOUSE	Itgb8	3.90501e+09
Q14C51	PTCD3_MOUSE	Ptcd3	3.52041e+09
Q3TES0	IQEC3_MOUSE	Iqsec3	1.82759e+09
Q3TZZ7	ESYT2_MOUSE	Esyt2	1.29798e+09
Q3UHD6	SNX27_MOUSE	Snx27	5.51338e+09
Q3ULF4	SPG7_MOUSE	Spg7	2.50974e+09
Q3UUQ7	PGAP1_MOUSE	Pgap1	1.13762e+10
Q5DU25	IQEC2_MOUSE	Iqsec2	1.77511e+09
Q5SRX1	TM1L2_MOUSE	Tom1l2	1.58588e+10
Q5SSM3	RHG44_MOUSE	Arhgap44	4.41313e+09
Q60631	GRB2_MOUSE	Grb2	2.04336e+10
Q60770	STXB3_MOUSE	Stxbp3	8.56764e+10
Q60780	GAS7_MOUSE	Gas7	3.46567e+09
Q61207	SAP_MOUSE	Psap	1.18741e+11
Q61290	CAC1E_MOUSE	Cacna1e	3.65011e+09
Q61335	BAP31_MOUSE	Bcap31	2.32825e+10
Q61831	MK10_MOUSE	Mapk10	7.48741e+09
Q62433	NDRG1_MOUSE	Ndrg1	9.89725e+09
Q62465	VAT1_MOUSE	Vat1	1.40537e+10
Q63912	OMGP_MOUSE	Omg	8.35684e+10
Q6GQT9	NOMO1_MOUSE	Nomo1	3.60486e+09
Q6IRU2	TPM4_MOUSE	Tpm4	1.84241e+10
Q6PDM2	SRSF1_MOUSE	Srsf1	8.15666e+10
Q6VNS1	NTRK3_MOUSE	Ntrk3	5.37607e+09
Q6ZQ58	LARP1_MOUSE	Larp1	1.4167e+09
Q7TPV4	MBB1A_MOUSE	Mybbp1a	2.15439e+09
Q80U23	SNPH_MOUSE	Snph	7.00164e+09
Q80WJ7	LYRIC_MOUSE	Mtdh	6.3256e+09
Q80Y17	L2GL1_MOUSE	Llgl1	2.93736e+09
Q80Z24	NEGR1_MOUSE	Negr1	1.10837e+11
Q810A7	DDX42_MOUSE	Ddx42	1.02381e+09
Q8BGN3	ENPP6_MOUSE	Enpp6	7.40247e+09
Q8BHZ0	CYRIA_MOUSE	Cyria	4.21957e+09
Q8BMA6	SRP68_MOUSE	Srp68	1.07249e+09
Q8BSL7	ARF2_MOUSE	Arf2	4.4359e+11
Q8BTF8	RALYL_MOUSE	Ralyl	6.42852e+09
Q8BVI4	DHPR_MOUSE	Qdpr	3.07141e+10
Q8BWT1	THIM_MOUSE	Acaa2	8.33736e+09
Q8BY89	CTL2_MOUSE	Slc44a2	4.18974e+09
Q8BYM5	NLGN3_MOUSE	Nlgn3	5.79592e+09
Q8C3Q5	SHSA7_MOUSE	Shisa7	5.95749e+09
Q8CC21	TTC19_MOUSE	Ttc19	3.58532e+09
Q8CGM1	AGRB2_MOUSE	Adgrb2	4.13267e+09
Q8CJ40	CROCC_MOUSE	Crocc	1.33543e+10
Q8JZW4	CPNE5_MOUSE	Cpne5	7.529e+10
Q8K0D5	EFGM_MOUSE	Gfm1	2.82735e+09
Q8K274	KT3K_MOUSE	Fn3krp	8.13257e+09
Q8R3Q2	PP6R2_MOUSE	Ppp6r2	2.41713e+09
Q8R4H2	ARHGC_MOUSE	Arhgef12	2.81253e+09
Q91V12	BACH_MOUSE	Acot7	2.47291e+10
Q91VC3	IF4A3_MOUSE	Eif4a3	9.54178e+09
Q91W39	NCOA5_MOUSE	Ncoa5	7.26399e+09
Q91W89	MA2C1_MOUSE	Man2c1	6.03193e+09
Q91WG5	AAKG2_MOUSE	Prkag2	4.83014e+09
Q91Z31	PTBP2_MOUSE	Ptbp2	7.67548e+09
Q99JF8	PSIP1_MOUSE	Psip1	1.0904e+10
Q99JP6	HOME3_MOUSE	Homer3	1.24285e+10
Q99LD4	CSN1_MOUSE	Gps1	7.77176e+09
Q99P88	NU155_MOUSE	Nup155	4.34637e+09
Q99PT1	GDIR1_MOUSE	Arhgdia	3.28587e+10
Q99PV0	PRP8_MOUSE	Prpf8	1.25193e+09
Q9CQJ8	NDUB9_MOUSE	Ndufb9	1.10211e+11
Q9CR57	RL14_MOUSE	Rpl14	3.81831e+10
Q9CRB9	MIC19_MOUSE	Chchd3	4.39073e+10
Q9CTY5	MICU3_MOUSE	Micu3	3.98497e+09
Q9D172	GAL3A_MOUSE	Gatd3	3.76778e+10
Q9D1T0	LIGO1_MOUSE	Lingo1	5.99658e+09
Q9D855	QCR7_MOUSE	Uqcrb	2.59027e+11
Q9DB41	GHC2_MOUSE	Slc25a18	1.1773e+11
Q9DBC7	KAP0_MOUSE	Prkar1a	1.18169e+10
Q9EPE9	AT131_MOUSE	Atp13a1	2.26749e+09
Q9EQK5	MVP_MOUSE	Mvp	4.05896e+09
Q9ERU9	RBP2_MOUSE	Ranbp2	8.25126e+09
Q9JHR7	IDE_MOUSE	Ide	2.96249e+09
Q9JMC3	DNJA4_MOUSE	Dnaja4	1.06648e+10
Q9JMK2	KC1E_MOUSE	Csnk1e	3.92134e+09
Q9QZQ8	H2AY_MOUSE	Macroh2a1	3.67133e+10
Q9WTT4	VATG2_MOUSE	Atp6v1g2	2.04044e+10
Q9WVK8	CP46A_MOUSE	Cyp46a1	6.7138e+09
Q9Z2D1	MTMR2_MOUSE	Mtmr2	2.56906e+09
A2ASI5	SCN3A_MOUSE	Scn3a	4.74142e+09
A2ASS6	TITIN_MOUSE	Ttn	5.017e+09
A2RT62	FXL16_MOUSE	Fbxl16	1.0222e+10
E9Q4P1	WDFY1_MOUSE	Wdfy1	2.89554e+09
O35239	PTN9_MOUSE	Ptpn9	2.61339e+09
O35857	TIM44_MOUSE	Timm44	5.02466e+09
O35864	CSN5_MOUSE	Cops5	3.87401e+09
O70228	ATP9A_MOUSE	Atp9a	1.00978e+10
P01942	HBA_MOUSE	Hba	1.83157e+11
P0C192	LRC4B_MOUSE	Lrrc4b	3.27826e+09
P0C7L0	WIPF3_MOUSE	Wipf3	1.59296e+10
P12970	RL7A_MOUSE	Rpl7a	8.54298e+10
P24270	CATA_MOUSE	Cat	6.93745e+09
P24369	PPIB_MOUSE	Ppib	3.31716e+10
P29758	OAT_MOUSE	Oat	5.16976e+09
P31650	S6A11_MOUSE	Slc6a11	3.27003e+10
P35585	AP1M1_MOUSE	Ap1m1	6.90061e+09
P35700	PRDX1_MOUSE	Prdx1	9.85062e+10
P36916	GNL1_MOUSE	Gnl1	6.27899e+09
P42567	EPS15_MOUSE	Eps15	4.01963e+09
P45591	COF2_MOUSE	Cfl2	9.26362e+10
P46978	STT3A_MOUSE	Stt3a	3.40219e+09
P47911	RL6_MOUSE	Rpl6	3.83925e+10
P53395	ODB2_MOUSE	Dbt	1.82291e+10
P54227	STMN1_MOUSE	Stmn1	1.73656e+10
P58774	TPM2_MOUSE	Tpm2	6.82192e+10
P59108	CPNE2_MOUSE	Cpne2	7.58257e+10
P59279	RAB2B_MOUSE	Rab2b	5.74567e+10
P61028	RAB8B_MOUSE	Rab8b	1.48989e+11
P62270	RS18_MOUSE	Rps18	6.7773e+10
P62881	GNB5_MOUSE	Gnb5	1.22784e+10
P62962	PROF1_MOUSE	Pfn1	6.2332e+10
P70208	PLXA3_MOUSE	Plxna3	1.6763e+10
P70372	ELAV1_MOUSE	Elavl1	2.82981e+10
P70392	RGRF2_MOUSE	Rasgrf2	3.97891e+09
P97370	AT1B3_MOUSE	Atp1b3	1.8275e+10
Q0VGY8	TANC1_MOUSE	Tanc1	8.89675e+08
Q2TBE6	P4K2A_MOUSE	Pi4k2a	6.31905e+09
Q3U5Q7	CMPK2_MOUSE	Cmpk2	3.56036e+09
Q3UGR5	HDHD2_MOUSE	Hdhd2	6.29685e+09
Q3UH60	DIP2B_MOUSE	Dip2b	5.76993e+09
Q3UJU9	RMD3_MOUSE	Rmdn3	4.9166e+09
Q3UMR5	MCU_MOUSE	Mcu	3.02635e+10
Q3UV70	PDP1_MOUSE	Pdp1	1.9954e+09
Q5DTT2	PSD1_MOUSE	Psd	2.48193e+09
Q5SVL6	RPGP2_MOUSE	Rap1gap2	1.3515e+10
Q60605	MYL6_MOUSE	Myl6	2.89089e+10
Q60673	PTPRN_MOUSE	Ptprn	1.69018e+09
Q60996	2A5G_MOUSE	Ppp2r5c	4.83081e+09
Q61102	ABCB7_MOUSE	Abcb7	6.21078e+09
Q61151	2A5E_MOUSE	Ppp2r5e	9.5188e+09
Q61233	PLSL_MOUSE	Lcp1	3.13465e+09
Q61411	RASH_MOUSE	Hras	4.06328e+10
Q64012	RALY_MOUSE	Raly	4.59559e+09
Q640R3	HECAM_MOUSE	Hepacam	2.05441e+10
Q6PGC1	DHX29_MOUSE	Dhx29	4.88509e+10
Q6PGE7	SC6A7_MOUSE	Slc6a7	7.04474e+09
Q6ZQ18	EFR3B_MOUSE	Efr3b	3.06797e+09
Q6ZQ82	RHG26_MOUSE	Arhgap26	2.18946e+10
Q7TSQ8	PDPR_MOUSE	Pdpr	1.91104e+09
Q80TB8	VAT1L_MOUSE	Vat1l	3.26172e+09
Q80TL0	PPM1E_MOUSE	Ppm1e	1.71207e+10
Q80TR4	SLIT1_MOUSE	Slit1	1.17858e+09
Q80UM7	MOGS_MOUSE	Mogs	3.21013e+09
Q80V42	CBPM_MOUSE	Cpm	6.06105e+09
Q8BFP9	PDK1_MOUSE	Pdk1	3.91162e+09
Q8BRF7	SCFD1_MOUSE	Scfd1	2.36957e+09
Q8BTY2	S4A7_MOUSE	Slc4a7	4.60402e+09
Q8BUK6	HOOK3_MOUSE	Hook3	1.69296e+09
Q8BVQ5	PPME1_MOUSE	Ppme1	7.44535e+09
Q8BW41	PMGT2_MOUSE	Pomgnt2	9.05219e+09
Q8BWM0	PGES2_MOUSE	Ptges2	3.63521e+09
Q8BX10	PGAM5_MOUSE	Pgam5	6.30934e+09
Q8C547	HTR5B_MOUSE	Heatr5b	2.2188e+09
Q8C878	UBA3_MOUSE	Uba3	5.59391e+09
Q8CAY6	THIC_MOUSE	Acat2	1.12784e+10
Q8CCJ4	AMER2_MOUSE	Amer2	4.93281e+09
Q8CGP1	H2B1K_MOUSE	H2bc12	4.43999e+11
Q8CHT0	AL4A1_MOUSE	Aldh4a1	3.16504e+09
Q8K1A6	C2D1A_MOUSE	Cc2d1a	1.41082e+09
Q8K1N1	PLPL8_MOUSE	Pnpla8	8.31399e+09
Q8K298	ANLN_MOUSE	Anln	6.38678e+09
Q8K4Z5	SF3A1_MOUSE	Sf3a1	2.25753e+09
Q8R164	BPHL_MOUSE	Bphl	7.15059e+09
Q8R1F6	HID1_MOUSE	Hid1	1.98944e+09
Q8R2Y0	ABHD6_MOUSE	Abhd6	8.33264e+09
Q8R3S6	EXOC1_MOUSE	Exoc1	2.22633e+09
Q8R4N0	CLYBL_MOUSE	Clybl	4.51461e+09
Q8VBY2	KKCC1_MOUSE	Camkk1	3.47326e+09
Q8VCT3	AMPB_MOUSE	Rnpep	4.24198e+09
Q8VD65	PI3R4_MOUSE	Pik3r4	1.41867e+10
Q8VE33	GD1L1_MOUSE	Gdap1l1	1.73419e+10
Q91WM1	STRBP_MOUSE	Strbp	8.86699e+09
Q91YP2	NEUL_MOUSE	Nln	4.60072e+09
Q921F2	TADBP_MOUSE	Tardbp	8.75772e+09
Q921F4	HNRLL_MOUSE	Hnrnpll	2.6911e+09
Q99JR1	SFXN1_MOUSE	Sfxn1	2.16306e+10
Q99KN9	EPN4_MOUSE	Clint1	7.3385e+09
Q99KP6	PRP19_MOUSE	Prpf19	7.94782e+09
Q99KR7	PPIF_MOUSE	Ppif	2.13099e+10
Q99LR1	ABD12_MOUSE	Abhd12	6.9707e+09
Q99N28	CADM3_MOUSE	Cadm3	3.26245e+10
Q9CQC6	5MP2_MOUSE	Bzw1	2.70138e+09
Q9CQR6	PPP6_MOUSE	Ppp6c	8.74874e+09
Q9CQS4	S2546_MOUSE	Slc25a46	4.64849e+09
Q9CXY6	ILF2_MOUSE	Ilf2	3.24324e+10
Q9CY27	TECR_MOUSE	Tecr	9.19243e+09
Q9CZX8	RS19_MOUSE	Rps19	7.4715e+10
Q9D2U9	H2B3A_MOUSE	H2bu2	4.28974e+11
Q9D5T0	ATAD1_MOUSE	Atad1	1.1908e+10
Q9D6Z1	NOP56_MOUSE	Nop56	4.443e+09
Q9D8Y0	EFHD2_MOUSE	Efhd2	1.55292e+10
Q9DBR3	ARMC8_MOUSE	Armc8	3.97192e+09
Q9DBS2	TPRGL_MOUSE	Tprg1l	1.18481e+10
Q9DC28	KC1D_MOUSE	Csnk1d	4.44063e+09
Q9DCS3	MECR_MOUSE	Mecr	8.51721e+09
Q9DCT2	NDUS3_MOUSE	Ndufs3	2.63487e+11
Q9DCW4	ETFB_MOUSE	Etfb	2.58157e+10
Q9EP89	LACTB_MOUSE	Lactb	5.67562e+09
Q9ER00	STX12_MOUSE	Stx12	1.36422e+10
Q9ERS2	NDUAD_MOUSE	Ndufa13	1.00884e+11
Q9ESZ8	GTF2I_MOUSE	Gtf2i	3.01128e+09
Q9JHI5	IVD_MOUSE	Ivd	1.07232e+10
Q9JI18	LRP1B_MOUSE	Lrp1b	3.08877e+09
Q9JIF0	ANM1_MOUSE	Prmt1	4.36221e+09
Q9QYF9	NDRG3_MOUSE	Ndrg3	1.5867e+10
Q9QZM0	UBQL2_MOUSE	Ubqln2	8.23445e+09
Q9R0Y5	KAD1_MOUSE	Ak1	2.22064e+10
Q9R1Q9	VAS1_MOUSE	Atp6ap1	7.66919e+10
Q9R1T2	SAE1_MOUSE	Sae1	1.53274e+09
Q9WUD1	CHIP_MOUSE	Stub1	4.29424e+09
Q9WUM5	SUCA_MOUSE	Suclg1	7.15276e+10
Q9Z130	HNRDL_MOUSE	Hnrnpdl	1.65541e+10
Q9Z2A0	PDPK1_MOUSE	Pdpk1	3.83035e+09
Q9Z2I8	SUCB2_MOUSE	Suclg2	4.41723e+09
A2A8L5	PTPRF_MOUSE	Ptprf	3.04922e+09
O08547	SC22B_MOUSE	Sec22b	9.35024e+09
O08576	RUN3A_MOUSE	Rundc3a	5.02794e+09
O35343	IMA3_MOUSE	Kpna4	7.24567e+09
O70325	GPX4_MOUSE	Gpx4	1.13193e+10
O88441	MTX2_MOUSE	Mtx2	3.01299e+10
O88951	LIN7B_MOUSE	Lin7b	6.58322e+09
O88952	LIN7C_MOUSE	Lin7c	1.02012e+10
P00920	CAH2_MOUSE	Ca2	3.96552e+10
P02088	HBB1_MOUSE	Hbb-b1	1.07052e+11
P04627	ARAF_MOUSE	Araf	3.69157e+09
P05532	KIT_MOUSE	Kit	2.66926e+10
P09528	FRIH_MOUSE	Fth1	2.78112e+10
P12658	CALB1_MOUSE	Calb1	1.35465e+10
P12849	KAP1_MOUSE	Prkar1b	6.12184e+09
P14131	RS16_MOUSE	Rps16	5.54645e+10
P14685	PSMD3_MOUSE	Psmd3	4.36362e+09
P15209	NTRK2_MOUSE	Ntrk2	3.79756e+09
P15331	PERI_MOUSE	Prph	1.58053e+10
P22723	GBRG2_MOUSE	Gabrg2	6.44659e+09
P27661	H2AX_MOUSE	H2ax	6.64708e+11
P28028	BRAF_MOUSE	Braf	3.50563e+09
P32037	GTR3_MOUSE	Slc2a3	1.70629e+10
P32883	RASK_MOUSE	Kras	3.99236e+10
P34152	FAK1_MOUSE	Ptk2	4.73559e+09
P35922	FMR1_MOUSE	Fmr1	6.02636e+09
P53026	RL10A_MOUSE	Rpl10a	4.5401e+10
P54285	CACB3_MOUSE	Cacnb3	1.6175e+10
P54728	RD23B_MOUSE	Rad23b	9.4192e+09
P54822	PUR8_MOUSE	Adsl	5.4869e+09
P54823	DDX6_MOUSE	Ddx6	5.32972e+09
P56959	FUS_MOUSE	Fus	2.7507e+10
P57722	PCBP3_MOUSE	Pcbp3	1.54991e+10
P59999	ARPC4_MOUSE	Arpc4	8.23369e+10
P62754	RS6_MOUSE	Rps6	3.15989e+10
P62897	CYC_MOUSE	Cycs	7.34881e+10
P63046	ST4A1_MOUSE	Sult4a1	1.75429e+09
P70182	PI51A_MOUSE	Pip5k1a	9.05565e+09
P70227	ITPR3_MOUSE	Itpr3	3.65359e+09
P70297	STAM1_MOUSE	Stam	4.38071e+09
P70335	ROCK1_MOUSE	Rock1	5.05615e+09
P97449	AMPN_MOUSE	Anpep	3.11034e+09
P97494	GSH1_MOUSE	Gclc	2.60806e+09
P97855	G3BP1_MOUSE	G3bp1	4.77758e+09
Q02257	PLAK_MOUSE	Jup	1.89214e+10
Q02819	NUCB1_MOUSE	Nucb1	2.80438e+09
Q08331	CALB2_MOUSE	Calb2	1.10099e+11
Q0GNC1	INF2_MOUSE	Inf2	3.98144e+09
Q11136	PEPD_MOUSE	Pepd	5.6127e+09
Q3TL44	NLRX1_MOUSE	Nlrx1	2.73335e+09
Q3U0M1	TPPC9_MOUSE	Trappc9	2.38242e+09
Q3UEB3	PUF60_MOUSE	Puf60	2.23471e+09
Q3UYV9	NCBP1_MOUSE	Ncbp1	2.16445e+09
Q5PR73	DIRA2_MOUSE	Diras2	9.33645e+09
Q61037	TSC2_MOUSE	Tsc2	1.88264e+09
Q61171	PRDX2_MOUSE	Prdx2	6.43927e+10
Q61234	SNTA1_MOUSE	Snta1	3.15512e+09
Q61937	NPM_MOUSE	Npm1	1.79409e+10
Q62376	RU17_MOUSE	Snrnp70	6.23495e+09
Q6NVF0	OCRL_MOUSE	Ocrl	2.01558e+09
Q6P069	SORCN_MOUSE	Sri	7.00023e+09
Q6P8X1	SNX6_MOUSE	Snx6	4.77166e+09
Q6PAK3	ANM8_MOUSE	Prmt8	4.70736e+09
Q6PD26	PIGS_MOUSE	Pigs	8.17007e+09
Q6PDQ2	CHD4_MOUSE	Chd4	4.36158e+09
Q6PE13	PRRT3_MOUSE	Prrt3	2.21493e+10
Q7SIG6	ASAP2_MOUSE	Asap2	4.27437e+09
Q80TY0	FNBP1_MOUSE	Fnbp1	1.88409e+09
Q80U95	UBE3C_MOUSE	Ube3c	2.65848e+09
Q80W21	GSTM7_MOUSE	Gstm7	9.21116e+10
Q80X90	FLNB_MOUSE	Flnb	3.69621e+09
Q80ZW2	THEM6_MOUSE	Them6	2.74602e+09
Q8BH55	THNS1_MOUSE	Thnsl1	6.06392e+09
Q8BHC1	RB39B_MOUSE	Rab39b	1.20335e+11
Q8BJH1	ZC21A_MOUSE	Zc2hc1a	4.24883e+09
Q8BK64	AHSA1_MOUSE	Ahsa1	1.18278e+10
Q8BNY6	NCS1_MOUSE	Ncs1	7.60224e+10
Q8BWT5	DIP2A_MOUSE	Dip2a	1.97798e+09
Q8BXR1	S7A14_MOUSE	Slc7a14	6.32438e+09
Q8C0E2	VP26B_MOUSE	Vps26b	5.84126e+09
Q8C0M9	ASGL1_MOUSE	Asrgl1	2.46945e+10
Q8C0P5	COR2A_MOUSE	Coro2a	1.69168e+10
Q8C129	LCAP_MOUSE	Lnpep	4.33485e+09
Q8C4X2	KC1G3_MOUSE	Csnk1g3	4.41571e+09
Q8C7M3	TRIM9_MOUSE	Trim9	3.9439e+09
Q8CDA1	SAC2_MOUSE	Inpp5f	1.34486e+09
Q8CH72	TRI32_MOUSE	Trim32	1.86342e+10
Q8K010	OPLA_MOUSE	Oplah	4.32505e+09
Q8R001	MARE2_MOUSE	Mapre2	6.53949e+09
Q8R1A4	DOCK7_MOUSE	Dock7	1.03482e+09
Q8R313	EXOC6_MOUSE	Exoc6	4.93081e+10
Q8R4U7	LUZP1_MOUSE	Luzp1	7.52192e+09
Q8R5H1	UBP15_MOUSE	Usp15	2.63751e+09
Q8R5M8	CADM1_MOUSE	Cadm1	1.44978e+10
Q8VHW2	CCG8_MOUSE	Cacng8	1.49048e+10
Q91VM9	IPYR2_MOUSE	Ppa2	4.17661e+09
Q91WG4	ELP2_MOUSE	Elp2	1.66667e+09
Q91WJ8	FUBP1_MOUSE	Fubp1	3.16519e+09
Q91X78	ERLN1_MOUSE	Erlin1	1.52808e+10
Q91YE6	IPO9_MOUSE	Ipo9	2.68428e+09
Q91ZP9	NECA2_MOUSE	Necab2	6.38302e+09
Q920N7	SYT12_MOUSE	Syt12	5.91322e+09
Q920Q4	VPS16_MOUSE	Vps16	6.33379e+09
Q921H8	THIKA_MOUSE	Acaa1a	3.14462e+09
Q922Q4	P5CR2_MOUSE	Pycr2	7.6337e+09
Q925E7	2ABD_MOUSE	Ppp2r2d	5.36302e+09
Q99J85	NPTXR_MOUSE	Nptxr	9.89662e+09
Q99L04	DHRS1_MOUSE	Dhrs1	1.25253e+10
Q99MR8	MCCA_MOUSE	Mccc1	7.88043e+09
Q99PL6	UBXN6_MOUSE	Ubxn6	5.92306e+09
Q9CWK8	SNX2_MOUSE	Snx2	8.3249e+09
Q9CXW2	RT22_MOUSE	Mrps22	4.23907e+09
Q9CZT8	RAB3B_MOUSE	Rab3b	1.77169e+11
Q9CZW4	ACSL3_MOUSE	Acsl3	8.74974e+09
Q9D023	MPC2_MOUSE	Mpc2	1.75704e+10
Q9D0L4	ADCK1_MOUSE	Adck1	4.26446e+09
Q9D154	ILEUA_MOUSE	Serpinb1a	3.87577e+09
Q9D1Q6	ERP44_MOUSE	Erp44	4.93099e+09
Q9D593	VATE2_MOUSE	Atp6v1e2	8.11154e+10
Q9D7B6	ACAD8_MOUSE	Acad8	6.60992e+09
Q9D7G0	PRPS1_MOUSE	Prps1	3.87335e+10
Q9D7X1	KCTD4_MOUSE	Kctd4	4.87246e+09
Q9D906	ATG7_MOUSE	Atg7	8.41391e+08
Q9DBG6	RPN2_MOUSE	Rpn2	9.98409e+09
Q9DCT8	CRIP2_MOUSE	Crip2	4.9081e+09
Q9ER88	RT29_MOUSE	Dap3	5.60525e+09
Q9ERG2	STRN3_MOUSE	Strn3	5.55684e+09
Q9JIG7	CCD22_MOUSE	Ccdc22	2.25464e+09
Q9JJV2	PROF2_MOUSE	Pfn2	6.74507e+10
Q9JJY3	NSMA2_MOUSE	Smpd3	7.43358e+09
Q9JLZ3	AUHM_MOUSE	Auh	2.11761e+10
Q9QZE5	COPG1_MOUSE	Copg1	1.24349e+09
Q9R0N5	SYT5_MOUSE	Syt5	1.40885e+11
Q9WTP7	KAD3_MOUSE	Ak3	7.55904e+09
Q9WUK2	IF4H_MOUSE	Eif4h	1.09578e+10
Q9WUR2	ECI2_MOUSE	Eci2	6.5802e+09
Q9WV54	ASAH1_MOUSE	Asah1	3.09135e+09
Q9WVR4	FXR2_MOUSE	Fxr2	8.73922e+09
Q9Z1J3	NFS1_MOUSE	Nfs1	3.74878e+09
Q9Z1T1	AP3B1_MOUSE	Ap3b1	2.06345e+09
Q9Z2U0	PSA7_MOUSE	Psma7	5.77994e+09
Q9Z2W0	DNPEP_MOUSE	Dnpep	4.39214e+09
Q9Z2Z6	MCAT_MOUSE	Slc25a20	8.22196e+09
B1AZP2	DLGP4_MOUSE	Dlgap4	1.65325e+09
O08528	HXK2_MOUSE	Hk2	1.23691e+11
O08795	GLU2B_MOUSE	Prkcsh	2.16368e+10
O09111	NDUBB_MOUSE	Ndufb11	3.25099e+10
O09131	GSTO1_MOUSE	Gsto1	5.53411e+10
O35344	IMA4_MOUSE	Kpna3	1.40303e+10
O35409	FOLH1_MOUSE	Folh1	1.83518e+09
O35841	API5_MOUSE	Api5	4.98656e+09
O54916	REPS1_MOUSE	Reps1	1.47739e+09
O55026	ENTP2_MOUSE	Entpd2	5.76453e+09
O70194	EIF3D_MOUSE	Eif3d	5.63338e+09
O70250	PGAM2_MOUSE	Pgam2	1.76731e+10
O88487	DC1I2_MOUSE	Dync1i2	3.50208e+09
O88741	GDAP1_MOUSE	Gdap1	3.89933e+09
P00493	HPRT_MOUSE	Hprt1	7.23451e+09
P08228	SODC_MOUSE	Sod1	6.39379e+10
P08556	RASN_MOUSE	Nras	3.77796e+10
P23242	CXA1_MOUSE	Gja1	7.79037e+09
P23492	PNPH_MOUSE	Pnp	3.98748e+09
P27600	GNA12_MOUSE	Gna12	6.48808e+11
P28474	ADHX_MOUSE	Adh5	6.36143e+09
P28659	CELF1_MOUSE	Celf1	7.46995e+09
P31230	AIMP1_MOUSE	Aimp1	3.96026e+09
P35293	RAB18_MOUSE	Rab18	7.68645e+09
P35550	FBRL_MOUSE	Fbl	9.7209e+09
P45952	ACADM_MOUSE	Acadm	6.02683e+09
P47963	RL13_MOUSE	Rpl13	3.09981e+10
P49446	PTPRE_MOUSE	Ptpre	3.86921e+09
P49813	TMOD1_MOUSE	Tmod1	6.96761e+09
P50429	ARSB_MOUSE	Arsb	3.82632e+09
P51855	GSHB_MOUSE	Gss	3.05834e+09
P54923	ADPRH_MOUSE	Adprh	2.77255e+09
P55066	NCAN_MOUSE	Ncan	1.58829e+09
P55288	CAD11_MOUSE	Cdh11	3.52393e+09
P55302	AMRP_MOUSE	Lrpap1	2.58638e+09
P56546	CTBP2_MOUSE	Ctbp2	3.96049e+10
P60229	EIF3E_MOUSE	Eif3e	1.29611e+10
P60755	MDGA2_MOUSE	Mdga2	4.99403e+10
P60766	CDC42_MOUSE	Cdc42	5.43937e+10
P62245	RS15A_MOUSE	Rps15a	1.43659e+11
P62746	RHOB_MOUSE	Rhob	3.46414e+10
P62806	H4_MOUSE	H4c1	5.06603e+11
P62889	RL30_MOUSE	Rpl30	1.81087e+10
P63024	VAMP3_MOUSE	Vamp3	1.11364e+11
P63034	CYH2_MOUSE	Cyth2	3.09781e+09
P63216	GBG3_MOUSE	Gng3	2.8699e+10
P63323	RS12_MOUSE	Rps12	2.70908e+10
P97315	CSRP1_MOUSE	Csrp1	1.68831e+10
P97461	RS5_MOUSE	Rps5	8.48267e+09
Q03173	ENAH_MOUSE	Enah	7.23931e+09
Q07409	CNTN3_MOUSE	Cntn3	1.83021e+09
Q08642	PADI2_MOUSE	Padi2	6.03667e+09
Q3THE2	ML12B_MOUSE	Myl12b	9.90854e+09
Q3UHD1	AGRB1_MOUSE	Adgrb1	1.48148e+09
Q5DTY9	KCD16_MOUSE	Kctd16	6.98717e+09
Q5DU41	LRC8B_MOUSE	Lrrc8b	2.07882e+09
Q5HZI9	S2551_MOUSE	Slc25a51	4.04101e+09
Q5IRJ6	ZNT9_MOUSE	Slc30a9	1.82425e+09
Q60575	KIF1B_MOUSE	Kif1b	4.59651e+09
Q60749	KHDR1_MOUSE	Khdrbs1	8.77159e+09
Q60900	ELAV3_MOUSE	Elavl3	9.16797e+09
Q64010	CRK_MOUSE	Crk	2.19624e+10
Q64105	SPRE_MOUSE	Spr	1.16047e+10
Q69ZH9	RHG23_MOUSE	Arhgap23	1.48234e+10
Q6GYP7	RGPA1_MOUSE	Ralgapa1	2.24116e+09
Q6NVE8	WDR44_MOUSE	Wdr44	1.74506e+09
Q6P9R2	OXSR1_MOUSE	Oxsr1	2.36865e+09
Q6PDI5	ECM29_MOUSE	Ecpas	5.59356e+08
Q6WQJ1	DGLA_MOUSE	Dagla	5.40012e+09
Q6WVG3	KCD12_MOUSE	Kctd12	7.14787e+09
Q6Y685	TACC1_MOUSE	Tacc1	1.3638e+09
Q6ZPU9	KBP_MOUSE	Kifbp	3.9103e+09
Q7TNR6	IGS21_MOUSE	Igsf21	5.90846e+09
Q80WM4	HPLN4_MOUSE	Hapln4	2.40186e+09
Q80WQ2	VAC14_MOUSE	Vac14	2.85464e+09
Q80YN3	BCAS1_MOUSE	Bcas1	1.98745e+10
Q8BFY9	TNPO1_MOUSE	Tnpo1	2.33586e+10
Q8BK63	KC1A_MOUSE	Csnk1a1	2.17187e+10
Q8BK72	RT27_MOUSE	Mrps27	4.39554e+09
Q8BL86	MBLC2_MOUSE	Mblac2	3.32927e+09
Q8BLF1	NCEH1_MOUSE	Nceh1	1.28834e+10
Q8BPQ7	SGSM1_MOUSE	Sgsm1	2.46248e+09
Q8BWQ6	VP35L_MOUSE	Vps35l	8.13372e+08
Q8BWY3	ERF1_MOUSE	Etf1	3.35993e+09
Q8BXQ2	PIGT_MOUSE	Pigt	1.48831e+09
Q8C078	KKCC2_MOUSE	Camkk2	1.89947e+09
Q8C079	STRP1_MOUSE	Strip1	1.57696e+09
Q8C522	ENDD1_MOUSE	Endod1	3.66879e+09
Q8C7R4	UBA6_MOUSE	Uba6	8.19493e+09
Q8CFE4	SCYL2_MOUSE	Scyl2	5.48439e+09
Q8CHP8	PGP_MOUSE	Pgp	4.65841e+09
Q8CI75	DI3L2_MOUSE	Dis3l2	1.48484e+09
Q8CJG1	AGO1_MOUSE	Ago1	8.65329e+09
Q8JZS0	LIN7A_MOUSE	Lin7a	1.08692e+10
Q8K2L8	TPC12_MOUSE	Trappc12	3.10777e+09
Q8K386	RAB15_MOUSE	Rab15	1.37995e+11
Q8K3G9	DP13B_MOUSE	Appl2	1.32772e+09
Q8K4Z0	LGI2_MOUSE	Lgi2	2.64159e+10
Q8R123	FAD1_MOUSE	Flad1	2.56662e+09
Q8VBW6	ULA1_MOUSE	Nae1	3.50527e+09
Q8VHY0	CSPG4_MOUSE	Cspg4	9.60347e+08
Q8VI75	IPO4_MOUSE	Ipo4	6.01077e+09
Q8VIM9	IRGQ_MOUSE	Irgq	1.40464e+09
Q91VE0	S27A4_MOUSE	Slc27a4	5.49212e+09
Q91YH6	VATB1_MOUSE	Atp6v1b1	1.56681e+11
Q91YI0	ARLY_MOUSE	Asl	2.06905e+09
Q91YR1	TWF1_MOUSE	Twf1	9.58185e+09
Q91Z53	GRHPR_MOUSE	Grhpr	1.03436e+10
Q91ZW3	SMCA5_MOUSE	Smarca5	4.76116e+09
Q920R0	ALS2_MOUSE	Als2	5.44109e+09
Q922Q8	LRC59_MOUSE	Lrrc59	4.80984e+09
Q922R8	PDIA6_MOUSE	Pdia6	9.83317e+09
Q922U2	K2C5_MOUSE	Krt5	5.07971e+10
Q99K01	PDXD1_MOUSE	Pdxdc1	5.28097e+09
Q99KE1	MAOM_MOUSE	Me2	4.95081e+09
Q99KK9	SYHM_MOUSE	Hars2	5.38568e+09
Q99KQ4	NAMPT_MOUSE	Nampt	3.31916e+09
Q99L13	3HIDH_MOUSE	Hibadh	4.69766e+09
Q99L47	F10A1_MOUSE	St13	1.46007e+10
Q99LC5	ETFA_MOUSE	Etfa	1.80958e+10
Q99NB1	ACS2L_MOUSE	Acss1	1.26775e+09
Q9CQ54	NDUC2_MOUSE	Ndufc2	4.64764e+10
Q9CQ69	QCR8_MOUSE	Uqcrq	6.39654e+10
Q9CQF3	CPSF5_MOUSE	Nudt21	6.34353e+09
Q9CS42	PRPS2_MOUSE	Prps2	4.84914e+10
Q9CX34	SGT1_MOUSE	Sugt1	6.30211e+09
Q9CX86	ROA0_MOUSE	Hnrnpa0	5.60624e+10
Q9CXW3	CYBP_MOUSE	Cacybp	1.32668e+10
Q9CY64	BIEA_MOUSE	Blvra	6.07444e+09
Q9CYH2	PXL2A_MOUSE	Prxl2a	1.01243e+10
Q9CZN7	GLYM_MOUSE	Shmt2	6.59085e+09
Q9D1D4	TMEDA_MOUSE	Tmed10	7.8093e+09
Q9D1G5	LRC57_MOUSE	Lrrc57	2.865e+10
Q9D379	HYEP_MOUSE	Ephx1	3.09744e+09
Q9D517	PLCC_MOUSE	Agpat3	2.38988e+09
Q9D6D0	UCP4_MOUSE	Slc25a27	1.18769e+10
Q9D7N3	RT09_MOUSE	Mrps9	5.29857e+09
Q9D8B3	CHM4B_MOUSE	Chmp4b	1.73373e+10
Q9D8U8	SNX5_MOUSE	Snx5	9.08015e+09
Q9DAS9	GBG12_MOUSE	Gng12	1.89676e+10
Q9DAW9	CNN3_MOUSE	Cnn3	2.53576e+09
Q9DB34	CHM2A_MOUSE	Chmp2a	5.93343e+09
Q9DB60	PXL2B_MOUSE	Prxl2b	3.30296e+09
Q9DBR1	XRN2_MOUSE	Xrn2	5.67184e+08
Q9DC61	MPPA_MOUSE	Pmpca	1.50622e+10
Q9DCD0	6PGD_MOUSE	Pgd	8.85998e+09
Q9EPJ9	ARFG1_MOUSE	Arfgap1	1.10279e+10
Q9EPK2	XRP2_MOUSE	Rp2	3.73164e+09
Q9EQ80	NIF3L_MOUSE	Nif3l1	3.89592e+09
Q9ET01	PYGL_MOUSE	Pygl	4.10144e+10
Q9JKF1	IQGA1_MOUSE	Iqgap1	3.63002e+09
Q9JLT4	TRXR2_MOUSE	Txnrd2	7.36123e+09
Q9JMH6	TRXR1_MOUSE	Txnrd1	4.02634e+09
Q9QUM9	PSA6_MOUSE	Psma6	5.46908e+09
Q9QZ88	VPS29_MOUSE	Vps29	1.04029e+10
Q9QZD9	EIF3I_MOUSE	Eif3i	7.37333e+09
Q9R0H0	ACOX1_MOUSE	Acox1	1.23378e+09
Q9R226	KHDR3_MOUSE	Khdrbs3	2.10026e+10
Q9WTR5	CAD13_MOUSE	Cdh13	1.18434e+10
Q9WUM3	COR1B_MOUSE	Coro1b	8.5063e+09
Q9WUR9	KAD4_MOUSE	Ak4	2.22053e+10
Q9WVA4	TAGL2_MOUSE	Tagln2	1.20643e+10
Q9Z1P6	NDUA7_MOUSE	Ndufa7	7.88674e+10
Q9Z2Y8	PLPHP_MOUSE	Plpbp	9.28842e+09
A0A1W2P872	NOVA2_MOUSE	Nova2	2.94154e+09
A2A699	F1712_MOUSE	Fam171a2	2.66964e+09
A2AGL3	RYR3_MOUSE	Ryr3	3.74815e+09
A2RSJ4	BLT3B_MOUSE	Bltp3b	8.41787e+08
E9PZQ0	RYR1_MOUSE	Ryr1	3.71394e+09
O08842	GFRA2_MOUSE	Gfra2	3.37939e+09
O08992	SDCB1_MOUSE	Sdcbp	1.20498e+10
O35345	IMA7_MOUSE	Kpna6	1.95843e+09
O35375	NRP2_MOUSE	Nrp2	2.72955e+09
O35474	EDIL3_MOUSE	Edil3	2.40431e+09
O35633	VIAAT_MOUSE	Slc32a1	1.9077e+10
O35855	BCAT2_MOUSE	Bcat2	4.23634e+09
O55042	SYUA_MOUSE	Snca	204840890200
O70251	EF1B_MOUSE	Eef1b	2.00295e+10
O70252	HMOX2_MOUSE	Hmox2	6.6184e+09
O88485	DC1I1_MOUSE	Dync1i1	8.23215e+09
O88545	CSN6_MOUSE	Cops6	5.40748e+09
P03888	NU1M_MOUSE	Mtnd1	5.42652e+09
P10493	NID1_MOUSE	Nid1	2.61317e+09
P12815	PDCD6_MOUSE	Pdcd6	1.83889e+10
P14148	RL7_MOUSE	Rpl7	3.48857e+09
P16388	KCNA1_MOUSE	Kcna1	5.03966e+09
P17563	SBP1_MOUSE	Selenbp1	3.93537e+09
P24288	BCAT1_MOUSE	Bcat1	6.9816e+09
P27659	RL3_MOUSE	Rpl3	5.56802e+09
P29387	GBB4_MOUSE	Gnb4	2.44326e+11
P35276	RAB3D_MOUSE	Rab3d	1.86687e+11
P35979	RL12_MOUSE	Rpl12	7.54351e+10
P46467	VPS4B_MOUSE	Vps4b	2.65576e+09
P47753	CAZA1_MOUSE	Capza1	2.28284e+10
P50571	GBRB1_MOUSE	Gabrb1	5.60992e+09
P51655	GPC4_MOUSE	Gpc4	1.53855e+10
P53811	PIPNB_MOUSE	Pitpnb	4.91922e+09
P55264	ADK_MOUSE	Adk	6.69149e+09
P56391	CX6B1_MOUSE	Cox6b1	1.30919e+12
P58854	GCP3_MOUSE	Tubgcp3	2.24379e+09
P61021	RAB5B_MOUSE	Rab5b	2.19426e+10
P61750	ARF4_MOUSE	Arf4	3.65366e+11
P62827	RAN_MOUSE	Ran	5.78673e+10
P62983	RS27A_MOUSE	Rps27a	1.48426e+11
P63158	HMGB1_MOUSE	Hmgb1	1.10087e+10
P67871	CSK2B_MOUSE	Csnk2b	2.54199e+10
P83093	STIM2_MOUSE	Stim2	1.64165e+09
P84086	CPLX2_MOUSE	Cplx2	5.38577e+10
P84096	RHOG_MOUSE	Rhog	2.69755e+10
P97411	ICA69_MOUSE	Ica1	1.29906e+10
P97412	LYST_MOUSE	Lyst	6.66314e+09
P97785	GFRA1_MOUSE	Gfra1	2.32789e+09
P99029	PRDX5_MOUSE	Prdx5	1.97095e+11
Q04735	CDK16_MOUSE	Cdk16	7.03836e+09
Q149F3	ERF3B_MOUSE	Gspt2	3.6284e+09
Q3TC33	CC127_MOUSE	Ccdc127	9.26847e+09
Q3TKT4	SMCA4_MOUSE	Smarca4	5.26869e+09
Q3TLI0	TPC10_MOUSE	Trappc10	5.73208e+08
Q3TWN3	CNNM2_MOUSE	Cnnm2	1.36121e+09
Q3U487	HECD3_MOUSE	Hectd3	5.46575e+09
Q3UH68	LIMC1_MOUSE	Limch1	1.46731e+09
Q3UMB9	WASC4_MOUSE	Washc4	6.49374e+09
Q3URE1	ACSF3_MOUSE	Acsf3	1.15077e+09
Q3UXZ6	FA81A_MOUSE	Fam81a	2.74628e+09
Q3V3V9	CARL2_MOUSE	Carmil2	2.62885e+09
Q5M8N4	D39U1_MOUSE	Sdr39u1	4.4028e+09
Q5SNZ0	GRDN_MOUSE	Ccdc88a	1.96393e+09
Q5SW19	CLU_MOUSE	Cluh	9.25802e+08
Q5XJV6	LMTK3_MOUSE	Lmtk3	1.46819e+09
Q60668	HNRPD_MOUSE	Hnrnpd	2.80703e+10
Q60899	ELAV2_MOUSE	Elavl2	1.04604e+10
Q60960	IMA5_MOUSE	Kpna1	1.83019e+09
Q62159	RHOC_MOUSE	Rhoc	8.19376e+10
Q62425	NDUA4_MOUSE	Ndufa4	1.60801e+11
Q64444	CAH4_MOUSE	Ca4	2.2657e+10
Q6NZC7	S23IP_MOUSE	Sec23ip	9.74236e+08
Q6PD03	2A5A_MOUSE	Ppp2r5a	3.20127e+09
Q6PF93	PK3C3_MOUSE	Pik3c3	1.78006e+09
Q6PHN9	RAB35_MOUSE	Rab35	1.45075e+11
Q6PHU5	SORT_MOUSE	Sort1	6.54545e+09
Q6ZQK5	ACAP2_MOUSE	Acap2	6.48262e+09
Q7TPH6	MYCB2_MOUSE	Mycbp2	3.40446e+08
Q7TQI3	OTUB1_MOUSE	Otub1	1.88439e+10
Q7TSC1	PRC2A_MOUSE	Prrc2a	8.91178e+09
Q80Y98	DDHD2_MOUSE	Ddhd2	1.3435e+09
Q8BH58	TIPRL_MOUSE	Tiprl	1.11175e+09
Q8BHE3	ATCAY_MOUSE	Atcay	2.66718e+09
Q8BIW1	PRUN1_MOUSE	Prune1	4.88083e+09
Q8BJW6	EIF2A_MOUSE	Eif2a	3.50032e+09
Q8BMI3	GGA3_MOUSE	Gga3	2.33784e+09
Q8BP92	RCN2_MOUSE	Rcn2	4.79348e+09
Q8BTV1	TUSC3_MOUSE	Tusc3	3.73863e+09
Q8BUN9	NCKX2_MOUSE	Slc24a2	1.11245e+10
Q8BVP5	KC1G2_MOUSE	Csnk1g2	5.47722e+09
Q8BW96	KCC1D_MOUSE	Camk1d	1.44225e+10
Q8BZN6	DOC10_MOUSE	Dock10	2.61504e+09
Q8C7K6	PCYXL_MOUSE	Pcyox1l	2.06724e+09
Q8CCK0	H2AW_MOUSE	Macroh2a2	6.65182e+09
Q8CCT4	TCAL5_MOUSE	Tceal5	5.07563e+09
Q8CI32	BAG5_MOUSE	Bag5	2.93532e+09
Q8JZU2	TXTP_MOUSE	Slc25a1	6.85796e+09
Q8R3F5	FABD_MOUSE	Mcat	2.26739e+09
Q8R4G0	NTNG1_MOUSE	Ntng1	1.08724e+10
Q8R550	SH3K1_MOUSE	Sh3kbp1	2.97688e+09
Q8R555	CRAC1_MOUSE	Crtac1	3.61001e+10
Q8VCM8	NCLN_MOUSE	Ncln	1.74231e+09
Q8VE62	PAIP1_MOUSE	Paip1	2.84444e+09
Q8VEK0	CC50A_MOUSE	Tmem30a	7.25245e+09
Q8VHQ9	ACO11_MOUSE	Acot11	2.95774e+09
Q91WS0	CISD1_MOUSE	Cisd1	1.47854e+11
Q91XD7	CREL1_MOUSE	Creld1	1.40129e+09
Q91YD9	WASL_MOUSE	Wasl	2.78525e+10
Q91Z61	DIRA1_MOUSE	Diras1	2.6208e+09
Q921S7	RM37_MOUSE	Mrpl37	1.0845e+09
Q922E4	PCY2_MOUSE	Pcyt2	2.66482e+09
Q99J47	DRS7B_MOUSE	Dhrs7b	1.28562e+10
Q99JY8	PLPP3_MOUSE	Plpp3	4.69197e+10
Q9CPP6	NDUA5_MOUSE	Ndufa5	5.4406e+10
Q9CPU4	MGST3_MOUSE	Mgst3	1.74603e+10
Q9CQ75	NDUA2_MOUSE	Ndufa2	9.81667e+10
Q9CQE1	NPS3B_MOUSE	Nipsnap3b	3.67495e+09
Q9CQE8	RTRAF_MOUSE	RTRAF	9.14951e+09
Q9CQI6	COTL1_MOUSE	Cotl1	1.36016e+10
Q9CQW2	ARL8B_MOUSE	Arl8b	2.31401e+10
Q9CRD0	OCAD1_MOUSE	Ociad1	5.47514e+09
Q9CX00	IST1_MOUSE	Ist1	1.6327e+10
Q9CYN9	RENR_MOUSE	Atp6ap2	3.26239e+10
Q9CZP5	BCS1_MOUSE	Bcs1l	3.87176e+09
Q9D024	CCD47_MOUSE	Ccdc47	1.33427e+09
Q9D6F4	GBRA4_MOUSE	Gabra4	7.55262e+09
Q9D6J5	NDUB8_MOUSE	Ndufb8	1.92169e+11
Q9D7N9	APMAP_MOUSE	Apmap	3.86883e+09
Q9DB16	CB39L_MOUSE	Cab39l	3.24871e+09
Q9DC70	NDUS7_MOUSE	Ndufs7	7.73061e+10
Q9DCM2	GSTK1_MOUSE	Gstk1	2.48447e+09
Q9DCZ1	GMPR1_MOUSE	Gmpr	3.65955e+09
Q9ES00	UBE4B_MOUSE	Ube4b	5.76618e+08
Q9JI90	RNF14_MOUSE	Rnf14	1.78259e+09
Q9JIS8	S12A4_MOUSE	Slc12a4	5.18e+09
Q9JIX8	ACINU_MOUSE	Acin1	6.89906e+09
Q9JKS5	HABP4_MOUSE	Habp4	3.68569e+09
Q9JL62	GLTP_MOUSE	Gltp	9.185e+09
Q9QUJ7	ACSL4_MOUSE	Acsl4	4.25289e+09
Q9QX11	CYH1_MOUSE	Cyth1	3.24107e+09
Q9QXB9	DRG2_MOUSE	Drg2	3.03693e+09
Q9QYA2	TOM40_MOUSE	Tomm40	1.55444e+10
Q9QYH6	MAGD1_MOUSE	Maged1	2.37782e+09
Q9QZ06	TOLIP_MOUSE	Tollip	1.17148e+10
Q9QZX7	SRR_MOUSE	Srr	1.32784e+10
Q9WTX5	SKP1_MOUSE	Skp1	1.46554e+10
Q9WUQ2	PREB_MOUSE	Preb	6.00028e+09
Q9Z0V2	KCND2_MOUSE	Kcnd2	1.87496e+09
Q9Z1W8	AT12A_MOUSE	Atp12a	1.06231e+12
Q9Z2X1	HNRPF_MOUSE	Hnrnpf	1.82273e+10
S4R1M9	OSB10_MOUSE	Osbpl10	1.72391e+09
A2A690	TANC2_MOUSE	Tanc2	3.59193e+09
A2ASQ1	AGRIN_MOUSE	Agrn	2.08706e+09
B0F2B4	NLGN4_MOUSE	Nlgn4l	2.12185e+09
B1AXV0	FRS1L_MOUSE	Frrs1l	5.6398e+09
B2RQC6	PYR1_MOUSE	Cad	3.52874e+08
B2RXS4	PLXB2_MOUSE	Plxnb2	2.63033e+09
O08756	HCD2_MOUSE	Hsd17b10	2.0163e+10
O35381	AN32A_MOUSE	Anp32a	5.41189e+09
O35393	EFNB3_MOUSE	Efnb3	2.20171e+09
O35465	FKBP8_MOUSE	Fkbp8	2.76308e+09
O54946	DNJB6_MOUSE	Dnajb6	1.16017e+10
O55023	IMPA1_MOUSE	Impa1	1.29266e+10
O55033	NCK2_MOUSE	Nck2	1.23672e+09
O70311	NMT2_MOUSE	Nmt2	3.94993e+09
O70435	PSA3_MOUSE	Psma3	3.15972e+09
O88597	BECN1_MOUSE	Becn1	8.59877e+08
P05555	ITAM_MOUSE	Itgam	1.91167e+09
P14576	SRP54_MOUSE	Srp54	1.18979e+09
P16283	B3A3_MOUSE	Slc4a3	6.75465e+08
P16332	MUTA_MOUSE	Mmut	3.43509e+09
P17225	PTBP1_MOUSE	Ptbp1	5.90811e+09
P18242	CATD_MOUSE	Ctsd	1.06815e+10
P25911	LYN_MOUSE	Lyn	8.85393e+09
P26516	PSMD7_MOUSE	Psmd7	5.65911e+09
P26645	MARCS_MOUSE	Marcks	4.53577e+09
P32020	SCP2_MOUSE	Scp2	3.30889e+09
P46061	RAGP1_MOUSE	Rangap1	2.29317e+09
P47199	QOR_MOUSE	Cryz	2.81831e+09
P47802	MTX1_MOUSE	Mtx1	3.22463e+09
P47962	RL5_MOUSE	Rpl5	6.70315e+09
P48455	PP2BC_MOUSE	Ppp3cc	1.32853e+11
P48771	CX7A2_MOUSE	Cox7a2	2.07233e+11
P50446	K2C6A_MOUSE	Krt6a	5.075e+10
P51791	CLCN3_MOUSE	Clcn3	1.75772e+09
P52479	UBP10_MOUSE	Usp10	9.01053e+08
P55096	ABCD3_MOUSE	Abcd3	6.09436e+09
P56371	RAB4A_MOUSE	Rab4a	1.04976e+11
P59759	MRTFB_MOUSE	Mrtfb	8.83864e+09
P60670	NPL4_MOUSE	Nploc4	1.44634e+09
P61226	RAP2B_MOUSE	Rap2b	4.42622e+10
P61255	RL26_MOUSE	Rpl26	3.15683e+10
P61759	PFD3_MOUSE	Vbp1	3.32368e+09
P62075	TIM13_MOUSE	Timm13	7.44723e+09
P62301	RS13_MOUSE	Rps13	4.57776e+10
P62743	AP2S1_MOUSE	Ap2s1	8.33356e+10
P62751	RL23A_MOUSE	Rpl23a	6.62374e+10
P62843	RS15_MOUSE	Rps15	6.27453e+09
P62984	RL40_MOUSE	Uba52	1.48247e+11
P63040	CPLX1_MOUSE	Cplx1	3.57818e+10
P63080	GBRB3_MOUSE	Gabrb3	8.62383e+09
P63137	GBRB2_MOUSE	Gabrb2	7.85294e+09
P63242	IF5A1_MOUSE	Eif5a	7.14297e+09
P63321	RALA_MOUSE	Rala	4.76889e+10
P70236	MP2K6_MOUSE	Map2k6	1.33862e+09
P70288	HDAC2_MOUSE	Hdac2	4.28408e+09
P70663	SPRL1_MOUSE	Sparcl1	3.51268e+09
P84104	SRSF3_MOUSE	Srsf3	1.22377e+10
P84309	ADCY5_MOUSE	Adcy5	9.68548e+08
[truncated: 4,062 more rows]

## Sheet: c.TMGBF4 enriched dataset
TMGBF4 enriched dataset: Proteins co-identified by TMGBF4 and C12ImCl fraction with an intensity ratio (TMGBF4 fraction/C12ImCl fraction) ≥ 2-fold, after removal of background proteins.
Uniprot ID	Entry name	Intensity ratio(TMGBF4 fraction/C12ImCl fraction)	,
P70296	PEBP1_MOUSE	2.66355
P08551	NFL_MOUSE	2.72691
Q9DCJ5	NDUA8_MOUSE	3.16834
P09528	FRIH_MOUSE	6.90477
P26645	MARCS_MOUSE	7.97925
F6SEU4	SYGP1_MOUSE	17.8883
Q6PH08	ERC2_MOUSE	31.0182
O88737	BSN_MOUSE	31.1683
P62983	RS27A_MOUSE	12.5399
Q8BMK4	CKAP4_MOUSE	2.13215
Q8K310	MATR3_MOUSE	2.5269
P27659	RL3_MOUSE	9.8346
Q9D1I5	MCEE_MOUSE	4.38897
Q61001	LAMA5_MOUSE	5.60635
P10637	TAU_MOUSE	4.04996
P20152	VIME_MOUSE	2.85606
Q7TSJ2	MAP6_MOUSE	3.54576
P62918	RL8_MOUSE	164.66
Q9QWI6	SRCN1_MOUSE	9.60677
P48678	LMNA_MOUSE	5.14442
Q4ACU6	SHAN3_MOUSE	12.6549
Q05793	PGBM_MOUSE	587.626
P62843	RS15_MOUSE	14.1657
P56959	FUS_MOUSE	3.40168
P62627	DLRB1_MOUSE	4.22463
Q9QYR6	MAP1A_MOUSE	2.53374
Q8BL66	EEA1_MOUSE	3.31856
P63040	CPLX1_MOUSE	2.46412
P10493	NID1_MOUSE	23.8054
Q9Z1X4	ILF3_MOUSE	2.8798
Q9QYX7	PCLO_MOUSE	6.99837
P19246	NFH_MOUSE	3.22236
D3YVF0	AKAP5_MOUSE	2.7658
Q3UTJ2	SRBS2_MOUSE	7.44886
O89086	RBM3_MOUSE	7.99907
Q62059	CSPG2_MOUSE	52.1432
Q99MI1	RB6I2_MOUSE	29.5623
P02468	LAMC1_MOUSE	94.0163
Q9Z2I0	LETM1_MOUSE	4.1467
P62806	H4_MOUSE	80.0721
Q9D7S7	RL22L_MOUSE	11.3488
Q99NE5	RIMS1_MOUSE	53.6109
P40240	CD9_MOUSE	4.42911
P14873	MAP1B_MOUSE	2.571
Q9JMH9	MY18A_MOUSE	2.27401
P23242	CXA1_MOUSE	71.8169
A2ASQ1	AGRIN_MOUSE	33.8204
P52503	NDUS6_MOUSE	2.25869
P29699	FETUA_MOUSE	15.8368
Q9CQX8	KGD4_MOUSE	4.00859
Q9Z0H8	CLIP2_MOUSE	8.14823
Q9Z204	HNRPC_MOUSE	3.55354
P39447	ZO1_MOUSE	7.28616
Q61361	PGCB_MOUSE	7.05444
P62830	RL23_MOUSE	4.96739
Q9QUP5	HPLN1_MOUSE	87.5919
Q810U4	NRCAM_MOUSE	2.98523
P62960	YBOX1_MOUSE	73.2646
Q9CQR2	RS21_MOUSE	12.3904
Q9CQH7	BT3L4_MOUSE	3.01467
Q8CC35	SYNPO_MOUSE	5.32696
D3YZU1	SHAN1_MOUSE	21.7641
Q99LY9	NDUS5_MOUSE	3.3196
Q8K2K6	AGFG1_MOUSE	3.53584
P08553	NFM_MOUSE	3.44475
Q61879	MYH10_MOUSE	15.005
P06837	NEUM_MOUSE	4.31987
Q9CR61	NDUB7_MOUSE	4.70096
P43024	CX6A1_MOUSE	2.83472
Q9DC07	LNEBL_MOUSE	3.3498
P20357	MTAP2_MOUSE	4.74107
Q8QZT2	CCSAP_MOUSE	3.49409
Q68FD9	K1549_MOUSE	14.7116
P46660	AINX_MOUSE	2.27921
P21619	LMNB2_MOUSE	2.64863
Q9CR98	F136A_MOUSE	3.54845
Q62425	NDUA4_MOUSE	2.06013
P60904	DNJC5_MOUSE	3.91186
Q922J6	TSN2_MOUSE	2.49789
P62889	RL30_MOUSE	19.9659
P62073	TIM10_MOUSE	13.1729
Q9Z2D6	MECP2_MOUSE	76.6544
Q60675	LAMA2_MOUSE	430.3
P62897	CYC_MOUSE	4.2291
Q3TEA8	HP1B3_MOUSE	30.7563
Q61686	CBX5_MOUSE	16.3083
Q6PFD5	DLGP3_MOUSE	46.2834
P04370	MBP_MOUSE	6.63365
Q69Z99	ZN512_MOUSE	159.627
Q9D1X0	NOL3_MOUSE	7.38044
P84244	H33_MOUSE	52.2388
P05784	K1C18_MOUSE	3.06781
Q5EBJ4	ERMIN_MOUSE	5.35673
Q91VR8	BRK1_MOUSE	2.31436
Q9QZQ8	H2AY_MOUSE	15.9695
P97797	SHPS1_MOUSE	3.1046
P08122	CO4A2_MOUSE	788.484
Q8BYI9	TENR_MOUSE	2.05189
O88532	ZFR_MOUSE	3.09785
P63276	RS17_MOUSE	4.21925
P67984	RL22_MOUSE	3.8828
P99028	QCR6_MOUSE	2.76818
Q9QUR7	PIN1_MOUSE	3.54007
Q99JF8	PSIP1_MOUSE	109.833
Q8VIJ6	SFPQ_MOUSE	3.54495
P09242	PPBT_MOUSE	15.859
P55066	NCAN_MOUSE	405.508
Q8BHL3	TB10B_MOUSE	6.2221
P99027	RLA2_MOUSE	6.67625
Q9JKK7	TMOD2_MOUSE	2.06709
Q91ZZ3	SYUB_MOUSE	2.13876
Q99104	MYO5A_MOUSE	2.55645
O55042	SYUA_MOUSE	4.33768
Q62048	PEA15_MOUSE	2.31397
E9PUL5	PRRT2_MOUSE	4.50643
Q99NB9	SF3B1_MOUSE	3.18708
Q60673	PTPRN_MOUSE	6.72859
O88322	NID2_MOUSE	165.826
P45878	FKBP2_MOUSE	2.30018
P01942	HBA_MOUSE	4.02597
P60761	NEUG_MOUSE	3.802
P61514	RL37A_MOUSE	95.6983
Q80WM4	HPLN4_MOUSE	8.36435
P63044	VAMP2_MOUSE	2.14614
Q9WTT4	VATG2_MOUSE	5.35856
Q8VHR5	P66B_MOUSE	40.5916
P23927	CRYAB_MOUSE	2.11809
P97351	RS3A_MOUSE	20.2234
Q8VDN4	CCD92_MOUSE	6.39771
A2AQ25	SKT_MOUSE	6.99766
Q8BSS9	LIPA2_MOUSE	4.73333
Q8CJ40	CROCC_MOUSE	7.58764
Q8CCJ4	AMER2_MOUSE	2.36358
Q60864	STIP1_MOUSE	4.59468
P56812	PDCD5_MOUSE	2.02694
Q68FH0	PKP4_MOUSE	5.92466
P62751	RL23A_MOUSE	10.6439
Q9D1C8	VPS28_MOUSE	2.66722
Q9JKC6	CEND_MOUSE	3.58531
Q6A068	CDC5L_MOUSE	6.91016
P63325	RS10_MOUSE	5.8034
P14148	RL7_MOUSE	222.786
P34022	RANG_MOUSE	2.70161
Q61937	NPM_MOUSE	4.8565
Q9WV69	DEMA_MOUSE	2.95455
Q9Z2Y3	HOME1_MOUSE	2.4863
Q62446	FKBP3_MOUSE	2.23999
Q9ESX5	DKC1_MOUSE	2.68032
P21460	CYTC_MOUSE	3.59142
P0DP28	CALM3_MOUSE	3.97873
P15116	CADH2_MOUSE	2.50254
Q9D855	QCR7_MOUSE	3.89763
Q9QXS1	PLEC_MOUSE	2.04835
Q9D8S9	BOLA1_MOUSE	11.996
P60469	LIPA3_MOUSE	2.72541
Q8K4G5	ABLM1_MOUSE	5.66234
Q8R5M8	CADM1_MOUSE	2.15929
P31786	ACBP_MOUSE	6.00567
Q9DCA2	RT11_MOUSE	6.14548
Q61315	APC_MOUSE	5.02456
Q6URW6	MYH14_MOUSE	6.44554
Q8CCK0	H2AW_MOUSE	47.9104
Q8C0T5	SI1L1_MOUSE	2.7139
P58771	TPM1_MOUSE	3.9138
P35762	CD81_MOUSE	3.44952
P63158	HMGB1_MOUSE	35.4627
P63248	IPKA_MOUSE	3.74692
O35927	CTND2_MOUSE	5.22022
Q6P9K8	CSKI1_MOUSE	5.87728
Q9QZF2	GPC1_MOUSE	28.55
Q922Q8	LRC59_MOUSE	5.7701
Q9CXS4	CENPV_MOUSE	3.07156
Q7TQD2	TPPP_MOUSE	5.28339
Q80TE7	LRRC7_MOUSE	15.269
P12970	RL7A_MOUSE	4.08984
P51655	GPC4_MOUSE	4.48139
P02088	HBB1_MOUSE	3.26003
Q9JKS5	HABP4_MOUSE	2.30923
P62242	RS8_MOUSE	27.1958
Q3UIU2	NDUB6_MOUSE	2.08711
Q62203	SF3A2_MOUSE	23.6444
Q3UH99	SHSA6_MOUSE	2.92327
Q7TSC1	PRC2A_MOUSE	3.18807
Q922J3	CLIP1_MOUSE	5.26411
Q8VDD5	MYH9_MOUSE	5.54739
Q9CPR4	RL17_MOUSE	41.6181
Q2M3X8	PHAR1_MOUSE	2.30223
Q9ER00	STX12_MOUSE	3.46317
Q80SZ7	GBG5_MOUSE	2.37954
P47911	RL6_MOUSE	16.5736
O88951	LIN7B_MOUSE	3.11451
Q8CGC4	LS14B_MOUSE	7.76869
P11031	TCP4_MOUSE	15.0968
Q6IRU5	CLCB_MOUSE	3.03218
Q8C419	MGLYR_MOUSE	2.32061
Q91VK4	ITM2C_MOUSE	2.42632
Q0VGU4	VGF_MOUSE	12.3906
P62911	RL32_MOUSE	11.3246
Q3U0V1	FUBP2_MOUSE	2.6091
P07724	ALBU_MOUSE	3.21609
Q8CAL5	GPC5_MOUSE	114.853
O88952	LIN7C_MOUSE	2.8783
O54774	AP3D1_MOUSE	2.19192
P52760	RIDA_MOUSE	4.25332
Q61792	LASP1_MOUSE	2.12614
Q05D44	IF2P_MOUSE	35.7793
Q9Z0P4	PALM_MOUSE	2.43241
P21107	TPM3_MOUSE	3.45317
P62317	SMD2_MOUSE	13.6803
Q8BY89	CTL2_MOUSE	4.65387
Q2PFD7	PSD3_MOUSE	3.03202
Q91W92	BORG5_MOUSE	6.1774
Q3UNH4	GRIN1_MOUSE	2.76066
Q01097	NMDE2_MOUSE	10.7114
Q61282	PGCA_MOUSE	74.8617
Q9D8B3	CHM4B_MOUSE	4.57772
Q9CQ73	PKP2_MOUSE	3.88837
Q80Z38	SHAN2_MOUSE	5.78034
Q6NVF9	CPSF6_MOUSE	10.4291
Q9D0E1	HNRPM_MOUSE	3.55495
Q6ZPZ3	ZC3H4_MOUSE	10.9656
P62082	RS7_MOUSE	5.90684
E9Q7G0	NUMA1_MOUSE	9.13829
Q9WTR5	CAD13_MOUSE	2.79172
Q8BTI8	SRRM2_MOUSE	80.5659
P62754	RS6_MOUSE	3.86014
P97855	G3BP1_MOUSE	3.20085
Q80YA9	CNKR2_MOUSE	5.84782
P40124	CAP1_MOUSE	2.58886
P58774	TPM2_MOUSE	3.10407
Q8VHG2	AMOT_MOUSE	3.10911
Q9Z0U1	ZO2_MOUSE	3.16222
Q9CQP0	RM33_MOUSE	6.90225
Q9D1L9	LTOR5_MOUSE	6.20644
G3XA57	RFIP2_MOUSE	5.67831
P29341	PABP1_MOUSE	2.61777
Q8BL65	ABLM2_MOUSE	2.49498
Q9CY58	SERB1_MOUSE	7.52758
O88735	MAP7_MOUSE	5.02208
Q3UHB8	CC177_MOUSE	11.3417
Q80WJ7	LYRIC_MOUSE	8.44375
Q9CYZ2	TPD54_MOUSE	2.90123
P83510	TNIK_MOUSE	2.46869
Q62189	SNRPA_MOUSE	2.58134
Q9JM52	MINK1_MOUSE	4.13974
Q69ZX8	ABLM3_MOUSE	4.95362
Q8C163	EXOG_MOUSE	3.48089
O08997	ATOX1_MOUSE	5.63719
Q8VC31	CCDC9_MOUSE	21.9849
Q9ERT9	PPR1A_MOUSE	8.62971
O08638	MYH11_MOUSE	14.5665
Q5SXY1	CYTSB_MOUSE	5.18601
Q91WJ8	FUBP1_MOUSE	2.97135
P97371	PSME1_MOUSE	2.42782
P84086	CPLX2_MOUSE	2.80004
Q80U40	RIMB2_MOUSE	38.6017
P51859	HDGF_MOUSE	17.0817
Q64012	RALY_MOUSE	2.85965
Q61545	EWS_MOUSE	3.80674
Q5RJI5	BRSK1_MOUSE	2.52046
Q5F2E8	TAOK1_MOUSE	4.40846
Q8BJ42	DLGP2_MOUSE	11.7849
Q9D8E6	RL4_MOUSE	331.224
Q99M28	RNPS1_MOUSE	110.901
Q68FM6	PPR29_MOUSE	3.60914
Q69ZU6	THS7A_MOUSE	107.282
O88745	SCRG1_MOUSE	12.8642
Q8VE37	RCC1_MOUSE	5.18487
P14602	HSPB1_MOUSE	3.33262
Q8C1B1	CAMP2_MOUSE	4.86304
Q03517	SCG2_MOUSE	6.44825
Q99MR1	GGYF1_MOUSE	2.28867
P28738	KIF5C_MOUSE	2.75587
P97450	ATP5J_MOUSE	5.19114
Q9WV96	T10B_MOUSE	12.6438
Q64433	CH10_MOUSE	3.35205
O09167	RL21_MOUSE	6.17794
P12023	A4_MOUSE	8.14107
Q4VAA2	CDV3_MOUSE	4.56849
Q9QXT0	CNPY2_MOUSE	2.27023
P63089	PTN_MOUSE	27.0816
Q3UHD9	AGAP2_MOUSE	2.10509
Q9DCI9	RM32_MOUSE	7.44989
Q8BWT5	DIP2A_MOUSE	3.88042
P84099	RL19_MOUSE	195.321
Q9WV98	TIM9_MOUSE	2.61085
Q9D824	FIP1_MOUSE	12.4862
Q8R464	CADM4_MOUSE	12.3272
B9EKR1	PTPRZ_MOUSE	3.44214
P56395	CYB5_MOUSE	2.41824
P62849	RS24_MOUSE	11.7722
Q60780	GAS7_MOUSE	3.11817
Q80U49	C170B_MOUSE	10.2098
Q8BK30	NDUV3_MOUSE	5.39102
Q62376	RU17_MOUSE	10.6184
P40630	TFAM_MOUSE	38.3943
Q80W04	TMCC2_MOUSE	2.89966
Q9R1P4	PSA1_MOUSE	3.28127
P70663	SPRL1_MOUSE	5.05647
B1AZP2	DLGP4_MOUSE	15.2469
P17095	HMGA1_MOUSE	344.897
Q8BGD9	IF4B_MOUSE	4.13323
Q8K215	LYRM4_MOUSE	2.65732
Q7TNV0	DEK_MOUSE	75.209
Q8CHP5	PYM1_MOUSE	10.0443
Q80X50	UBP2L_MOUSE	3.1598
P11214	TPA_MOUSE	4.94185
P61961	UFM1_MOUSE	5.23948
Q9DCB1	HMGN3_MOUSE	232.713
P62301	RS13_MOUSE	23.1838
Q3UGS4	MCRI1_MOUSE	5.16896
Q99PL5	RRBP1_MOUSE	6.77032
Q9QXV0	PCS1N_MOUSE	4.01309
Q7TPV4	MBB1A_MOUSE	3.30063
Q9D6Z1	NOP56_MOUSE	2.05704
Q9WU28	PFD5_MOUSE	2.21472
Q99LT0	DPY30_MOUSE	6.98266
E9Q5C9	NOLC1_MOUSE	179.506
Q9QX47	SON_MOUSE	65.4085
Q810A7	DDX42_MOUSE	3.17177
P62264	RS14_MOUSE	2.08043
Q9QZM0	UBQL2_MOUSE	2.07396
Q5DU25	IQEC2_MOUSE	13.6635
P47963	RL13_MOUSE	20.6149
Q8CFI0	NED4L_MOUSE	3.58096
Q61165	SL9A1_MOUSE	9.2511
Q91YT7	YTHD2_MOUSE	3.06589
P28184	MT3_MOUSE	10.2688
Q9CY57	CHTOP_MOUSE	7.53395
Q64735	CR1L_MOUSE	2.42594
Q9CQ75	NDUA2_MOUSE	2.28334
Q9CXI5	MANF_MOUSE	5.86978
O70439	STX7_MOUSE	3.37886
A2AJI0	MA7D1_MOUSE	8.39117
Q9CZ44	NSF1C_MOUSE	2.98685
Q9Z315	SNUT1_MOUSE	6.94689
D3YUB6	BTBD8_MOUSE	6.02678
Q06185	ATP5I_MOUSE	2.80872
O88983	STX8_MOUSE	4.37815
P35436	NMDE1_MOUSE	3.905
Q3UTQ8	CDKL5_MOUSE	11.6168
Q3U214	MAST3_MOUSE	2.98717
Q80TV8	CLAP1_MOUSE	3.97064
Q922U1	PRPF3_MOUSE	22.2435
Q9DCT5	SDF2_MOUSE	2.43829
P80560	PTPR2_MOUSE	3.23216
Q9QY76	VAPB_MOUSE	2.15018
Q9DAM7	TM263_MOUSE	14.9534
Q8K4Z5	SF3A1_MOUSE	2.10378
P62320	SMD3_MOUSE	3.8689
Q9DCC8	TOM20_MOUSE	2.48427
Q9JIX8	ACINU_MOUSE	4.71697
Q6NS60	FBX41_MOUSE	22.6517
O09114	PTGDS_MOUSE	4.38004
P47962	RL5_MOUSE	8.51903
P62075	TIM13_MOUSE	6.03165
Q8R0S2	IQEC1_MOUSE	3.26882
Q14BB9	MA6D1_MOUSE	2.26004
Q6DFW4	NOP58_MOUSE	7.67094
P07309	TTHY_MOUSE	3.89103
Q02819	NUCB1_MOUSE	3.15115
P49025	CTRO_MOUSE	18.2131
Q569Z5	DDX46_MOUSE	9.18383
O35972	RM23_MOUSE	4.06734
P97825	JUPI1_MOUSE	15.2775
P08228	SODC_MOUSE	3.97735
Q8K2C7	OS9_MOUSE	12.3948
Q8CJ67	STAU2_MOUSE	5.56819
Q4KUS2	UN13A_MOUSE	3.73417
Q9D1H8	RM53_MOUSE	2.28976
O09044	SNP23_MOUSE	2.08976
P16014	SCG1_MOUSE	3.07299
Q9D415	DLGP1_MOUSE	4.04848
O88704	HCN1_MOUSE	2.04095
Q62165	DAG1_MOUSE	3.68114
Q9Z108	STAU1_MOUSE	19.0356
Q9CR86	CHSP1_MOUSE	4.9136
Q99PI8	RTN4R_MOUSE	4.80645
Q9ER58	TICN2_MOUSE	251.273
Q9D7S9	CHMP5_MOUSE	2.64752
Q52KI8	SRRM1_MOUSE	9.76009
Q69Z98	BRSK2_MOUSE	2.51516
Q6A065	CE170_MOUSE	8.79788
Q8R361	RFIP5_MOUSE	2.4747
Q03157	APLP1_MOUSE	3.3801
Q04857	CO6A1_MOUSE	30.5466
Q8BP67	RL24_MOUSE	13.1705
Q8VDJ3	VIGLN_MOUSE	7.25257
Q9CWZ3	RBM8A_MOUSE	113.799
Q61595	KTN1_MOUSE	11.3182
Q06335	APLP2_MOUSE	5.57944
Q9R1K9	CETN2_MOUSE	9.21875
P27546	MAP4_MOUSE	4.56023
P02469	LAMB1_MOUSE	65.2527
Q9DBR2	FA13C_MOUSE	5.92109
Q8VEH8	ERLEC_MOUSE	5.29355
Q04750	TOP1_MOUSE	25.0724
Q9ESP1	SDF2L_MOUSE	2.41266
P41105	RL28_MOUSE	37.4277
Q64727	VINC_MOUSE	2.35123
Q03958	PFD6_MOUSE	2.59825
P62717	RL18A_MOUSE	88.4376
O88291	ZN326_MOUSE	7.15586
Q9CRD0	OCAD1_MOUSE	2.05639
P16254	SRP14_MOUSE	5.4339
Q9EQS3	MYCBP_MOUSE	5.91277
Q8K2F0	BRD3_MOUSE	615.8
Q9CQ40	RM49_MOUSE	13.588
Q9CQV7	TIM14_MOUSE	3.86373
Q8C3Q5	SHSA7_MOUSE	9.47688
Q62241	RU1C_MOUSE	3.28921
P19137	LAMA1_MOUSE	176.232
Q5SYH2	TM199_MOUSE	586.833
Q9CR59	G45IP_MOUSE	48.4249
Q0VBL3	RBM15_MOUSE	7.26625
O88384	VTI1B_MOUSE	88.2827
Q6ZWN5	RS9_MOUSE	65.2648
Q9JJ43	RFOX1_MOUSE	3.87895
Q91Z49	UIF_MOUSE	8.80844
O35215	DOPD_MOUSE	2.2214
Q80YN3	BCAS1_MOUSE	3.47496
Q9CRB6	TPPP3_MOUSE	6.8571
Q9QZQ1	AFAD_MOUSE	3.96701
P58059	RT21_MOUSE	16.5724
Q99L47	F10A1_MOUSE	2.18354
Q9EP53	TSC1_MOUSE	2.4546
Q9CWM4	PFD1_MOUSE	2.62903
Q91WM1	STRBP_MOUSE	2.71871
Q9CQB5	CISD2_MOUSE	3.56194
Q6P2L7	GOLM2_MOUSE	5.96035
Q5U3K5	RABL6_MOUSE	41.1543
Q9R069	BCAM_MOUSE	2.1828
Q6ZWV3	RL10_MOUSE	67.5225
Q8VDZ4	ZDHC5_MOUSE	13.0588
Q9CPW2	FDX2_MOUSE	6.31378
Q61191	HCFC1_MOUSE	4.01467
P12961	7B2_MOUSE	3.27197
Q9JM96	BORG4_MOUSE	7.11098
P14115	RL27A_MOUSE	22.8907
O35326	SRSF5_MOUSE	2.57194
Q8VD04	GRAP1_MOUSE	3.63578
P35980	RL18_MOUSE	748.843
O35449	PRRT1_MOUSE	10.1832
Q8CA71	SHSA4_MOUSE	9.04017
Q9ET80	JPH1_MOUSE	2.14326
P48771	CX7A2_MOUSE	2.30345
Q8K199	COXM2_MOUSE	4.34167
O70492	SNX3_MOUSE	2.14305
P62267	RS23_MOUSE	12.5531
Q6PEV3	WIPF2_MOUSE	3.06406
P27661	H2AX_MOUSE	214.362
P32067	LA_MOUSE	2.23292
P62270	RS18_MOUSE	2.61437
P26231	CTNA1_MOUSE	2.00947
P31001	DESM_MOUSE	3.40193
B1AXH1	NHSL2_MOUSE	2.92047
Q6PDM2	SRSF1_MOUSE	4.75965
P97445	CAC1A_MOUSE	26.5525
Q811B5	PRR3_MOUSE	4.16745
P09405	NUCL_MOUSE	3.23213
Q3UXZ6	FA81A_MOUSE	3.15565
P97447	FHL1_MOUSE	3.68517
Q61290	CAC1E_MOUSE	5.69443
Q64487	PTPRD_MOUSE	4.64605
E9Q0S6	TENS1_MOUSE	7.06858
Q9DCL8	IPP2_MOUSE	6.67228
Q4VA53	PDS5B_MOUSE	2.95059
B9EJA2	CTTB2_MOUSE	2.78677
Q8CCT4	TCAL5_MOUSE	2.23138
P59041	DJC30_MOUSE	10.2538
Q9CZN4	SHSA9_MOUSE	3.38768
Q8VH51	RBM39_MOUSE	9.79451
Q8CH77	NAV1_MOUSE	3.9365
Q9CQA3	SDHB_MOUSE	2.42753
Q6GSS7	H2A2A_MOUSE	214.717
Q9JJI8	RL38_MOUSE	7.34808
P97461	RS5_MOUSE	3.84706
Q9D937	CK098_MOUSE	2.96356
Q71M36	CSPG5_MOUSE	13.9923
P97352	S10AD_MOUSE	2.48186
Q8CH09	SUGP2_MOUSE	13.6821
Q61584	FXR1_MOUSE	3.61369
P59326	YTHD1_MOUSE	2.80058
P62281	RS11_MOUSE	5.81287
Q7TPM1	PRC2B_MOUSE	4.02984
Q99N92	RM27_MOUSE	30.951
Q9CPX7	RT16_MOUSE	4.61915
Q9CZX8	RS19_MOUSE	7.34309
Q61140	BCAR1_MOUSE	2.25517
Q923D4	SF3B5_MOUSE	6.17749
Q9WVF8	TUSC2_MOUSE	2.71926
Q9Z2I2	FKB1B_MOUSE	3.08712
P84089	ERH_MOUSE	4.39649
A2AHG0	LZTS3_MOUSE	31.1008
Q9DB15	RM12_MOUSE	2.16281
Q9D273	MMAB_MOUSE	9.08155
Q64522	H2A2B_MOUSE	200.763
A2AG50	MA7D2_MOUSE	9.14246
Q91VJ5	PQBP1_MOUSE	8.56364
Q99JR5	TINAL_MOUSE	225.388
Q99J36	THUM1_MOUSE	2.65464
Q3V3V9	CARL2_MOUSE	6.41813
Q7TMK9	HNRPQ_MOUSE	10.2591
P10639	THIO_MOUSE	2.06182
Q9R0A0	PEX14_MOUSE	5.33137
Q8K1A6	C2D1A_MOUSE	8.44386
O70400	PDLI1_MOUSE	2.60406
Q78J03	MSRB2_MOUSE	5.31814
Q9CQV5	RT24_MOUSE	2.05063
O54724	CAVN1_MOUSE	4.92819
Q3UH68	LIMC1_MOUSE	4.45662
Q8CIP4	MARK4_MOUSE	2.63829
Q9CR57	RL14_MOUSE	2.43145
Q9Z2Q5	RM40_MOUSE	2.12502
Q9WVQ1	MAGI2_MOUSE	2.8775
Q9R1Z7	PTPS_MOUSE	3.51004
P10711	TCEA1_MOUSE	3.57545
Q80XI3	IF4G3_MOUSE	6.00763
P62855	RS26_MOUSE	8.23452
Q9JJC6	RIPL1_MOUSE	3.29983
P57784	RU2A_MOUSE	5.50121
P0C673	IGS11_MOUSE	6.29797
A2AJA9	AJM1_MOUSE	30.5777
Q5DTL9	S4A10_MOUSE	4.08581
Q63850	NUP62_MOUSE	2.45731
P97798	NEO1_MOUSE	2.36576
B2RY56	RBM25_MOUSE	8.20125
O35691	PININ_MOUSE	38.8774
Q9QYS9	QKI_MOUSE	2.65716
Q3UUF8	AN34B_MOUSE	4.28444
F6ZDS4	TPR_MOUSE	3.80762
Q921M4	GOGA2_MOUSE	17.1909
P62900	RL31_MOUSE	19.2477
Q91WK0	LRRF2_MOUSE	8.65652
P56375	ACYP2_MOUSE	4.36885
P97434	MPRIP_MOUSE	5.77673
Q9D708	S10AG_MOUSE	3.29634
P62077	TIM8B_MOUSE	2.78942
Q60722	ITF2_MOUSE	7.60682
Q9JLV1	BAG3_MOUSE	30.2428
Q66L44	CBARP_MOUSE	4.50951
Q5DTN8	JKIP3_MOUSE	5.37542
Q9CYI4	LUC7L_MOUSE	125.341
Q9WU40	MAN1_MOUSE	5.14097
Q9CQY2	RAMAC_MOUSE	7.00872
O08583	THOC4_MOUSE	6.35675
D3YXK2	SAFB1_MOUSE	19.4287
Q9CZG9	PDZ11_MOUSE	11.0139
Q9WTS5	TEN2_MOUSE	2.54083
Q6NV83	SR140_MOUSE	3.44972
Q9Z1M8	RED_MOUSE	6.98592
Q6PGN3	DCLK2_MOUSE	2.23883
Q9DC71	RT15_MOUSE	12.1551
B5TVM2	ILDR2_MOUSE	9.18198
Q64213	SF01_MOUSE	3.53846
P59708	SF3B6_MOUSE	20.2312
Q60598	SRC8_MOUSE	3.60604
Q5F2E7	NUFP2_MOUSE	6.29565
Q9Z239	PLM_MOUSE	2.14753
Q7TPH6	MYCB2_MOUSE	2.92211
Q8K019	BCLF1_MOUSE	384.386
Q9D903	EBP2_MOUSE	64.9179
Q8BUK6	HOOK3_MOUSE	3.10532
Q6A0A2	LAR4B_MOUSE	10.8061
Q7TNC4	LC7L2_MOUSE	139.518
P54227	STMN1_MOUSE	4.80878
Q6DIC0	SMCA2_MOUSE	2.45889
O35381	AN32A_MOUSE	4.55828
Q8JZS0	LIN7A_MOUSE	2.40363
Q6P9R4	ARHGI_MOUSE	3.13516
Q3TVI8	PBIP1_MOUSE	36.7984
Q6P1D5	SE6L1_MOUSE	3.01992
Q9CQE8	RTRAF_MOUSE	3.73007
Q8C3W1	CA198_MOUSE	14.0982
Q8BR07	BICD1_MOUSE	8.54133
P84104	SRSF3_MOUSE	6.98677
Q9CQF0	RM11_MOUSE	4.30947
Q91YJ3	THYN1_MOUSE	4.95919
Q80VC9	CAMP3_MOUSE	21.8498
P01867	IGG2B_MOUSE	2.17732
P62852	RS25_MOUSE	5.19993
Q811P8	RHG32_MOUSE	3.21033
G3X9J0	SI1L3_MOUSE	2.3572
Q8VCD6	REEP2_MOUSE	14.2078
Q9D1I6	RM14_MOUSE	3.87637
Q8BJH1	ZC21A_MOUSE	2.46326
Q5SP85	CC85A_MOUSE	32.8941
P23198	CBX3_MOUSE	9.08137
Q6PAM1	TXLNA_MOUSE	30.0079
Q9CYR0	SSBP_MOUSE	6.08387
P29595	NEDD8_MOUSE	3.91275
P27048	RSMB_MOUSE	7.3195
Q0PMG2	MDGA1_MOUSE	3.01292
Q9CQS8	SC61B_MOUSE	2.9924
Q9WU42	NCOR2_MOUSE	27.5697
Q8VDT9	RM50_MOUSE	16.941
Q80ZF8	AGRB3_MOUSE	8.54604
Q9D7J4	COX20_MOUSE	2.85071
Q8BIF2	RFOX3_MOUSE	2.61525
Q99L45	IF2B_MOUSE	3.60815
Q9JMG7	HDGR3_MOUSE	29.9258
O89116	VTI1A_MOUSE	2.31473
Q8BYK6	YTHD3_MOUSE	2.65776
Q9R0L6	PCM1_MOUSE	5.83324
P11103	PARP1_MOUSE	3.72228
Q8R550	SH3K1_MOUSE	16.6961
Q9ERU3	ZNF22_MOUSE	5.9913
P02798	MT2_MOUSE	2.73467
Q6P5F6	S39AA_MOUSE	4.60695
Q61220	NELL2_MOUSE	8.88314
O54818	TPD53_MOUSE	35.5841
Q3UMT1	PP12C_MOUSE	3.60127
Q3V0I2	PRR7_MOUSE	13.7255
Q6P9S0	MTSS2_MOUSE	6.55885
Q14CH0	F171B_MOUSE	2.84166
Q6PDH0	PHLB1_MOUSE	3.62647
Q99KG3	RBM10_MOUSE	24.7685
P55821	STMN2_MOUSE	4.49874
Q61189	ICLN_MOUSE	3.26663
P59325	IF5_MOUSE	2.78747
Q3TWL2	PP4P1_MOUSE	4.69265
P55937	GOGA3_MOUSE	2.83704
Q9ESM3	HPLN2_MOUSE	5.86887
Q9EQZ7	RIMS2_MOUSE	21.0634
Q00PI9	HNRL2_MOUSE	2.19421
Q9DAU1	CNPY3_MOUSE	2.75212
Q9CZA6	NDE1_MOUSE	2.77267
Q68ED7	CRTC1_MOUSE	4.53336
Q8BGT6	MILK1_MOUSE	5.18016
P20065	TYB4_MOUSE	2.35296
Q9QYI4	DJB12_MOUSE	7.29165
Q8BU88	RM22_MOUSE	6.75587
Q6ZQ58	LARP1_MOUSE	6.05514
Q9JK53	PRELP_MOUSE	9.64714
P60867	RS20_MOUSE	2.65207
Q9CQA6	CHCH1_MOUSE	9.93226
Q7TQK0	CCNT2_MOUSE	73.6794
P56942	MCH_MOUSE	51.6462
P70232	NCHL1_MOUSE	3.85638
Q6AW69	CGNL1_MOUSE	408.47
Q7TME0	PLPR4_MOUSE	2.11131
Q9DBN4	P33MX_MOUSE	11.8426
Q91WJ0	FRS3_MOUSE	8.40682
Q62393	TPD52_MOUSE	3.12035
Q8VDS4	RPR1A_MOUSE	12.3086
Q8K0S2	ERIC5_MOUSE	11.864
Q8BJ05	ZC3HE_MOUSE	16.5544
Q5SWP3	NACAD_MOUSE	6.79198
Q9D4H9	PHF14_MOUSE	18.2041
Q9EQX4	AIF1L_MOUSE	2.74395
Q6NZJ6	IF4G1_MOUSE	3.70375
Q8R4R6	NUP35_MOUSE	3.48261
Q9D882	F241B_MOUSE	3.43002
Q9JLB9	NECT3_MOUSE	2.05529
Q8K097	LFG2_MOUSE	3.29491
Q8BQU6	CXG2_MOUSE	18.0792
O08915	AIP_MOUSE	2.97684
Q6P542	ABCF1_MOUSE	5.24251
Q9CRB2	NHP2_MOUSE	35.7664
Q9WVR4	FXR2_MOUSE	3.30495
Q6P8I4	PCNP_MOUSE	5.59484
Q6PCN3	TTBK1_MOUSE	3.29457
Q9CPY1	RM51_MOUSE	68.6318
Q3THW5	H2AV_MOUSE	257.96
Q8QZV4	ST32C_MOUSE	3.41007
O55017	CAC1B_MOUSE	5.89177
Q9CXZ1	NDUS4_MOUSE	3.94547
Q8K2Q5	CHCH7_MOUSE	4.5045
Q9D8P4	RM17_MOUSE	5.09715
Q99LP6	GRPE1_MOUSE	2.94524
Q6PHZ5	RB15B_MOUSE	4.08104
Q8R409	HEXI1_MOUSE	9.15648
O70480	VAMP4_MOUSE	2.48773
Q8QZY9	SF3B4_MOUSE	2.82907
Q8CH18	CCAR1_MOUSE	2.10647
P61148	FGF1_MOUSE	3.85792
P18572	BASI_MOUSE	5.37045
E9QAT4	SC16A_MOUSE	2.12781
Q5SNZ0	GRDN_MOUSE	31.3808
Q9R1L5	MAST1_MOUSE	3.7505
Q7TQG1	PKHA6_MOUSE	90.5479
Q59J78	NDUF2_MOUSE	3.01971
O35144	TERF2_MOUSE	4.12748
Q80UP3	DGKZ_MOUSE	6.13773
Q61464	ZN638_MOUSE	24.7854
Q9QYE3	BC11A_MOUSE	2.34611
Q7TQH0	ATX2L_MOUSE	3.09128
P16283	B3A3_MOUSE	2.62841
Q9CPV9	P2Y12_MOUSE	2.19678
Q9D1H6	NDUF4_MOUSE	2.18649
Q62504	MINT_MOUSE	9.1607
P48024	EIF1_MOUSE	3.25723
P47867	SCG3_MOUSE	3.75662
P83917	CBX1_MOUSE	21.577
Q6RHR9	MAGI1_MOUSE	4.07495
Q3UHD1	AGRB1_MOUSE	4.71034
Q6ZQ29	TAOK2_MOUSE	2.07665
Q8BRT1	CLAP2_MOUSE	3.31767
Q9R1C7	PR40A_MOUSE	4.45649
Q5DTT2	PSD1_MOUSE	2.05014
P24668	MPRD_MOUSE	3.28078
Q9D8M4	RL7L_MOUSE	44.5024
Q80XA6	REPS2_MOUSE	5.95713
Q99K28	ARFG2_MOUSE	2.70097
Q99J21	MCLN1_MOUSE	98.5385
Q69ZZ6	TMCC1_MOUSE	6.48459
Q9CPR5	RM15_MOUSE	6.14431
Q9QYE6	GOGA5_MOUSE	43.8618
Q60817	NACA_MOUSE	47.2352
O70585	DTNB_MOUSE	2.80903
Q6WQJ1	DGLA_MOUSE	18.5182
Q8CI32	BAG5_MOUSE	2.62376
O88630	GOSR1_MOUSE	2.9416
Q3TLH4	PRC2C_MOUSE	5.44344
Q3UMU9	HDGR2_MOUSE	32.5239
Q91WN1	DNJC9_MOUSE	29.1919
Q9D883	U2AF1_MOUSE	5.29935
Q3UZ39	LRRF1_MOUSE	9.70338
Q63912	OMGP_MOUSE	2.02187
Q63918	CAVN2_MOUSE	2.34573
Q8VD63	TSYL4_MOUSE	2.76015
Q8C052	MAP1S_MOUSE	12.3363
Q9CQI7	RU2B_MOUSE	8.52644
Q8BL97	SRSF7_MOUSE	20.4653
Q8BXK8	AGAP1_MOUSE	2.70691
P56213	ALR_MOUSE	3.22973
Q07079	IBP5_MOUSE	7.37039
Q8BU14	SEC62_MOUSE	3.56516
P59281	RHG39_MOUSE	2.82227
Q80WW9	DDRGK_MOUSE	5.14543
Q8CI61	BAG4_MOUSE	2.71765
Q9CY66	GAR1_MOUSE	39.5983
P47759	NSG2_MOUSE	3.82888
Q05CL8	LARP7_MOUSE	4.81332
P28667	MRP_MOUSE	3.4114
P83882	RL36A_MOUSE	25.0794
P47915	RL29_MOUSE	5.34191
Q9Z2D8	MBD3_MOUSE	20.1067
Q91XF0	PNPO_MOUSE	5.23259
Q8R0P4	AAMDC_MOUSE	5.51681
Q6PGL7	WASC2_MOUSE	2.37786
E9Q6B2	CC85C_MOUSE	2.42544
P62500	T22D1_MOUSE	2.7467
Q99N89	RM43_MOUSE	36.4967
Q8C739	F110B_MOUSE	268.044
Q99NB8	UBQL4_MOUSE	2.71315
Q8BJZ4	RT35_MOUSE	13.8626
Q9CQ45	NENF_MOUSE	17.1173
P40237	CD82_MOUSE	5.10016
P63054	PCP4_MOUSE	2.9656
Q9JHU2	PALMD_MOUSE	26.5142
P35846	FOLR1_MOUSE	3.30169
P56212	ARP19_MOUSE	4.66443
Q8K2F8	LS14A_MOUSE	14.811
Q8BVL9	JKIP1_MOUSE	4.30914
Q8BMJ3	IF1AX_MOUSE	4.55652
Q01147	CREB1_MOUSE	7.48115
Q9JIK5	DDX21_MOUSE	5.01552
Q8R105	VP37C_MOUSE	2.36494
Q9R226	KHDR3_MOUSE	2.19833
Q922K7	NOP2_MOUSE	35.2069
P62274	RS29_MOUSE	15.3286
O70305	ATX2_MOUSE	9.99895
Q640M1	UT14A_MOUSE	5.14449
P07091	S10A4_MOUSE	3.99278
Q6NZN0	RBM26_MOUSE	2.22085
Q9D0Q7	RM45_MOUSE	2.11292
Q9CQY6	UQCC2_MOUSE	7.56631
Q68EF0	RAB3I_MOUSE	36.6163
Q8R092	CA043_MOUSE	2.18508
A2AP18	PLCH2_MOUSE	2.51802
Q8BW22	CREST_MOUSE	310.022
Q9ERG0	LIMA1_MOUSE	34.9289
Q9JJG0	TACC2_MOUSE	2.81999
Q8R317	UBQL1_MOUSE	2.66365
Q8K207	CA021_MOUSE	3.22502
Q6IFX2	K1C42_MOUSE	4.26476
Q9JM13	RABX5_MOUSE	3.01945
Q80XQ2	TBCD5_MOUSE	3.22768
P29391	FRIL1_MOUSE	5.62586
P62858	RS28_MOUSE	4.4225
Q8CCS6	PABP2_MOUSE	3.97639
Q9EQN3	T22D4_MOUSE	2.94913
Q8VE97	SRSF4_MOUSE	17.8308
Q9QY36	NAA10_MOUSE	3.92315
Q9D1R9	RL34_MOUSE	20.1365
Q922P9	GLYR1_MOUSE	2.23926
Q8BIF0	C99L2_MOUSE	3.73367
Q62172	RBP1_MOUSE	3.43336
A2AHC3	CAMP1_MOUSE	2.31191
Q6PGH1	BUD31_MOUSE	30.0763
A2BH40	ARI1A_MOUSE	7.80905
Q78TU8	F107A_MOUSE	17.7793
P02535	K1C10_MOUSE	2.71015
Q78JW9	UBFD1_MOUSE	32.0298
O08530	S1PR1_MOUSE	5.36526
Q9CQE5	RGS10_MOUSE	5.12456
Q9EST5	AN32B_MOUSE	4.46698
Q80W00	PP1RA_MOUSE	15.1946
Q9JKF6	NECT1_MOUSE	3.81127
Q3USH5	SFSWA_MOUSE	5.92098
Q9CQE3	RT17_MOUSE	2.61333
Q9JI44	DMAP1_MOUSE	37.8753
Q810A3	TTC9C_MOUSE	2.37651
Q9WTQ5	AKA12_MOUSE	11.4127
Q9CQL5	RM18_MOUSE	2.26658
Q6IMP4	PANX2_MOUSE	2.74757
Q05A62	DNAL1_MOUSE	2.66822
Q9D1J3	SARNP_MOUSE	2.28439
Q2KN98	CYTSA_MOUSE	14.978
Q8BZR9	NCBP3_MOUSE	4.91838
Q8BGC0	HTSF1_MOUSE	2.37676
Q80YE4	LMTK1_MOUSE	2.75836
O35680	RT12_MOUSE	33.0922
Q3V038	TTC9A_MOUSE	2.26463
Q00896	A1AT3_MOUSE	2.24802
Q5XG73	ACBD5_MOUSE	2.74842
Q60974	NCOR1_MOUSE	6.63225
P32020	SCP2_MOUSE	2.10625
Q60870	REEP5_MOUSE	2.08477
Q8CGC6	RBM28_MOUSE	11.8784
Q6NY15	TSG10_MOUSE	2.05563
Q61687	ATRX_MOUSE	15.4093
Q9JI91	ACTN2_MOUSE	2.04172
Q91V81	RBM42_MOUSE	2.37262
Q3UHU5	MTCL1_MOUSE	2.08602
Q91VM5	RMXL1_MOUSE	3.48767
Q8BGS2	BOLA2_MOUSE	2.07526
Q91YE7	RBM5_MOUSE	4.88322
Q91VX2	UBAP2_MOUSE	11.2425
P57716	NICA_MOUSE	2.01372
Q80U35	ARHGH_MOUSE	13.3297
Q9WV02	RBMX_MOUSE	3.4332
P56565	S10A1_MOUSE	2.29859
Q8VCH8	UBXN4_MOUSE	2.33902
Q9D6N5	NC2A_MOUSE	6.95794
P55200	KMT2A_MOUSE	18.6508
Q99NH0	ANR17_MOUSE	9.22233
Q811L6	MAST4_MOUSE	2.48888
Q8C7M3	TRIM9_MOUSE	2.80429
Q8R3Q6	MIX23_MOUSE	3.76901
Q6ZQ18	EFR3B_MOUSE	2.5465
Q8BI84	TGO1_MOUSE	8.26514
Q91ZW3	SMCA5_MOUSE	11.4612
Q8BGY3	LUZP2_MOUSE	7.53526
Q6Y685	TACC1_MOUSE	7.51959
Q8BXR9	OSBL6_MOUSE	3.08661
Q80SY5	PR38B_MOUSE	37.2301
Q9D735	TRIR_MOUSE	3.6664
Q91YR7	PRP6_MOUSE	2.32341
Q9D1P0	RM13_MOUSE	3.09682
Q9CR23	TMEM9_MOUSE	3.92903
Q6NZB0	DNJC8_MOUSE	5.05611
P15331	PERI_MOUSE	2.09078
Q8BH43	WASF2_MOUSE	6.51874
Q78YY6	DJC15_MOUSE	145.865
Q6P5D4	CP135_MOUSE	3.07471
P56394	COX17_MOUSE	4.35643
Q8BGB5	LIMD2_MOUSE	7.77097
Q3TTY5	K22E_MOUSE	4.36364
Q8VCF0	MAVS_MOUSE	2.30116
Q07235	GDN_MOUSE	4.96848
Q6PEE2	CTIF_MOUSE	4.00586
Q9D0B0	SRSF9_MOUSE	11.2521
E9PZ19	TUTLB_MOUSE	11.7142
Q9JMD0	ZN207_MOUSE	2.2841
P97401	SFRP3_MOUSE	18.5615
Q9D0A3	ARPIN_MOUSE	10.7791
P26339	CMGA_MOUSE	2.84299
Q3U1F9	PHAG1_MOUSE	11.4119
Q9D706	RPAP3_MOUSE	16.6476
P84309	ADCY5_MOUSE	5.57224
Q3SXD3	HDDC2_MOUSE	2.36583
P08775	RPB1_MOUSE	3.29082
Q9D0J8	PTMS_MOUSE	10.1255
Q9DC04	RGS3_MOUSE	5.04573
Q9R1Z8	VINEX_MOUSE	49.0023
E9Q4N7	ARI1B_MOUSE	3.52664
P10518	HEM2_MOUSE	3.42175
Q921T2	TOIP1_MOUSE	2.97903
P61315	G3ST3_MOUSE	2.88238
Q99PG2	OGFR_MOUSE	19.403
Q61029	LAP2B_MOUSE	4.27391
Q62407	SPEG_MOUSE	15.9683
O08585	CLCA_MOUSE	2.94706
Q61249	IGBP1_MOUSE	11.921
Q8R2Y2	MUC18_MOUSE	12.9245
Q9WVA2	TIM8A_MOUSE	4.76073
Q8BH27	MEGF9_MOUSE	4.28447
Q07113	MPRI_MOUSE	2.55535
Q9Z2V6	HDAC5_MOUSE	10.2623
Q9JIG8	PRAF2_MOUSE	2.26661
P60762	MO4L1_MOUSE	2.51995
Q9Z2K1	K1C16_MOUSE	2.98977
P00015	CYC2_MOUSE	12.8923
P15379	CD44_MOUSE	3.91974
Q9WVB4	SLIT3_MOUSE	6.41311
Q9DAZ9	ANCHR_MOUSE	8.85847
Q5DTM8	BRE1A_MOUSE	4.67496
Q8K2M0	RM38_MOUSE	7.5923
E9Q5F9	SETD2_MOUSE	23.8904
P58064	RT06_MOUSE	3.65345
Q6DVA0	LEMD2_MOUSE	18.9348
Q63943	MEF2D_MOUSE	2.655
P70399	TP53B_MOUSE	7.82138
Q9EQJ9	MAGI3_MOUSE	4.12708
Q58A65	JIP4_MOUSE	2.2353
Q9JJF0	NP1L5_MOUSE	3.33213
Q9R020	ZRAB2_MOUSE	37.6195
Q91Z38	TTC1_MOUSE	2.09278
Q9EPV8	UBL5_MOUSE	2.14958
Q6NXJ0	WWC2_MOUSE	7.88813
Q9EPU5	TNR21_MOUSE	7.92407
Q3TIV5	ZC3HF_MOUSE	13.625
O35417	PDYN_MOUSE	4.72738
Q8C181	MBNL2_MOUSE	2.14865
Q6P9Q6	FKB15_MOUSE	5.1199
O09106	HDAC1_MOUSE	4.05883
Q99MJ9	DDX50_MOUSE	3.89326
Q8BPM0	DAAM1_MOUSE	2.4284
P59648	FXYD7_MOUSE	4.01303
Q9CX84	RGS19_MOUSE	5.18797
Q9CXX9	CUED2_MOUSE	2.78774
B1AZI6	THOC2_MOUSE	2.12243
Q91YL2	RN126_MOUSE	4.89091
Q9CQP3	CHCH5_MOUSE	5.92666
Q91YJ5	IF2M_MOUSE	4.52774
Q8BRJ3	RELL2_MOUSE	2.32641
Q91VJ2	CAVN3_MOUSE	18.8314
Q60648	SAP3_MOUSE	5.5825
Q8BFR4	GNS_MOUSE	2.41478
O88196	TTC3_MOUSE	2.25198
O89026	ROBO1_MOUSE	13.2729
Q9ET77	JPH3_MOUSE	2.1824
Q99JP0	M4K3_MOUSE	2.15408
Q3UBX0	TM109_MOUSE	2.79176
Q9CQF4	MRES1_MOUSE	6.12209
Q8K0D7	GET1_MOUSE	4.59918
P20491	FCERG_MOUSE	4.05572
P54818	GALC_MOUSE	18.8269
P24788	CD11B_MOUSE	9.34553
Q9D4H4	AMOL1_MOUSE	73.388
O35668	HAP1_MOUSE	3.09557
Q9ESC8	AFF4_MOUSE	2.35421
Q6A078	CE290_MOUSE	9.59959
Q8K3E5	AHI1_MOUSE	3.02168
P70452	STX4_MOUSE	7.07416
Q91WE2	PIP30_MOUSE	5.11404
P70302	STIM1_MOUSE	2.29488
Q5DU05	CE164_MOUSE	6.93403
E9PV86	MCTP1_MOUSE	11.7013
Q91WV0	NC2B_MOUSE	2.25483
P17047	LAMP2_MOUSE	4.14623
Q9D7N6	RM30_MOUSE	7.6752
Q80YQ8	RMD5A_MOUSE	564.997
E9Q7X7	NRX2A_MOUSE	2.96333
Q9CW79	GOGA1_MOUSE	2.90455
Q9JMG1	EDF1_MOUSE	4.02482
Q6KCD5	NIPBL_MOUSE	37.6727
P70288	HDAC2_MOUSE	3.56272
Q8K4P0	WDR33_MOUSE	2.70539
Q8R1B5	CPLX3_MOUSE	4.62947
Q7TT15	GLT17_MOUSE	2.63722
P15388	KCNC1_MOUSE	2.90775
F7BWT7	TSN15_MOUSE	2.14596
O55102	BL1S1_MOUSE	2.34278
Q9D7V9	NAAA_MOUSE	8.36643
Q8CG79	ASPP2_MOUSE	4.18337
Q6P5B0	RRP12_MOUSE	8.3761
P06537	GCR_MOUSE	5.22484
Q61074	PPM1G_MOUSE	2.44056
Q69ZW3	EHBP1_MOUSE	2.31945
Q7TPB0	PLPR3_MOUSE	4.61841
Q9WU60	ATRN_MOUSE	3.23457
Q80VJ2	SRA1_MOUSE	9.35198
Q8C8T7	ELFN1_MOUSE	13.976
Q8CES0	NAA30_MOUSE	2.32641
Q9Z2W1	STK25_MOUSE	2.45669
Q5XG69	F169A_MOUSE	4.84655
P57724	PCBP4_MOUSE	2.16943
E9Q7T7	CHADL_MOUSE	10.6572
P97393	RHG05_MOUSE	3.05616
O54916	REPS1_MOUSE	5.21913
Q925T6	GRIP1_MOUSE	15.6353
P59242	CING_MOUSE	7.37558
Q80U72	SCRIB_MOUSE	131.046
Q69ZR2	HECD1_MOUSE	11.0896
Q810B7	SLIK5_MOUSE	4.60822
Q3TWW8	SRSF6_MOUSE	23.747
Q8CHG3	GCC2_MOUSE	4.21825
Q61142	SPIN1_MOUSE	5.10217
Q80V91	DTX3_MOUSE	7.57467
Q6P5D8	SMHD1_MOUSE	3.94412
Q8VHQ3	PP16B_MOUSE	28.8586
Q9BCZ4	SELS_MOUSE	2.39777
P09240	CCKN_MOUSE	3.46045
Q7TSH6	SCAF4_MOUSE	3.76195
Q8BWZ3	NAA25_MOUSE	5.10418
Q66JS6	EI3JB_MOUSE	7.10411
Q60520	SIN3A_MOUSE	6.98268
Q52KR3	PRUN2_MOUSE	3.95149
Q8R143	PTTG_MOUSE	3.36577
P39038	CADH4_MOUSE	3.04152
Q9JHW4	SELB_MOUSE	6.12307
Q8CG73	FTM_MOUSE	6.24376
Q9WTX8	MD1L1_MOUSE	2.70079
Q61781	K1C14_MOUSE	3.05839
Q60872	IF1A_MOUSE	3.99418
Q5SFM8	RBM27_MOUSE	3.56615
Q9Z103	ADNP_MOUSE	4.48761
Q8C180	FRS2_MOUSE	6.20053
Q63959	KCNC3_MOUSE	9.96104
Q61475	DAF1_MOUSE	2.87867
Q8CHS8	VP37A_MOUSE	6.04295
Q8BM55	TM214_MOUSE	4.80361
Q8BMN4	LMLN_MOUSE	6.13905
Q3TC93	H1BP3_MOUSE	4.27439
Q61550	RAD21_MOUSE	2.50835
O54784	DAPK3_MOUSE	4.88398
Q9D620	RFIP1_MOUSE	2.02465
Q8BFW7	LPP_MOUSE	3.59798
Q80TN7	NAV3_MOUSE	9.13013
D3Z2X2	DNHD1_MOUSE	6.17737
Q3TIR3	RIC8A_MOUSE	38.3399
Q69ZT1	FAN1_MOUSE	5.03227
Q9DC23	DJC10_MOUSE	2.31553
Q99JT2	STK26_MOUSE	3.61773
O70362	PHLD_MOUSE	18.106
Q9JIG4	PPR3F_MOUSE	2.13586
Q9QXN0	SHRM3_MOUSE	2.51003
Q99LI2	CLCC1_MOUSE	31.639
Q6IFZ6	K2C1B_MOUSE	3.09808
Q8BYP3	RHOF_MOUSE	5.23908
P04104	K2C1_MOUSE	8.08692
P30875	SSR2_MOUSE	7.77795
Q5DU57	SPT13_MOUSE	3.85941
Q9QZ05	E2AK4_MOUSE	12.1558
Q9Z2S7	T22D3_MOUSE	3.83224
P62996	TRA2B_MOUSE	14.1164
Q8CAS9	PARP9_MOUSE	8.89203
P52194	CLGN_MOUSE	3.44716
Q8QZR5	ALAT1_MOUSE	2.32857
Q9QWL7	K1C17_MOUSE	3.08485
P52734	FGD1_MOUSE	6.54636
E9Q6J5	BD1L1_MOUSE	5.60726
Q61414	K1C15_MOUSE	2.53832
Q3U9G9	LBR_MOUSE	3.66688
Q6A026	PDS5A_MOUSE	3.78313
P19001	K1C19_MOUSE	3.75871
E1U8D0	SOGA1_MOUSE	5.95399
P08730	K1C13_MOUSE	3.11537
P19123	TNNC1_MOUSE	2.47868
Q9D312	K1C20_MOUSE	6.12604
Q9WTS6	TEN3_MOUSE	2.13541
E9Q7M2	T22D2_MOUSE	3.0769
Q6P9L6	KIF15_MOUSE	2.04355
Q6RT24	CENPE_MOUSE	2.20281
Q8K389	CK5P2_MOUSE	2.21133
Q8BPU7	ELMO1_MOUSE	3.43412
Q6UQ17	AT8B3_MOUSE	2.30579
Q8BJL0	SMAL1_MOUSE	3.19058
Q8CFN5	MEF2C_MOUSE	4.11764
Q6PGB8	SMCA1_MOUSE	5.6481
Q8BIV3	RNBP6_MOUSE	2.58856
B1AUR6	MMS22_MOUSE	2.79592
Q922P8	T132A_MOUSE	12.0488
Q02384	SOS2_MOUSE	5.39342
Q9JLQ2	GIT2_MOUSE	5.126
Q03391	NMDE4_MOUSE	7.3073
P53668	LIMK1_MOUSE	3.54962
Q60952	CP250_MOUSE	4.1249
Q8CGB3	UACA_MOUSE	2.86341
Q8C176	TAF2_MOUSE	18.1224
A6PWD2	FHAD1_MOUSE	2.74541
Q6ZQ06	CE162_MOUSE	3.32225
Q920F6	SMC1B_MOUSE	2.36895
Q4QY64	ATAD5_MOUSE	4.26977
P33610	PRI2_MOUSE	2.42625
Q60767	LY75_MOUSE	2.32039
Q6GQU6	LIGO3_MOUSE	3.67351
B1AVY7	KI16B_MOUSE	2.6402
Q6NZL6	TONSL_MOUSE	15.8334
Q8C0V0	TLK1_MOUSE	3.58018
O70582	LX12B_MOUSE	2.31368
A3KGF7	PLCB2_MOUSE	2.2574
Q9CR58	KMCP1_MOUSE	2.37436
A2ARZ3	FSIP2_MOUSE	3.11711
O35085	ARX_MOUSE	2.72138
Q09M05	CBPC4_MOUSE	109.533
Q6P6L0	FIL1L_MOUSE	2.58937
Q6TDU8	DNAI7_MOUSE	4.54166
P31695	NOTC4_MOUSE	115.138
Q80YV3	TRRAP_MOUSE	22.9263
Q80WE4	KI20B_MOUSE	2.01366
P51945	CCNG1_MOUSE	5.46545
Q8BQ33	TICRR_MOUSE	8.07348
Q3UJC8	CE034_MOUSE	14.9853
Q80TL7	MON2_MOUSE	25.1263
Q3UW12	CNGA4_MOUSE	3.49675
Q8R3L2	TCF25_MOUSE	2.64121
A6H603	NWD1_MOUSE	5.21978
G5E8P0	GCP6_MOUSE	2.6849
Q9R1X4	TIM_MOUSE	2.15761
Q3UMB9	WASC4_MOUSE	3.17404
P70261	PALD_MOUSE	7.37498
Q9CZR2	NALD2_MOUSE	5.86657
Q6NWV3	IF122_MOUSE	2.37808
A3KGS3	RGPA2_MOUSE	5.14148
Q8BKT2	HES7_MOUSE	2.8589
P60330	ESPL1_MOUSE	17.1937
Q3ZK22	VEZA_MOUSE	5.17482
Q80WQ6	RHDF2_MOUSE	2.46982
Q5U462	CDCP1_MOUSE	27.9449
Q91XQ0	DYH8_MOUSE	74.1982
P24604	TEC_MOUSE	2.90295
Q9R016	BIR1E_MOUSE	2.19608
Q8BKT3	GCFC2_MOUSE	3.35169
A2ASS6	TITIN_MOUSE	3.5363
Q8BW72	KDM4A_MOUSE	3.8815
Q7M6Y6	MRO2B_MOUSE	3.1153
Q7TN37	TRPM4_MOUSE	7.3201
Q9QXK7	CPSF3_MOUSE	2.33817
Q8CGW4	SOX30_MOUSE	2.3489
Q8VCY6	UTP6_MOUSE	7.46716
Q8BM85	TBCK_MOUSE	2.20799
Q3UPH7	ARH40_MOUSE	2.22876
E9Q5G7	OOG1_MOUSE	31.6885
P52332	JAK1_MOUSE	13.3248
Q8CG48	SMC2_MOUSE	3.90219
Q8BVV7	CEP95_MOUSE	5.35991
Q9D952	EVPL_MOUSE	3.98768
Q5SSE9	ABCAD_MOUSE	3.67589
P58660	CAR10_MOUSE	15.4395
Q8BU40	NAL4A_MOUSE	2.99054
Q8BL99	DOP1_MOUSE	12.7102

## Sheet: d.
The compairsion of TMGBF4-enriched dataset and literature										Literature dataset
Uniprot ID-TMGBF4-enriched dataset	Gene name	Askenazi,Nature communication,2023	Zaman,Mol.Cell Proteomics,2023	Drummond,Brain,2020	Hondius,Acta Neuropathologica,2021	Reported proteins=1				Askenazi,Nature communication,2023	Zaman,Mol.Cell Proteomics,2023	Drummond,Brain,2020	Hondius,Acta Neuropathologica,2021
P70296	Pebp1	1	0	0	1	1				GFAP	ABHD11	ACTB	MAPT
P08551	Nefl	1	1	0	1	1				APP	ACIN1	TUBB4B	UBB
Q9DCJ5	Ndufa8	0	0	0	1	1				HSPB1	AKAP17A	GFAP	CLU
P09528	Fth1	1	0	1	1	1				CLU	AKAP8L	TUBA1B	CSNK1A1
P26645	Marcks	1	0	0	1	1				CAPG	AKR1C1	ATP5A1	HSPB1
F6SEU4	Syngap1	1	0	1	1	1				CORO1A	AKR1C2	TUBB2A	CHMP1A
Q6PH08	Erc2	0	0	0	1	1				APOE	AKR1C3	DPYSL2	DNAJB6
O88737	Bsn	0	0	0	1	1				C4A	APP	ATP5B	MAP2
P62983	Rps27a	0	0	0	0	0				ANXA1	AS3MT	PKM	NEFL
Q8BMK4	Ckap4	1	1	0	0	1				DNM1L	C1QTNF5	UBB	YWHAE
Q8K310	Matr3	1	1	1	1	1				HOMER1	CHADL	CKB	BLVRB
P27659	Rpl3	0	1	0	0	1				AHNAK	CHDH	HSPA8	PSD3
Q9D1I5	Mcee	0	0	0	0	0				MAPT	CIT	ENO1	MLF2
Q61001	Lama5	0	0	0	0	0				PRDX6	DDX46	GAPDH	TOMM34
P10637	Mapt	1	1	1	1	1				STXBP1	DDX5	HSP90AB1	PEA15
P20152	Vim	1	1	1	0	1				VCAN	DLG4	ATP1A3	PGAM1
Q7TSJ2	Map6	1	0	0	0	1				VIM	DLGAP1	SPTAN1	VIM
P62918	Rpl8	1	1	0	1	1				IDH2	DLGAP2	HIST1H4A	EIF4H
Q9QWI6	Srcin1	0	0	0	1	1				PLEC	DLGAP3	NEFL	PPIB
P48678	Lmna	1	0	0	1	1				SNAP25	FAM168A	CAMK2A	ARHGDIA
Q4ACU6	Shank3	0	1	1	1	1				SUCLA2	FBN1	ALDOC	CBR1
Q05793	Hspg2	0	0	0	0	0				UCHL1	FLT1	TUBB4A	UBE2QL1
P62843	Rps15	0	0	0	0	0				AK1	FTH1	ALDOA	GFAP
P56959	Fus	1	1	0	0	1				ANXA2	FTL	DSP	PPIA
P62627	Dynlrb1	0	0	0	0	0				AP2A1	GPNMB	MAP2	CSNK1D
Q9QYR6	Map1a	1	0	0	1	1				ATP2A2	GSG1L	HBB	YWHAZ
Q8BL66	Eea1	0	0	0	1	1				CAP2	HNRNPA0	PRDX1	HSPA1B
P63040	Cplx1	0	0	0	1	1				FARSB	HNRNPA2B1	SPTBN1	CNDP2
P10493	Nid1	0	0	0	0	0				GRIA2	HNRNPA3	HNRNPA2B1	ENSG00000276612
Q9Z1X4	Ilf3	1	1	0	1	1				PPP2R1A	HNRNPH2	HIST1H2AB	AK1
Q9QYX7	Pclo	0	0	0	1	1				PRDX1	HNRNPH3	HK1	TKT
P19246	Nefh	1	0	0	1	1				SEPTIN5	HNRNPM	ENO2	SCRN1
D3YVF0	Akap5	0	0	0	0	0				YWHAQ	HOMER1	EEF1A1	HPCAL4
Q3UTJ2	Sorbs2	0	0	0	0	0				AQP4	HOMER2	STXBP1	ATP6V1E1
O89086	Rbm3	0	0	0	0	0				EZR	IQSEC2	YWHAZ	PRDX5
Q62059	Vcan	1	1	1	0	1				FABP5	LFNG	GNAO1	ENO2
Q99MI1	Erc1	0	0	0	0	0				GLS	LUC7L	MDH2	ENO1
P02468	Lamc1	0	0	0	0	0				GSTP1	LUC7L3	YWHAE	RAB6A
Q9Z2I0	Letm1	0	0	0	1	1				HAPLN2	MAPT	HSPA5	TPPP
P62806	H4c1	0	0	0	0	0				LRPPRC	MATR3	LDHB	TOLLIP
Q9D7S7	Rpl22l1	0	0	0	0	0				MAP2	MBNL3	NEFM	FSCN1
Q99NE5	Rims1	0	0	0	1	1				OLFM1	MDK	PPIA	PALM
P40240	Cd9	0	0	0	0	0				PPIA	MRPL49	HBA1	SUGT1
P14873	Map1b	1	0	0	0	1				PSAT1	MYEF2	MAP1B	UNC13D
Q9JMH9	Myo18a	0	0	0	0	0				RAB3A	NDP	NSF	HSPA8
P23242	Gja1	0	0	0	1	1				RTN4	NONO	SYN1	CRYAB
A2ASQ1	Agrn	0	0	0	1	1				STX1A	NTN1	PEBP1	PIGR
P52503	Ndufs6	0	0	0	1	1				UBA1	NTN3	SNAP25	APP
P29699	Ahsg	0	0	0	0	0				YWHAB	PCNT	CLTC	DMTN
Q9CQX8	Kgd4	0	0	0	0	0				ARHGDIA	PPIG	HSPD1	NPTXR
Q9Z0H8	Clip2	0	0	0	0	0				CYFIP2	PRPF4B	CFL1	SHTN1
Q9Z204	Hnrnpc	1	0	0	1	1				ENO1	PSAP	CSTA	VXN
P39447	Tjp1	0	0	0	0	0				HSP90AA1	PSPC1	HNRNPK	SQSTM1
Q61361	Bcan	1	0	0	0	1				MSN	PTN	GLUD1	C4A
P62830	Rpl23	0	1	0	0	1				OXCT1	RALYL	UCHL1	SSBP1
Q9QUP5	Hapln1	0	0	0	1	1				PGD	RBFOX1	BASP1	VCAN
Q810U4	Nrcam	1	0	0	1	1				PGM2L1	RBFOX2	HSPA1A	GLS
P62960	Ybx1	0	0	0	0	0				YWHAZ	RBFOX3	YWHAG	RAB6B
Q9CQR2	Rps21	0	0	0	0	0				AP2A2	RBM14	HSPA9	MAPK1
Q9CQH7	Btf3l4	0	0	0	0	0				CRMP1	RBM4	MAPT	EPB41L2
Q8CC35	Synpo	0	0	0	1	1				DBN1	RBM4B	CKMT1A	ARF1
D3YZU1	Shank1	0	0	0	0	0				DCLK1	RPL37	NCL	CADM3
Q99LY9	Ndufs5	0	0	0	0	0				DLAT	RPS6KA5	DNM1	NCAM1
Q8K2K6	Agfg1	0	0	0	0	0				DPYSL4	SCAF1	DSG1	SH3GL2
P08553	Nefm	1	0	0	1	1				EPB41L3	SHANK3	CALML5	ATP6V1B2
Q61879	Myh10	1	0	0	1	1				FARSA	SMOC1	TUBA4A	IDH2
P06837	Gap43	1	1	0	1	1				FGG	SNRNP27	CALM1	CSNK1E
Q9CR61	Ndufb7	0	0	0	1	1				GAP43	SNRNP70	JUP	L1CAM
P43024	Cox6a1	0	0	0	0	0				GAPDH	SNRPB	GOT1	RAB11A
Q9DC07	Nebl	0	0	0	1	1				HSPA4L	SNRPD3	PLEC	STX12
P20357	Map2	1	1	0	1	1				PDHX	SNRPF	HSP90AA1	SHANK3
Q8QZT2	Ccsap	0	0	0	0	0				PLCB1	SNRPG	TUBB	DNAJC5
Q68FD9	Kiaa1549	0	0	0	0	0				SQSTM1	SON	UBA1	FXYD1
P46660	Ina	1	0	0	1	1				SYNGAP1	SRRM2	PPP3CA	SEPTIN11
P21619	Lmnb2	1	0	0	1	1				SYNJ1	SRRT	LMNB2	THY1
Q9CR98	Fam136a	0	0	0	0	0				SYT1	SRSF11	ATP6V1A	IPO7
Q62425	Ndufa4	0	0	0	1	1				THY1	SUGP2	VIM	OPCML
P60904	Dnajc5	0	1	0	1	1				VPS35	SYNGAP1	INA	BCL2L13
Q922J6	Tspan2	0	0	0	0	0				WDR1	TARDBP	TPI1	GAP43
P62889	Rpl30	0	0	0	0	0				AP2B1	U2AF1	CTSD	ACTR3B
P62073	Timm10	0	0	0	0	0				ATP1A3	XRCC6	ATP6V1B2	NOVA2
Q9Z2D6	Mecp2	0	0	0	0	0				CAMK2A	ZNF326	HNRNPU	PSMD1
Q60675	Lama2	0	0	0	0	0				CD47	ZNF365	ACO2	EXOC4
P62897	Cycs	1	0	0	1	1				CLTC	ZNF638	HIST1H2BC	CAMK2B
Q3TEA8	Hp1bp3	1	0	0	1	1				CNDP2		HNRNPM	TP53BP1
Q61686	Cbx5	0	0	0	0	0				CTSD		HNRNPC	TARDBP
Q6PFD5	Dlgap3	0	0	1	1	1				FASN		TNR	SUGP2
P04370	Mbp	1	0	0	1	1				GSK3A		GOT2	SYNE1
Q69Z99	Znf512	0	0	0	0	0				HP1BP3		GDI1	DHX15
Q9D1X0	Nol3	0	0	0	0	0				MAPK1		ATP1A1	HNRNPUL2
P84244	H3-3a	0	0	0	0	0				NEFM		COX2	PGM2L1
P05784	Krt18	0	0	0	0	0				NNT		DSC1	HNRNPL
Q5EBJ4	Ermn	0	0	0	0	0				PALM		PRDX2	MYEF2
Q91VR8	Brk1	0	0	0	1	1				PFN2		CNTN1	HNRNPU
Q9QZQ8	Macroh2a1	0	0	0	1	1				PGAM1		ATP5O	APMAP
P97797	Sirpa	0	0	0	1	1				PHGDH		ATP1B1	CADPS
P08122	Col4a2	0	0	0	0	0				PKM		HSP90B1	GRIA2
Q8BYI9	Tnr	1	0	0	1	1				PRKCG		HSPE1	DHX9
O88532	Zfr	0	0	0	0	0				QDPR		MAP1A	CYFIP2
P63276	Rps17	0	0	0	0	0				SEPTIN2		PGK1	DOCK4
P67984	Rpl22	1	0	0	1	1				TKT		TUBB3	GNAQ
P99028	Uqcrh	0	0	1	0	1				AHCYL1		STX1B	SLC25A12
Q9QUR7	Pin1	1	0	0	1	1				AKR1B1		CCT8	TRIM28
Q99JF8	Psip1	0	0	0	0	0				ATP2B1		SYN2	FARSA
Q8VIJ6	Sfpq	1	0	0	1	1				ATP6V1H		YWHAH	PSMD11
P09242	Alpl	0	0	0	0	0				BLVRB		IGSF8	HSPA4
P55066	Ncan	0	0	0	1	1				CA2		DYNC1H1	SLC6A1
Q8BHL3	Tbc1d10b	0	0	0	1	1				CADM3		TKT	RPS27L
P99027	Rplp2	1	0	0	1	1				CBR1		PHGDH	NOMO1
Q9JKK7	Tmod2	0	0	0	0	0				COL25A1		ATP5D	HNRNPM
Q91ZZ3	Sncb	0	0	0	1	1				DDX1		LDHA	SRP68
Q99104	Myo5a	1	0	0	1	1				DNM1		CASP14	RUVBL2
O55042	Snca	1	0	0	1	1				DPYSL2		VCAN	CKAP4
Q62048	Pea15	1	1	0	1	1				HEPACAM		GAP43	TPR
E9PUL5	Prrt2	0	0	0	1	1				HSP90AB1		CNP	PRKDC
Q99NB9	Sf3b1	0	0	0	0	0				IDH3A		TUFM	SPHKAP
Q60673	Ptprn	0	0	0	0	0				IPO7		AZGP1	HNRNPCL4
O88322	Nid2	0	0	0	0	0				MAP4		PDHB	PRKACB
P45878	Fkbp2	0	0	0	1	1				NAPB		ATP1A2	ELAVL4
P01942	Hba	0	0	0	0	0				NDRG2		IGHG1	HNRNPH1
P60761	Nrgn	0	0	0	1	1				NEFH		HNRNPR	RPS11
P61514	Rpl37a	0	0	0	0	0				NEFL		PRKCG	LANCL2
Q80WM4	Hapln4	0	0	0	0	0				PACSIN1		ATP2A2	NDRG1
P63044	Vamp2	1	0	1	0	1				PDHA1		HNRNPA3	MYH9
Q9WTT4	Atp6v1g2	0	0	0	1	1				PDHB		UQCRC1	GSK3A
Q8VHR5	Gatad2b	0	0	0	0	0				PEA15		ANXA2	CAMK2A
P23927	Cryab	0	1	0	1	1				RNH1		PARK7	NCKAP1
P97351	Rps3a	1	0	0	1	1				SCRN1		LMNA	LMAN2
Q8VDN4	Ccdc92	0	0	0	0	0				SPTBN2		MATR3	PSMD2
A2AQ25	Skt	0	0	0	0	0				SRI		MDH1	PRKAR1B
Q8BSS9	Ppfia2	0	0	0	0	0				TRAP1		TPM3	DARS1
Q8CJ40	Crocc	0	0	0	1	1				TUBB3		PHB	HYOU1
Q8CCJ4	Amer2	0	0	0	0	0				USP14		MAP6	HSP90B1
Q60864	Stip1	1	0	0	1	1				ABAT		HIST2H3PS2	FARSB
P56812	Pdcd5	0	0	0	0	0				ALDH9A1		HSPB1	RPL8
Q68FH0	Pkp4	0	0	0	0	0				ATP1A2		HIST1H1C	RPL3
P62751	Rpl23a	0	0	0	1	1				ATP1B1		CRMP1	RPL15
Q9D1C8	Vps28	0	0	0	0	0				BASP1		LGALS7	RPL4
Q9JKC6	Cend1	1	0	0	1	1				CNRIP1		NEFH	FUS
Q6A068	Cdc5l	0	0	0	0	0				COX5A		ATP6V1E1	LARS1
P63325	Rps10	0	0	0	0	0				COX5B		PFN1	RPL23
P14148	Rpl7	1	1	0	1	1				CPNE6		VCP	PURA
P34022	Ranbp1	0	0	0	0	0				DMTN		NDUFS1	PDIA6
Q61937	Npm1	1	0	0	1	1				EEF1B2		SFN	RPS2
Q9WV69	Dmtn	1	1	0	1	1				FSCN1		CYFIP2	RPS3
Q9Z2Y3	Homer1	0	0	1	1	1				GDA		RAB3A	DDX3X
Q62446	Fkbp3	0	0	0	0	0				GLUD1		CBR1	PDIA4
Q9ESX5	Dkc1	0	0	0	0	0				GPHN		EPB41L3	SYNJ1
P21460	Cst3	1	0	0	1	1				GPI		HNRNPH1	FKBP8
P0DP28	Calm3	0	0	0	0	0				GSN		VAMP2	MATR3
P15116	Cdh2	0	0	0	0	0				HNRNPM		HSPA12A	RPL9P8
Q9D855	Uqcrb	0	0	1	0	1				HSPD1		EEF2	RPS7
Q9QXS1	Plec	1	0	0	1	1				IMMT		DHX9	HACD3
Q9D8S9	Bola1	0	0	0	0	0				LDHA		ARG1	NCLN
P60469	Ppfia3	0	0	0	1	1				MYO5A		RPSA	SURF4
Q8K4G5	Ablim1	0	0	0	1	1				NCDN		ALDH2	H3-3B
Q8R5M8	Cadm1	0	0	0	0	0				NPEPPS		PALM	RPN2
P31786	Dbi	0	0	0	1	1				PHB		SLC25A3	RPS4X
Q9DCA2	Mrps11	0	0	0	0	0				PRDX5		YWHAB	RPL7
Q61315	Apc	0	0	0	0	0				PYGB		CS	RPLP0
Q6URW6	Myh14	0	0	0	0	0				RPS3		TCP1	PSMD12
Q8CCK0	Macroh2a2	0	0	0	0	0				RUVBL2		BCAN	ATP2A2
Q8C0T5	Sipa1l1	0	0	0	0	0				S100A9		ATP2B1	DDOST
P58771	Tpm1	1	0	0	1	1				SERPINA3		DDX17	HNRNPH2
P35762	Cd81	0	0	0	0	0				SH3BGRL		ADD1	RPL28
P63158	Hmgb1	0	0	0	1	1				SOD1		COX5B	ILF3
P63248	Pkia	0	0	0	0	0				STX1B		GLS	CSDE1
O35927	Ctnnd2	0	0	0	0	0				TPI1		FARSB	RPS16
Q6P9K8	Caskin1	0	0	0	1	1				TPPP		LYZ	RALYL
Q9QZF2	Gpc1	0	0	0	1	1				TUBA4A		GNB1	HDLBP
Q922Q8	Lrrc59	0	0	0	0	0				TUBB		CDSN	RPS14
Q9CXS4	Cenpv	0	0	0	0	0				ACTN4		MIF	NNT
Q7TQD2	Tppp	1	1	0	1	1				ANK2		RPS3	PSMC3
Q80TE7	Lrrc7	0	0	0	0	0				ATP6V0A1		SH3GL2	CYRIB
P12970	Rpl7a	1	0	0	0	1				ATP6V1B2		EIF4A2	CELF2
P51655	Gpc4	0	0	0	0	0				ATP6V1E1		ANK2	ACSL1
P02088	Hbb-b1	0	0	0	0	0				BCL2L13		DEFA3	ATP5MG
Q9JKS5	Habp4	0	0	0	0	0				CDK5		GGCT	RPN1
P62242	Rps8	1	0	0	1	1				CHCHD3		VDAC2	MOGS
Q3UIU2	Ndufb6	0	0	0	0	0				CKB		USP5	TOMM70
Q62203	Sf3a2	0	0	0	0	0				CLTA		CNDP2	HNRNPH3
Q3UH99	Shisa6	0	0	0	0	0				CLTB		SERPINB12	ILF2
Q7TSC1	Prrc2a	0	0	0	0	0				CYRIB		PDHA1	RNF170
Q922J3	Clip1	0	0	0	0	0				DLD		SNAP91	ENSG00000260836
Q8VDD5	Myh9	1	1	0	1	1				DSTN		CCT2	AP2M1
Q9CPR4	Rpl17	0	0	0	0	0				EEF1G		ACAT1	CORO1A
Q2M3X8	Phactr1	0	0	0	1	1				FABP3		IDH3A	HNRNPR
Q9ER00	Stx12	0	1	0	0	1				FKBP1A		CAT	KPNB1
Q80SZ7	Gng5	0	0	0	0	0				GNB1		SNC73	SORT1
P47911	Rpl6	1	0	0	1	1				HPCAL4		PCBP1	HNRNPD
O88951	Lin7b	0	0	0	0	0				HSPE1		ATP5C1	SLC2A3
Q8CGC4	Lsm14b	0	0	0	0	0				IDH3B		PURA	SEC61A1
P11031	Sub1	0	0	0	1	1				IMPA1		NPEPPS	RPS23
Q6IRU5	Cltb	1	0	0	1	1				INA		ARHGDIA
Q8C419	Gpr158	0	0	0	1	1				LANCL1		PRDX5
Q91VK4	Itm2c	0	0	0	0	0				LDHB		IMMT
Q0VGU4	Vgf	0	0	1	0	1				LMNA		NCAM1
P62911	Rpl32	0	0	0	0	0				LTF		NFASC
Q3U0V1	Khsrp	1	0	0	1	1				MTHFD1		HNRNPH3
P07724	Alb	0	0	0	0	0				NAPG		YWHAQ
Q8CAL5	Gpc5	0	0	0	0	0				NCAM1		AMPH
O88952	Lin7c	0	0	0	0	0				NDUFS1		IGLC3
O54774	Ap3d1	0	0	0	1	1				NDUFS3		CSPG3
P52760	Rida	0	0	0	1	1				PACS1		CAP1
Q61792	Lasp1	0	0	0	0	0				PDXP		PYGB
Q05D44	Eif5b	0	0	0	0	0				PEBP1		RPLP2
Q9Z0P4	Palm	1	1	0	1	1				PFN1		TPPP
P21107	Tpm3	1	0	0	1	1				PLCL2		SUCLA2
P62317	Snrpd2	0	0	0	1	1				PLP1		PGRMC1
Q8BY89	Slc44a2	0	0	0	0	0				PPP3CB		CALML3
Q2PFD7	Psd3	0	1	0	1	1				PURA		TPM1
Q91W92	Cdc42ep1	0	0	0	0	0				RPLP0		SRI
Q3UNH4	Gprin1	0	0	0	1	1				RPS2		MBP
Q01097	Grin2b	0	0	0	1	1				SEPTIN7		ACOT7
Q61282	Acan	0	0	0	1	1				SLC25A3		LCN1
Q9D8B3	Chmp4b	1	0	0	1	1				SNAP91		DLST
Q9CQ73	Pkp2	0	0	0	0	0				SRSF1		CCT6A
Q80Z38	Shank2	0	0	0	0	0				SSBP1		NNT
Q6NVF9	Cpsf6	0	0	0	0	0				SYN1		VDAC1
Q9D0E1	Hnrnpm	1	1	1	1	1				TMPO		PCSK1N
Q6ZPZ3	Zc3h4	0	0	0	0	0				VAMP2		ELAVL4
P62082	Rps7	1	1	0	0	1				ADD2		PTPNS1
E9Q7G0	Numa1	0	0	0	0	0				AP2S1		RPL6
Q9WTR5	Cdh13	0	0	0	0	0				ATP1A1		OXCT1
Q8BTI8	Srrm2	0	0	1	0	1				CACNA2D1		PHYHIP
P62754	Rps6	1	0	0	1	1				CAMK2B		GRB2
P97855	G3bp1	0	0	0	0	0				CEND1		RAN
Q80YA9	Cnksr2	0	0	0	0	0				CRYM		PHB2
P40124	Cap1	1	0	0	1	1				CYCS		SRSF6
P58774	Tpm2	0	0	0	0	0				DHX9		FABP3
Q8VHG2	Amot	0	0	0	0	0				ENO2		SRSF1
Q9Z0U1	Tjp2	0	0	0	1	1				ERP44		RBMX
Q9CQP0	Mrpl33	0	0	0	0	0				FTH1		S100A8
Q9D1L9	Lamtor5	0	0	0	0	0				GANAB		KHSRP
G3XA57	Rab11fip2	0	0	0	0	0				GOT2		COX6C
P29341	Pabpc1	1	0	0	0	1				GPM6A		UQCRFS1
Q8BL65	Ablim2	0	0	0	1	1				GRB2		GPM6A
Q9CY58	Serbp1	0	0	0	0	0				HINT2		CLU
O88735	Map7	0	0	0	0	0				HK1		MARCKS
Q3UHB8	Ccdc177	0	0	0	0	0				HNRNPH1		ICAM5
Q80WJ7	Mtdh	0	0	0	0	0				HNRNPU		SEPT5
Q9CYZ2	Tpd52l2	0	0	0	1	1				HSP90B1		GNB2L1
P83510	Tnik	0	0	0	0	0				HSPA8		S100A9
Q62189	Snrpa	0	0	0	0	0				IGHG1		XRCC6
Q9JM52	Mink1	0	0	0	0	0				LRRC47		PCMT1
Q69ZX8	Ablim3	0	0	0	0	0				MBP		FH
Q8C163	Exog	0	0	0	0	0				MDH1		CRYM
O08997	Atox1	0	0	0	0	0				MDH2		RPL10A
Q8VC31	Ccdc9	0	0	0	0	0				NCL		HADHB
Q9ERT9	Ppp1r1a	0	0	0	0	0				NRCAM		NDUFA2
O08638	Myh11	0	0	0	0	0				NSF		GLUL
Q5SXY1	Specc1	0	0	0	0	0				OPCML		RPL13
Q91WJ8	Fubp1	1	0	0	0	1				PARK7		RPL7
P97371	Psme1	0	0	0	1	1				PCMT1		HNRNPA1
P84086	Cplx2	0	0	0	1	1				PGK1		CAMK2B
Q80U40	Rimbp2	0	0	0	0	0				PPP1R7		CAP2
P51859	Hdgf	0	0	0	0	0				PSAP		TGM3
Q64012	Raly	0	0	0	0	0				PSMA3		MTHFD1
Q61545	Ewsr1	0	0	0	0	0				PSMA6		SYNJ1
Q5RJI5	Brsk1	0	0	0	0	0				RAN		ALDH5A1
Q5F2E8	Taok1	0	0	0	0	0				RPL12		EEF1G
Q8BJ42	Dlgap2	0	0	1	0	1				RPL6		ANXA6
Q9D8E6	Rpl4	1	1	0	0	1				RPL8		DDX39B
Q99M28	Rnps1	0	0	0	0	0				SDHB		SOD2
Q68FM6	Elfn2	0	0	0	0	0				SH3GL2		MYH10
Q69ZU6	Thsd7a	0	0	0	0	0				SLC1A2		ATP6V0D1
O88745	Scrg1	0	0	0	0	0				SNCA		NDUFS3
Q8VE37	Rcc1	0	0	0	0	0				SNCG		CCT7
P14602	Hspb1	1	1	0	1	1				SOD2		RTN4
Q8C1B1	Camsap2	0	0	0	0	0				SPTAN1		ANXA1
Q03517	Scg2	0	0	0	1	1				SRPK2		ATP5H
Q99MR1	Gigyf1	0	0	0	0	0				SRSF7		NAPB
P28738	Kif5c	0	0	0	1	1				STIP1		CHCHD3
P97450	Atp5pf	0	0	0	1	1				SV2A		HSPA4
Q9WV96	Timm10b	0	0	0	0	0				SYN2		RPS8
Q64433	Hspe1	1	0	0	1	1				TPM3		RAB11A
O09167	Rpl21	0	0	0	0	0				TUBB4A		SBSN
P12023	App	0	1	1	1	1				TUFM		PFKP
Q4VAA2	Cdv3	0	0	0	0	0				UQCRC1		MAPK1
Q9QXT0	Cnpy2	0	0	0	0	0				VCL		HSPH1
P63089	Ptn	0	0	1	1	1				XRCC6		NCDN
Q3UHD9	Agap2	0	0	0	1	1				YWHAE		SV2A
Q9DCI9	Mrpl32	0	0	0	0	0				YWHAG		PIP
Q8BWT5	Dip2a	0	0	0	0	0				YWHAH		NPM1
P84099	Rpl19	0	0	0	0	0				ACO2		ALDH7A1
Q9WV98	Timm9	0	0	0	0	0				ACOT7		SNCG
Q9D824	Fip1l1	0	0	0	0	0				ADD1		CA2
Q8R464	Cadm4	0	0	0	0	0				ALDH2		PPP3CB
B9EKR1	Ptprz1	1	0	0	1	1				ALDH4A1		PSAT1
P56395	Cyb5a	0	0	0	0	0				AMPH		PSPC1
P62849	Rps24	0	0	0	0	0				APMAP		PABPC1
Q60780	Gas7	0	0	0	1	1				APOD		CLTA
Q80U49	Cep170b	0	0	0	1	1				ATP6V0D1		CORO1A
Q8BK30	Ndufv3	0	0	0	0	0				ATP6V1A		GPI
Q62376	Snrnp70	0	0	1	1	1				CAP1		ETFB
P40630	Tfam	0	0	0	1	1				CAT		PRKDC
Q80W04	Tmcc2	0	0	0	0	0				CCT4		NME2
Q9R1P4	Psma1	0	0	0	1	1				CDC37		CCT4
P70663	Sparcl1	0	0	0	1	1				CFL1		PPP2R1A
B1AZP2	Dlgap4	0	0	0	0	0				CS		ARL8A
P17095	Hmga1	0	0	0	0	0				CST3		SPTBN2
Q8BGD9	Eif4b	0	0	0	0	0				DDX39B		SNCA
Q8K215	Lyrm4	0	0	0	0	0				DLST		CCT3
Q7TNV0	Dek	0	0	0	0	0				DYNC1H1		RPS18
Q8CHP5	Pym1	0	0	0	0	0				EEF2		SEPT2
Q80X50	Ubap2l	0	0	0	0	0				EIF4A2		PLP1
P11214	Plat	0	0	0	0	0				FH		NUCB1
P61961	Ufm1	0	0	0	0	0				GLUL		LANCL1
Q9DCB1	Hmgn3	0	0	0	0	0				GNAO1		PSAP
P62301	Rps13	0	0	0	1	1				GPD2		SLC1A2
Q3UGS4	Mcrip1	0	0	0	0	0				HAGH		APOE
Q99PL5	Rrbp1	0	0	0	0	0				HNRNPA2B1		PRDX6
Q9QXV0	Pcsk1n	1	0	0	1	1				HNRNPH3		FASN
Q7TPV4	Mybbp1a	0	0	0	0	0				HNRNPK		STIP1
Q9D6Z1	Nop56	0	0	0	0	0				HSPA12A		ST13
Q9WU28	Pfdn5	0	0	0	0	0				HSPA5		HNRNPD
Q99LT0	Dpy30	0	0	0	0	0				HSPA9		DDX1
E9Q5C9	Nolc1	0	0	0	0	0				HYOU1		FABP5
Q9QX47	Son	0	0	1	0	1				LMNB1		TXN
Q810A7	Ddx42	0	0	0	0	0				LMNB2		GSTP1
P62264	Rps14	1	1	0	1	1				MARCKS		SET
Q9QZM0	Ubqln2	0	0	0	0	0				MATR3		P4HB
Q5DU25	Iqsec2	0	0	1	0	1				MYH10		PIN1
P47963	Rpl13	1	0	0	1	1				MYH9		RPL31
Q8CFI0	Nedd4l	0	0	0	0	0				NDUFA2		HSPA6
Q61165	Slc9a1	0	0	0	0	0				NPTN		RBM14
Q91YT7	Ythdf2	0	0	0	0	0				NRAS		SOD1
P28184	Mt3	0	0	0	0	0				NUCB1		CMAS
Q9CY57	Chtop	0	0	0	0	0				P4HB		ILF3
Q64735	Cr1l	0	0	0	0	0				PARP1		COX5A
Q9CQ75	Ndufa2	1	0	0	1	1				PCSK1N		KPNB1
Q9CXI5	Manf	0	0	0	0	0				PFKP		AP2B1
O70439	Stx7	0	0	0	0	0				PPIB		MYEF2
A2AJI0	Map7d1	0	0	0	0	0				PPP3CA		PSMA5
Q9CZ44	Nsfl1c	0	0	0	0	0				PRDX2		MSN
Q9Z315	Sart1	0	0	0	0	0				PSMA5		PKP1
D3YUB6	Btbd8	0	0	0	0	0				PSMA7		MAP4
Q06185	Atp5me	0	0	0	0	0				PTGDS		AP2A1
O88983	Stx8	0	0	0	0	0				PTPRZ1		PFKM
P35436	Grin2a	0	0	0	0	0				RAB6B		MAP1LC3B
Q3UTQ8	Cdkl5	0	0	0	0	0				RPL13		APOD
Q3U214	Mast3	0	0	0	0	0				RPL23A		NACA
Q80TV8	Clasp1	0	0	0	0	0				RPL7		FLOT1
Q922U1	Prpf3	0	0	0	0	0				RPS28		HRSP12
Q9DCT5	Sdf2	0	0	0	0	0				RPS3A		FTH1
P80560	Ptprn2	0	0	0	0	0				RPS6		ALDH6A1
Q9QY76	Vapb	0	0	0	0	0				RPS8		XRCC5
Q9DAM7	Tmem263	0	0	0	0	0				SFN		PFN2
Q8K4Z5	Sf3a1	0	0	0	0	0				SFPQ		ARF3
P62320	Snrpd3	0	0	1	1	1				SLC12A5		SEPT7
Q9DCC8	Tomm20	0	0	0	0	0				SPTBN1		DBN1
Q9JIX8	Acin1	0	0	1	0	1				SRSF2		MUCL1
Q6NS60	Fbxo41	0	0	0	1	1				TARDBP		LMNB1
O09114	Ptgds	0	0	0	1	1				TOMM34		COX4I1
P47962	Rpl5	0	0	0	1	1				TUBB2A		ATP6V1H
P62075	Timm13	0	0	0	0	0				UQCRFS1		NPTN
Q8R0S2	Iqsec1	0	0	0	0	0				VDAC1		RBM39
Q14BB9	Map6d1	0	0	0	0	0				VDAC2		SPRR2B
Q6DFW4	Nop58	0	0	0	0	0				XRCC5		SND1
P07309	Ttr	0	0	0	0	0				ABI1		GLO1
Q02819	Nucb1	1	0	0	1	1				ALDH6A1		TALDO1
P49025	Cit	0	0	1	0	1				ALDH7A1		DLD
Q569Z5	Ddx46	0	0	1	0	1				ALDOA		CCT5
O35972	Mrpl23	0	0	0	0	0				ARF3		DSTN
P97825	Jpt1	0	0	0	0	0				AZGP1		PGM2L1
P08228	Sod1	1	0	0	1	1				CCT7		NONO
Q8K2C7	Os9	0	0	0	0	0				CCT8		HIST1H2BJ
Q8CJ67	Stau2	0	0	0	0	0				CHMP4B		NRCAM
Q4KUS2	Unc13a	0	0	1	0	1				CMAS		RPL12
Q9D1H8	Mrpl53	0	0	0	0	0				CNTN1		SFPQ
O09044	Snap23	0	0	0	0	0				COX4I1		RPL11
P16014	Chgb	0	0	0	0	0				COX6C		HYOU1
Q9D415	Dlgap1	0	0	1	1	1				DDB1		PARP1
O88704	Hcn1	0	0	0	0	0				DDX17		RPL8
Q62165	Dag1	0	0	0	0	0				DDX5		QDPR
Q9Z108	Stau1	0	0	0	0	0				DNAJC5		CANX
Q9CR86	Carhsp1	0	0	0	0	0				ECHS1		RUFY3
Q99PI8	Rtn4r	0	0	0	0	0				EEF1A1		SSBP1
Q9ER58	Spock2	0	0	0	1	1				EXOC4		ARPC4
Q9D7S9	Chmp5	0	0	0	0	0				GDI1		HSPA4L
Q52KI8	Srrm1	0	0	0	0	0				GLO1		CD47
Q69Z98	Brsk2	0	0	0	0	0				HADHB		SRSF7
Q6A065	Cep170	0	0	0	0	0				HBB		PSMA6
Q8R361	Rab11fip5	0	0	0	0	0				HMGCS1		SCRN1
Q03157	Aplp1	0	0	0	0	0				HNRNPA1		UBA2
Q04857	Col6a1	0	0	0	0	0				HNRNPA3		HIST1H2AH
Q8BP67	Rpl24	0	0	0	1	1				HNRNPC		PDIA6
Q8VDJ3	Hdlbp	0	1	0	0	1				HNRNPD		VPS35
Q9CWZ3	Rbm8a	0	0	0	0	0				HNRNPR		FARSA
Q61595	Ktn1	0	0	0	0	0				HSD17B10		MYL6
Q06335	Aplp2	0	0	0	0	0				HSPA4		PSMA3
Q9R1K9	Cetn2	0	0	0	0	0				HSPH1		RPL4
P27546	Map4	1	0	0	1	1				ICAM5		RPS28
P02469	Lamb1	0	0	0	0	0				IGSF8		AHNAK
Q9DBR2	Fam13c	0	0	0	0	0				ILF3		DTD1
Q8VEH8	Erlec1	0	0	0	0	0				JUP		NCCRP1
Q04750	Top1	0	0	0	0	0				KHSRP		CAND1
Q9ESP1	Sdf2l1	0	0	0	0	0				KPNB1		PA2G4
P41105	Rpl28	0	1	0	1	1				MAP1A		ECHS1
Q64727	Vcl	1	0	1	0	1				NFASC		PGAM1
Q03958	Pfdn6	0	0	0	1	1				NONO		PTPRZ1
P62717	Rpl18a	0	0	0	0	0				NPM1		CYCS
O88291	Znf326	0	0	1	0	1				OSBP		GPD2
Q9CRD0	Ociad1	0	0	0	0	0				PCBP1		TRA2B
P16254	Srp14	0	0	0	0	0				PFKM		STX1A
Q9EQS3	Mycbp	0	0	0	0	0				PGRMC1		RAB7A
Q8K2F0	Brd3	0	0	0	0	0				PHB2		DCTN2
Q9CQ40	Mrpl49	0	0	1	0	1				PHYHIP		ALDH4A1
Q9CQV7	Dnajc19	0	0	0	0	0				PIN1		SERPINB3
Q8C3Q5	Shisa7	0	0	0	0	0				PRKAR2A		PSMA7
Q62241	Snrpc	0	0	0	0	0				PSMB5		HEPACAM
P19137	Lama1	0	0	0	0	0				PSMD14		PDHX
Q5SYH2	Tmem199	0	0	0	0	0				PSPC1		FUBP1
Q9CR59	Gadd45gip1	0	0	0	0	0				RAB7A		CAPZB
Q0VBL3	Rbm15	0	0	0	0	0				RBMX		GDA
O88384	Vti1b	0	0	0	0	0				RPL15		DNM1L
Q6ZWN5	Rps9	0	0	0	1	1				RPL22		EEF1D
Q9JJ43	Rbfox1	0	0	1	0	1				RPL24		FSCN1
Q91Z49	Fyttd1	0	0	0	0	0				RPLP2		RPS6
O35215	Ddt	0	0	0	0	0				RPS11		AQP4
Q80YN3	Bcas1	0	0	0	0	0				RPS14		GANAB
Q9CRB6	Tppp3	0	0	1	0	1				RPS18		SQSTM1
Q9QZQ1	Afdn	0	0	0	0	0				RUFY3		ATP5J
P58059	Mrps21	0	0	0	0	0				S100A8		ERP44
Q99L47	St13	1	0	0	1	1				SLC25A12		IDH3B
Q9EP53	Tsc1	0	0	0	0	0				SND1		SLC25A12
Q9CWM4	Pfdn1	0	0	0	0	0				ST13		ATP5L
Q91WM1	Strbp	0	0	0	0	0				TALDO1		PEA15
Q9CQB5	Cisd2	0	0	0	0	0				TNR		ADD2
Q6P2L7	Golm2	0	0	0	0	0				TOLLIP		HSD17B10
Q5U3K5	Rabl6	0	0	0	0	0				TOM1		PRKAR1A
Q9R069	Bcam	0	0	0	0	0				TPM1		DDX5
Q6ZWV3	Rpl10	0	0	0	0	0				TUBA1B		PSMD2
Q8VDZ4	Zdhhc5	0	0	0	0	0				TUBB4B		SRSF2
Q9CPW2	Fdx2	0	0	0	0	0				TXN		RPS2
Q61191	Hcfc1	0	0	0	0	0				USP5		SF3B3
P12961	Scg5	0	0	0	0	0				VCP		RPL22
Q9JM96	Cdc42ep4	0	0	0	0	0				CD44		MYO5A
P14115	Rpl27a	0	0	0	0	0				RPH3A		APMAP
O35326	Srsf5	0	0	0	0	0				VGF		GRIA2
Q8VD04	Gripap1	0	0	0	0	0				ACTN2		ABI1
P35980	Rpl18	0	0	0	0	0				PADI2		ATP6V0A1
O35449	Prrt1	0	0	0	0	0				PLCD1		RPS3A
Q8CA71	Shisa4	0	0	0	0	0				ANXA5		LRRC47
Q9ET80	Jph1	0	0	0	0	0				GJA1		PPP1R7
P48771	Cox7a2	0	0	0	1	1				SYT12		AP2S1
Q8K199	Cmc2	0	0	0	0	0				AP3D1		RUVBL2
O70492	Snx3	0	0	0	0	0				APCS		PLCB1
P62267	Rps23	0	1	0	0	1				BAG3		DECR1
Q6PEV3	Wipf2	0	0	0	0	0				GPNMB		HAPLN2
P27661	H2ax	0	0	0	0	0				HTRA1		PRKAR2A
P32067	Ssb	0	0	0	0	0				MAOB		PDXP
P62270	Rps18	1	0	0	1	1				OTUB1		PACSIN1
P26231	Ctnna1	0	0	0	0	0				PBXIP1		ALDH9A1
P31001	Des	0	0	0	0	0				CSTB		EEF1B2
B1AXH1	Nhsl2	0	0	0	0	0				GNAI1		CDS2
Q6PDM2	Srsf1	1	0	0	1	1				GNG12		PGD
P97445	Cacna1a	0	0	0	0	0				S100A6		CDK5
Q811B5	Prr3	0	0	0	0	0				SH3GL1		LOR
P09405	Ncl	1	0	0	1	1				C4B; C4B_2		DCLK1
Q3UXZ6	Fam81a	0	0	0	0	0				CA4		TGM1
P97447	Fhl1	0	0	0	1	1				CSRP1		RPS14
Q61290	Cacna1e	0	0	0	0	0				DBI		EZR
Q64487	Ptprd	0	0	0	0	0				DLG4		WDR1
E9Q0S6	Tns1	0	0	0	0	0				DNAJC6		CRYZ
Q9DCL8	Ppp1r2	0	0	0	0	0				DPP6		IMPA1
Q4VA53	Pds5b	0	0	0	0	0				FABP7		CLTB
B9EJA2	Cttnbp2	0	0	0	0	0				MDK		AHCYL1
Q8CCT4	Tceal5	0	0	0	0	0				PLXNA1		DMTN
P59041	Dnajc30	0	0	0	0	0				RAP1GDS1		LTF
Q9CZN4	Shisa9	0	0	0	0	0				SMOC1		SERPINA3
Q8VH51	Rbm39	1	0	0	0	1				SUCLG1		DLAT
Q8CH77	Nav1	0	0	0	0	0				SYNPO		RPL13A
Q9CQA3	Sdhb	1	0	0	1	1				C3		NRAS
Q6GSS7	Hist2h2aa1	0	0	0	0	0				CAPS		GDI2
Q9JJI8	Rpl38	0	0	0	0	0				DBNL		PSMC2
P97461	Rps5	0	0	0	1	1				FHL1		CST3
Q9D937		0	0	0	0	0				GAS7		RPS20
Q71M36	Cspg5	0	0	0	0	0				HSPB8		TRIM28
P97352	S100a13	0	0	0	1	1				ICAM1		RAB6B
Q8CH09	Sugp2	0	1	1	0	1				MAPRE3		CKAP4
Q61584	Fxr1	1	0	0	0	1				PPME1		HNRNPAB
P59326	Ythdf1	0	0	0	0	0				PREP		NDRG2
P62281	Rps11	0	1	0	1	1				ACAN		IDH2
Q7TPM1	Prrc2b	0	0	0	0	0				AP2M1		TMPO
Q99N92	Mrpl27	0	0	0	0	0				AP3B2		CHMP4B
Q9CPX7	Mrps16	0	0	0	0	0				BAIAP2		CACNA2D1
Q9CZX8	Rps19	1	0	0	0	1				CP		TARDBP
Q61140	Bcar1	0	0	0	0	0				HP		RPL27
Q923D4	Sf3b5	0	0	0	0	0				HPCA		PSMD14
Q9WVF8	Tusc2	0	0	0	0	0				IDH3G		RPL15
Q9Z2I2	Fkbp1b	0	0	0	0	0				IRGQ		VCL
P84089	Erh	0	0	0	0	0				KIF5C		AK1
A2AHG0	Lzts3	0	0	0	0	0				NDUFA10		RPL7A
Q9DB15	Mrpl12	0	0	0	0	0				PAFAH1B3		IGJ
Q9D273	Mmab	0	0	0	0	0				PAK1		SFXN3
Q64522	H2ac21	0	0	0	0	0				SERPINA1		FXR1
A2AG50	Map7d2	0	0	0	0	0				SGIP1		SYNGAP1
Q91VJ5	Pqbp1	0	0	0	0	0				SH3GLB2		RPS19
Q99JR5	Tinagl1	0	0	0	0	0				SPR		GRN
Q99J36	Thumpd1	0	0	0	0	0				TLN2		EPRS
Q3V3V9	Carmil2	0	0	0	1	1				UGP2		SYT1
Q7TMK9	Syncrip	0	0	0	0	0				ACTN1		ABAT
P10639	Txn	1	0	1	0	1				ADD3		DPYSL4
Q9R0A0	Pex14	0	0	0	0	0				AMPD2		ACTN4
Q8K1A6	Cc2d1a	0	0	0	0	0				ANKS1B		AKR1B1
O70400	Pdlim1	0	0	0	0	0				ATL1		FUS
Q78J03	Msrb2	0	0	0	0	0				ATP1B2		PSMB5
Q9CQV5	Mrps24	0	0	0	0	0				BSN		GSK3A
O54724	Cavin1	0	0	0	0	0				C1QC		CNRIP1
Q3UH68	Limch1	0	0	0	0	0				CAPN2		CEND1
Q8CIP4	Mark4	0	0	0	0	0				CAPNS1		ATP5EP2
Q9CR57	Rpl14	0	0	0	0	0				CHGA		RPS7
Q9Z2Q5	Mrpl40	0	0	0	0	0				CLIC1		GPHN
Q9WVQ1	Magi2	0	0	0	0	0				COTL1		RNH1
Q9R1Z7	Pts	0	0	0	0	0				EPN1		CPNE6
P10711	Tcea1	0	0	0	0	0				FGA		SLC12A5
Q80XI3	Eif4g3	0	0	0	0	0				FGB		HP1BP3
P62855	Rps26	0	0	0	0	0				FLT1		AP2A2
Q9JJC6	Rilpl1	0	0	0	0	0				GNAZ		CDC37
P57784	Snrpa1	0	0	0	0	0				GYG1		USP14
P0C673	Igsf11	0	0	0	0	0				ITGB1		TOM1
A2AJA9	Ajm1	0	0	0	0	0				KIAA0513		OPCML
Q5DTL9	Slc4a10	0	0	0	1	1				LRRC57		CCAR2
Q63850	Nup62	0	0	0	0	0				LTA4H		MYH9
P97798	Neo1	0	0	0	0	0				MAP2K1		GSN
B2RY56	Rbm25	0	0	0	0	0				MAP2K4		CASP7
O35691	Pnn	0	0	0	0	0				NDUFV1		SDHB
Q9QYS9	Qki	0	0	0	0	0				NECAP1		PRKCSH
Q3UUF8	Ankrd34b	0	0	0	0	0				NUMBL		LRPPRC
F6ZDS4	Tpr	0	1	0	0	1				OGDH		POF1B
Q921M4	Golga2	0	0	0	0	0				OLA1		PCCA
P62900	Rpl31	1	0	0	0	1				OLFML3		NAPG
Q91WK0	Lrrfip2	0	0	0	0	0				PCLO		SH3BGRL
P56375	Acyp2	0	0	0	1	1				PDIA3		TMSB4X
P97434	Mprip	0	0	0	0	0				PHF24		SRPK2
Q9D708	S100a16	0	0	0	0	0				PNPO		TRAP1
P62077	Timm8b	0	0	0	0	0				RALA		AARS
Q60722	Tcf4	0	0	0	0	0				SELENBP1		NASP
Q9JLV1	Bag3	0	0	0	1	1				SIRPA		CFL2
Q66L44	Cbarp	0	0	0	0	0				SYNM		YARS
Q5DTN8	Jakmip3	0	0	0	0	0				TNC		DDB1
Q9CYI4	Luc7l	0	0	1	0	1				ABR
Q9WU40	Lemd3	0	0	0	0	0				ADAP1
Q9CQY2	Ramac	0	0	0	0	0				ALAD
O08583	Alyref	0	0	0	0	0				ALDH1L1
D3YXK2	Safb	0	0	0	0	0				AP1G1
Q9CZG9	Pdzd11	0	0	0	0	0				ARHGEF2
Q9WTS5	Tenm2	0	0	0	0	0				ATP2B2
Q6NV83	U2surp	0	0	0	0	0				BBOX1
Q9Z1M8	Ik	0	0	0	0	0				CADPS
Q6PGN3	Dclk2	0	0	0	0	0				CASKIN1
Q9DC71	Mrps15	0	0	0	0	0				CORO2B
B5TVM2	Ildr2	0	0	0	0	0				CRIP2
Q64213	Sf1	0	0	0	0	0				CYRIA
P59708	Sf3b6	0	0	0	0	0				DBT
Q60598	Cttn	0	0	0	1	1				DDAH2
Q5F2E7	Nufip2	0	0	0	0	0				DIRAS2
Q9Z239	Fxyd1	0	1	0	0	1				DKK3
Q7TPH6	Mycbp2	0	0	0	0	0				DMXL2
Q8K019	Bclaf1	0	0	0	0	0				FBXL16
Q9D903	Ebna1bp2	0	0	0	0	0				FLNA
Q8BUK6	Hook3	0	0	0	0	0				FTL
Q6A0A2	Larp4b	0	0	0	0	0				GABRA1
Q7TNC4	Luc7l2	0	0	0	0	0				GDAP1
P54227	Stmn1	0	0	0	1	1				GRPEL1
Q6DIC0	Smarca2	0	0	0	0	0				H1-0
O35381	Anp32a	0	0	0	0	0				H1-2
Q8JZS0	Lin7a	0	0	0	0	0				H4C1; H4C2; H4C3; H4C4; H4C5; H4C6; H4C8; H4C9; H4C11; H4C12; H4C13; H4C14; H4C15; H4-16
Q6P9R4	Arhgef18	0	0	0	0	0				HDHD2
Q3TVI8	Pbxip1	0	0	0	1	1				HGS
Q6P1D5	Sez6l	0	0	0	0	0				HMGB1
Q9CQE8	RTRAF	0	0	0	0	0				IARS2
Q8C3W1		0	0	0	0	0				LCP1
Q8BR07	Bicd1	0	0	0	0	0				LGALS1
P84104	Srsf3	0	0	0	0	0				LGALS3
Q9CQF0	Mrpl11	0	0	0	0	0				LHPP
Q91YJ3	Thyn1	0	0	0	0	0				LINGO1
Q80VC9	Camsap3	0	0	0	0	0				MTX2
P01867	Ighg2b	0	0	0	0	0				NCKAP1
P62852	Rps25	0	0	0	1	1				NDUFA5
Q811P8	Arhgap32	0	0	0	0	0				NDUFS6
G3X9J0	Sipa1l3	0	0	0	0	0				NFS1
Q8VCD6	Reep2	0	0	0	0	0				NTN1
Q9D1I6	Mrpl14	0	0	0	0	0				OGDHL
Q8BJH1	Zc2hc1a	0	0	0	0	0				OPA1
Q5SP85	Ccdc85a	0	0	0	0	0				PDCD6IP
P23198	Cbx3	0	0	0	0	0				PGM2
Q6PAM1	Txlna	0	0	0	0	0				PLSCR4
Q9CYR0	Ssbp1	1	1	0	1	1				PPM1H
P29595	Nedd8	0	0	0	0	0				RAC1
P27048	Snrpb	0	0	1	0	1				RTN1
Q0PMG2	Mdga1	0	0	0	0	0				S100A1
Q9CQS8	Sec61b	0	0	0	0	0				SCAI
Q9WU42	Ncor2	0	0	0	0	0				SCIN
Q8VDT9	Mrpl50	0	0	0	0	0				SDC4
Q80ZF8	Adgrb3	0	0	0	0	0				SEPTIN11
Q9D7J4	Cox20	0	0	0	0	0				SEPTIN3
Q8BIF2	Rbfox3	0	0	1	0	1				SLC2A3
Q99L45	Eif2s2	0	0	0	0	0				SLC30A3
Q9JMG7	Hdgfl3	0	0	0	0	0				SLC4A10
O89116	Vti1a	0	0	0	0	0				SV2B
Q8BYK6	Ythdf3	0	0	0	0	0				TBCB
Q9R0L6	Pcm1	0	0	0	0	0				TIMM44
P11103	Parp1	1	0	0	1	1				TPP1
Q8R550	Sh3kbp1	0	0	0	0	0				TWF2
Q9ERU3	Znf22	0	0	0	0	0				VPS26A
P02798	Mt2	0	0	0	0	0				A2M
Q6P5F6	Slc39a10	0	0	0	0	0				ABI2
Q61220	Nell2	0	0	0	0	0				ACAT2
O54818	Tpd52l1	0	0	0	0	0				AGRN
Q3UMT1	Ppp1r12c	0	0	0	0	0				APRT
Q3V0I2	Prr7	0	0	0	0	0				ARRB1
Q6P9S0	Mtss2	0	0	0	1	1				ATP5PF
Q14CH0	Fam171b	0	0	0	0	0				ATP6V1D
Q6PDH0	Phldb1	0	0	0	0	0				ATP8A1
Q99KG3	Rbm10	0	0	0	0	0				AUH
P55821	Stmn2	0	0	0	0	0				CAMK4
Q61189	Clns1a	0	0	0	0	0				CDC42
P59325	Eif5	0	0	0	1	1				CEP170B
Q3TWL2	Pip4p1	0	0	0	0	0				CHCHD6
P55937	Golga3	0	0	0	0	0				CLIC4
Q9ESM3	Hapln2	1	0	0	1	1				COPS4
Q9EQZ7	Rims2	0	0	0	0	0				COX6B1
Q00PI9	Hnrnpul2	0	1	0	0	1				CRAT
Q9DAU1	Cnpy3	0	0	0	0	0				CTNND1
Q9CZA6	Nde1	0	0	0	0	0				DLG1
Q68ED7	Crtc1	0	0	0	0	0				DLG3
Q8BGT6	Micall1	0	0	0	0	0				DPYSL3
P20065	Tmsb4x	1	0	0	0	1				DUSP3
Q9QYI4	Dnajb12	0	0	0	0	0				DYNC1LI1
Q8BU88	Mrpl22	0	0	0	0	0				ENTPD2
Q6ZQ58	Larp1	0	0	0	1	1				ESD
Q9JK53	Prelp	0	0	0	0	0				FBXO2
P60867	Rps20	1	0	0	0	1				G6PD
Q9CQA6	Chchd1	0	0	0	0	0				GNA13
Q7TQK0	Ccnt2	0	0	0	0	0				GNL1
P56942	Pmch	0	0	0	0	0				GRHPR
P70232	Chl1	0	0	0	1	1				HSPB6
Q6AW69	Cgnl1	0	0	0	0	0				IGHA1
Q7TME0	Plppr4	0	0	0	0	0				KLC2
Q9DBN4	P33monox	0	0	0	0	0				KRAS
Q91WJ0	Frs3	0	0	0	0	0				MACROD1
Q62393	Tpd52	0	0	0	1	1				MACROH2A1
Q8VDS4	Rprd1a	0	0	0	0	0				MGLL
Q8K0S2	Erich5	0	0	0	0	0				MTCH2
Q8BJ05	Zc3h14	0	0	0	0	0				NDRG4
Q5SWP3	Nacad	0	0	0	0	0				NDUFB9
Q9D4H9	Phf14	0	0	0	0	0				NECAB2
Q9EQX4	Aif1l	0	0	0	0	0				NECTIN1
Q6NZJ6	Eif4g1	0	0	0	0	0				PAICS
Q8R4R6	Nup35	0	0	0	0	0				PCDH1
Q9D882	Fam241b	0	0	0	0	0				PGLS
Q9JLB9	Nectin3	0	0	0	0	0				PHACTR1
Q8K097	Faim2	0	0	0	0	0				PIP5K1C
Q8BQU6	Gjc2	0	0	0	0	0				PLCD3
O08915	Aip	0	0	0	1	1				PLXNA4
Q6P542	Abcf1	0	0	0	0	0				PPP2R5E
Q9CRB2	Nhp2	0	0	0	0	0				PRKACA
Q9WVR4	Fxr2	0	0	0	0	0				PRKCE
Q6P8I4	Pcnp	0	0	0	0	0				PSD3
Q6PCN3	Ttbk1	0	0	0	0	0				PTPA
Q9CPY1	Mrpl51	0	0	0	0	0				RABEP1
Q3THW5	H2az2	0	0	0	1	1				RGS7
Q8QZV4	Stk32c	0	0	0	1	1				RIDA
O55017	Cacna1b	0	0	0	0	0				ROCK2
Q9CXZ1	Ndufs4	0	0	0	1	1				RTN3
Q8K2Q5	Chchd7	0	0	0	0	0				SLC25A22
Q9D8P4	Mrpl17	0	0	0	0	0				TAGLN3
Q99LP6	Grpel1	0	0	0	1	1				TJP2
Q6PHZ5	Rbm15b	0	0	0	0	0				TPPP3
Q8R409	Hexim1	0	0	0	0	0				UBE2M
O70480	Vamp4	0	0	0	0	0				UQCRB
Q8QZY9	Sf3b4	0	0	0	0	0				VSNL1
Q8CH18	Ccar1	0	0	0	0	0				VTA1
P61148	Fgf1	0	0	0	1	1				WDR7
P18572	Bsg	0	0	0	1	1				AASDHPPT
E9QAT4	Sec16a	0	0	0	0	0				ABHD14B
Q5SNZ0	Ccdc88a	0	0	0	0	0				ACTR3B
Q9R1L5	Mast1	0	0	0	0	0				ACYP2
Q7TQG1	Plekha6	0	0	0	0	0				ADH5
Q59J78	Ndufaf2	0	0	0	0	0				AKR1A1
O35144	Terf2	0	0	0	0	0				AKR7A2
Q80UP3	Dgkz	0	0	0	0	0				ANXA4
Q61464	Znf638	0	0	1	0	1				AP1B1
Q9QYE3	Bcl11a	0	0	0	0	0				AP3M2
Q7TQH0	Atxn2l	0	0	0	0	0				ARL3
P16283	Slc4a3	0	0	0	0	0				ASAH1
Q9CPV9	P2ry12	0	0	0	0	0				ATG3
Q9D1H6	Ndufaf4	0	0	0	0	0				ATP5PO
Q62504	Spen	0	0	0	0	0				BDH2
P48024	Eif1	0	0	0	0	0				CADM2
P47867	Scg3	0	0	0	0	0				CPLX2
P83917	Cbx1	0	0	0	0	0				CPNE5
Q6RHR9	Magi1	0	0	0	0	0				CRKL
Q3UHD1	Adgrb1	0	0	0	0	0				CRYL1
Q6ZQ29	Taok2	0	0	0	0	0				CYC1
Q8BRT1	Clasp2	0	0	0	0	0				DIRAS1
Q9R1C7	Prpf40a	0	0	0	0	0				DNM3
Q5DTT2	Psd	0	0	0	0	0				EEF1A2
P24668	M6pr	0	0	0	0	0				EIF4H
Q9D8M4	Rpl7l1	0	0	0	0	0				ERLIN2
Q80XA6	Reps2	0	0	0	0	0				FXYD6
Q99K28	Arfgap2	0	0	0	0	0				GNB2
Q99J21	Mcoln1	0	0	0	0	0				GPM6B
Q69ZZ6	Tmcc1	0	0	0	0	0				GRIA3
Q9CPR5	Mrpl15	0	0	0	0	0				GSK3B
Q9QYE6	Golga5	0	0	0	0	0				HLA-DRA
Q60817	Naca	1	0	0	0	1				HMOX2
O70585	Dtnb	0	0	0	0	0				HPX
Q6WQJ1	Dagla	0	0	0	0	0				LONP1
Q8CI32	Bag5	0	0	0	0	0				LRRC40
O88630	Gosr1	0	0	0	0	0				NAGK
Q3TLH4	Prrc2c	0	0	0	0	0				NCALD
Q3UMU9	Hdgfl2	0	0	0	0	0				NDUFA9
Q91WN1	Dnajc9	0	0	0	0	0				NRXN1
Q9D883	U2af1	0	0	1	0	1				NTM
Q3UZ39	Lrrfip1	0	0	0	0	0				NUCKS1
Q63912	Omg	0	0	0	1	1				PDK3
Q63918	Cavin2	0	0	0	0	0				PGM3
Q8VD63	Tspyl4	0	0	0	0	0				PLPBP
Q8C052	Map1s	0	0	0	1	1				PPP2CA
Q9CQI7	Snrpb2	0	0	0	0	0				PPP5C
Q8BL97	Srsf7	1	0	0	1	1				PPT1
Q8BXK8	Agap1	0	0	0	0	0				PSMA2
P56213	Gfer	0	0	0	0	0				PSME1
Q07079	Igfbp5	0	0	0	0	0				PTN
Q8BU14	Sec62	0	0	0	0	0				PTRHD1
P59281	Arhgap39	0	0	0	0	0				QPRT
Q80WW9	Ddrgk1	0	0	0	0	0				RASAL1
Q8CI61	Bag4	0	0	0	0	0				RDX
Q9CY66	Gar1	0	0	0	0	0				RHOB
P47759	Nsg2	0	0	0	0	0				S100A13
Q05CL8	Larp7	0	0	0	0	0				S100B
P28667	Marcksl1	0	0	0	0	0				SAR1A
P83882	Rpl36a	0	0	0	0	0				SLC25A11
P47915	Rpl29	0	0	0	0	0				SLC8A2
Q9Z2D8	Mbd3	0	0	0	0	0				SLC9A3R1
Q91XF0	Pnpo	0	0	0	1	1				SLIT2
Q8R0P4	Aamdc	0	0	0	0	0				SORBS1
Q6PGL7	Washc2	0	0	0	0	0				STAM
E9Q6B2	Ccdc85c	0	0	0	0	0				STOM
P62500	Tsc22d1	0	0	0	0	0				SYNGR1
Q99N89	Mrpl43	0	0	0	0	0				TAGLN2
Q8C739	Fam110b	0	0	0	0	0				TMEM30A
Q99NB8	Ubqln4	0	0	0	0	0				TOM1L2
Q8BJZ4	Mrps35	0	0	0	0	0				TXNDC17
Q9CQ45	Nenf	0	0	0	0	0				VPS29
P40237	Cd82	0	0	0	0	0				WARS1
P63054	Pcp4	0	0	0	0	0				WASF1
Q9JHU2	Palmd	0	0	0	0	0				YARS1
P35846	Folr1	0	0	0	0	0				AARS1
P56212	Arpp19	0	0	0	0	0				ABLIM2
Q8K2F8	Lsm14a	0	0	0	0	0				ACLY
Q8BVL9	Jakmip1	0	0	0	0	0				ACTR2
Q8BMJ3	Eif1ax	0	0	0	0	0				AFG3L2
Q01147	Creb1	0	0	0	0	0				AGAP2
Q9JIK5	Ddx21	0	0	0	0	0				AGK
Q8R105	Vps37c	0	0	0	0	0				AIFM1
Q9R226	Khdrbs3	0	0	0	0	0				AP1M1
Q922K7	Nop2	0	0	0	0	0				APEH
P62274	Rps29	0	0	0	0	0				ARPC1A
O70305	Atxn2	0	0	0	0	0				ATP2B3
Q640M1	Utp14a	0	0	0	0	0				CALR
P07091	S100a4	0	0	0	0	0				CAMKV
Q6NZN0	Rbm26	0	0	0	0	0				CBR3
Q9D0Q7	Mrpl45	0	0	0	0	0				COPS6
Q9CQY6	Uqcc2	0	0	0	0	0				CPLX1
Q68EF0	Rab3ip	0	0	0	0	0				CTHRC1
Q8R092		0	0	0	0	0				CTNNA2
A2AP18	Plch2	0	0	0	0	0				DCTN1
Q8BW22	Ss18l1	0	0	0	0	0				DDX3X
Q9ERG0	Lima1	0	0	0	0	0				DPP10
Q9JJG0	Tacc2	0	0	0	0	0				DPYSL5
Q8R317	Ubqln1	0	0	0	0	0				DST
Q8K207		0	0	0	0	0				DYNLL2
Q6IFX2	Krt42	0	0	0	0	0				EHD3
Q9JM13	Rabgef1	0	0	0	0	0				ELOB
Q80XQ2	Tbc1d5	0	0	0	0	0				EPHA4
P29391	Ftl1	0	0	0	0	0				FAH
P62858	Rps28	1	0	0	1	1				FAM162A
Q8CCS6	Pabpn1	0	0	0	0	0				FGF1
Q9EQN3	Tsc22d4	0	0	0	0	0				FN3KRP
Q8VE97	Srsf4	0	0	0	0	0				GFRA2
Q9QY36	Naa10	0	0	0	0	0				GLRX
Q9D1R9	Rpl34	0	0	0	0	0				GNAI2
Q922P9	Glyr1	0	0	0	0	0				GPC1
Q8BIF0	Cd99l2	0	0	0	0	0				GRIN1
Q62172	Ralbp1	0	0	0	0	0				GRK2
A2AHC3	Camsap1	0	0	0	0	0				GRM2
Q6PGH1	Bud31	0	0	0	0	0				GSPT1
A2BH40	Arid1a	0	0	0	0	0				GSTM3
Q78TU8	Fam107a	0	0	0	0	0				H1-4
P02535	Krt10	0	0	0	0	0				H2AZ2
Q78JW9	Ubfd1	0	0	0	0	0				HBA1; HBA2
O08530	S1pr1	0	0	0	0	0				HINT1
Q9CQE5	Rgs10	0	0	0	0	0				HPRT1
Q9EST5	Anp32b	0	0	0	0	0				HSD17B4
Q80W00	Ppp1r10	0	0	0	0	0				HSPA2
Q9JKF6	Nectin1	0	0	0	1	1				IDH1
Q3USH5	Sfswap	0	0	0	0	0				IGKC
Q9CQE3	Mrps17	0	0	0	0	0				ITGAV
Q9JI44	Dmap1	0	0	0	0	0				KCTD12
Q810A3	Ttc9c	0	0	0	0	0				KPNA3
Q9WTQ5	Akap12	0	0	0	1	1				LANCL2
Q9CQL5	Mrpl18	0	0	0	0	0				LETM1
Q6IMP4	Panx2	0	0	0	0	0				LGALSL
Q05A62	Dnal1	0	0	0	0	0				LLGL1
Q9D1J3	Sarnp	0	0	0	0	0				LRP1
Q2KN98	Specc1l	0	0	0	0	0				LY6H
Q8BZR9	Ncbp3	0	0	0	0	0				MAP2K2
Q8BGC0	Htatsf1	0	0	0	0	0				MAPK3
Q80YE4	Aatk	0	0	0	0	0				MAPRE2
O35680	Mrps12	0	0	0	0	0				MARK1
Q3V038	Ttc9	0	0	0	0	0				MLC1
Q00896	Serpina1c	0	0	0	0	0				MMUT
Q5XG73	Acbd5	0	0	0	0	0				NAMPT
Q60974	Ncor1	0	0	0	0	0				NAP1L1
P32020	Scp2	0	0	0	0	0				NCAN
Q60870	Reep5	0	0	0	0	0				NDUFB10
Q8CGC6	Rbm28	0	0	0	0	0				NDUFB7
Q6NY15	Tsga10	0	0	0	0	0				NDUFC2
Q61687	Atrx	0	0	0	0	0				NDUFS2
Q9JI91	Actn2	0	0	0	1	1				NDUFS4
Q91V81	Rbm42	0	0	0	0	0				NIT1
Q3UHU5	Mtcl1	0	0	0	0	0				NT5DC3
Q91VM5	Rbmxl1	0	0	0	0	0				NUDT5
Q8BGS2	Bola2	0	0	0	0	0				PAFAH1B1
Q91YE7	Rbm5	0	0	0	0	0				PDE2A
Q91VX2	Ubap2	0	0	0	0	0				PLXNB1
P57716	Ncstn	0	0	0	0	0				PPM1E
Q80U35	Arhgef17	0	0	0	0	0				PPP1CB
Q9WV02	Rbmx	1	0	0	1	1				PPP1R1B
P56565	S100a1	0	0	0	1	1				PRKRA
Q8VCH8	Ubxn4	0	0	0	0	0				PRNP
Q9D6N5	Drap1	0	0	0	0	0				PSMA1
P55200	Kmt2a	0	0	0	0	0				PTK2B
Q99NH0	Ankrd17	0	0	0	0	0				RAB27B
Q811L6	Mast4	0	0	0	0	0				RANGAP1
Q8C7M3	Trim9	0	0	0	0	0				RAP2B
Q8R3Q6	Mix23	0	0	0	0	0				RELCH
Q6ZQ18	Efr3b	0	0	0	1	1				RIMS1
Q8BI84	Mia3	0	0	0	0	0				RNPEP
Q91ZW3	Smarca5	0	0	0	0	0				RPL5
Q8BGY3	Luzp2	0	0	0	0	0				RPS16
Q6Y685	Tacc1	0	0	0	0	0				RPS25
Q8BXR9	Osbpl6	0	0	0	0	0				RPS4X
Q80SY5	Prpf38b	0	0	0	0	0				RPS6KA2
Q9D735	Trir	0	0	0	0	0				SAMHD1
Q91YR7	Prpf6	0	0	0	0	0				SARS2
Q9D1P0	Mrpl13	0	0	0	0	0				SBDS
Q9CR23	Tmem9	0	0	0	0	0				SDHA
Q6NZB0	Dnajc8	0	0	0	0	0				SEC14L2
P15331	Prph	0	0	0	0	0				SERPINE2
Q8BH43	Wasf2	0	0	0	0	0				SLC17A7
Q78YY6	Dnajc15	0	0	0	0	0				SLC1A3
Q6P5D4	Cep135	0	0	0	0	0				SLC25A4
P56394	Cox17	0	0	0	0	0				SLC25A5
Q8BGB5	Limd2	0	0	0	0	0				SLC7A5
Q3TTY5	Krt2	0	0	0	1	1				SNRPD2
Q8VCF0	Mavs	0	0	0	0	0				SNRPD3
Q07235	Serpine2	0	0	0	1	1				SNX12
Q6PEE2	Ctif	0	0	0	0	0				SNX30
Q9D0B0	Srsf9	0	0	0	0	0				SPOCK2
E9PZ19	Igsf9b	0	0	0	0	0				SPON1
Q9JMD0	Znf207	0	0	0	0	0				STUM
P97401	Frzb	0	0	0	0	0				SYNGR3
Q9D0A3	Arpin	0	0	0	0	0				SYT7
P26339	Chga	0	0	0	1	1				TARS1
Q3U1F9	Pag1	0	0	0	0	0				TAX1BP3
Q9D706	Rpap3	0	0	0	0	0				TBC1D10B
P84309	Adcy5	0	0	0	0	0				TBC1D24
Q3SXD3	Hddc2	0	0	0	0	0				TCEAL3
P08775	Polr2a	0	0	0	0	0				TKFC
Q9D0J8	Ptms	0	0	0	0	0				TLN1
Q9DC04	Rgs3	0	0	0	0	0				TPD52L2
Q9R1Z8	Sorbs3	0	0	0	0	0				TPT1
E9Q4N7	Arid1b	0	0	0	0	0				TTC7B
P10518	Alad	0	0	0	1	1				TTYH1
Q921T2	Tor1aip1	0	0	0	0	0				UQCRQ
P61315	Gal3st3	0	0	0	0	0				WASF3
Q99PG2	Ogfr	0	0	0	0	0				AAK1
Q61029	Tmpo	1	0	0	1	1				ACAA2
Q62407	Speg	0	0	0	0	0				ACADM
O08585	Clta	1	0	0	1	1				ACOT9
Q61249	Igbp1	0	0	0	0	0				ACSS1
Q8R2Y2	Mcam	0	0	0	0	0				ADAM22
Q9WVA2	Timm8a1	0	0	0	0	0				AHSA1
Q8BH27	Megf9	0	0	0	0	0				AIMP1
Q07113	Igf2r	0	0	0	0	0				AK5
Q9Z2V6	Hdac5	0	0	0	0	0				AKAP12
Q9JIG8	Praf2	0	0	0	1	1				ALDH1A1
P60762	Morf4l1	0	0	0	0	0				APOO
Q9Z2K1	Krt16	0	0	0	0	0				AQP1
P00015	Cyct	0	0	0	0	0				ATCAY
P15379	Cd44	0	0	0	1	1				ATP5F1A
Q9WVB4	Slit3	0	0	0	0	0				ATP5PD
Q9DAZ9	Zfyve19	0	0	0	0	0				ATP6V1F
Q5DTM8	Rnf20	0	0	0	0	0				AVL9
Q8K2M0	Mrpl38	0	0	0	0	0				BCAP31
E9Q5F9	Setd2	0	0	0	0	0				BDH1
P58064	Mrps6	0	0	0	0	0				BPHL
Q6DVA0	Lemd2	0	0	0	0	0				BSG
Q63943	Mef2d	0	0	0	0	0				C2CD2L
P70399	Tp53bp1	0	1	0	0	1				CALB2
Q9EQJ9	Magi3	0	0	0	0	0				CARMIL2
Q58A65	Spag9	0	0	0	0	0				CCDC6
Q9JJF0	Nap1l5	0	0	0	0	0				CD200
Q9R020	Zranb2	0	0	0	0	0				CDC42BPB
Q91Z38	Ttc1	0	0	0	0	0				CLSTN1
Q9EPV8	Ubl5	0	0	0	0	0				COPS3
Q6NXJ0	Wwc2	0	0	0	0	0				COPS7A
Q9EPU5	Tnfrsf21	0	0	0	0	0				CPE
Q3TIV5	Zc3h15	0	0	0	0	0				CPNE3
O35417	Pdyn	0	0	0	0	0				CRACDL
Q8C181	Mbnl2	0	0	0	0	0				CRK
Q6P9Q6	Fkbp15	0	0	0	0	0				CROCC
O09106	Hdac1	0	0	0	0	0				CRYAB
Q99MJ9	Ddx50	0	0	0	0	0				CTTN
Q8BPM0	Daam1	0	0	0	0	0				CYB5R3
P59648	Fxyd7	0	0	0	1	1				DLG2
Q9CX84	Rgs19	0	0	0	0	0				DLGAP1
Q9CXX9	Cuedc2	0	0	0	0	0				DLGAP3
B1AZI6	Thoc2	0	0	0	0	0				DNAJB2
Q91YL2	Rnf126	0	0	0	0	0				DNPEP
Q9CQP3	Chchd5	0	0	0	0	0				DTNA
Q91YJ5	Mtif2	0	0	0	0	0				DYNC1I1
Q8BRJ3	Rell2	0	0	0	0	0				DYNC1LI2
Q91VJ2	Cavin3	0	0	0	0	0				EDF1
Q60648	Gm2a	0	0	0	0	0				EFR3B
Q8BFR4	Gns	0	0	0	0	0				ENOPH1
O88196	Ttc3	0	0	0	0	0				EPB41L2
O89026	Robo1	0	0	0	0	0				EPDR1
Q9ET77	Jph3	0	0	0	0	0				ERC2
Q99JP0	Map4k3	0	0	0	0	0				ESYT1
Q3UBX0	Tmem109	0	0	0	0	0				ETF1
Q9CQF4	Mtres1	0	0	0	0	0				FBXO41
Q8K0D7	Get1	0	0	0	0	0				FERMT2
P20491	Fcer1g	0	0	0	0	0				FGF2
P54818	Galc	0	0	0	0	0				FIS1
P24788	Cdk11b	0	0	0	0	0				FKBP2
Q9D4H4	Amotl1	0	0	0	0	0				FKBP4
O35668	Hap1	0	0	0	0	0				FSD1
Q9ESC8	Aff4	0	0	0	0	0				FXYD7
Q6A078	Cep290	0	0	0	0	0				GAA
Q8K3E5	Ahi1	0	0	0	0	0				GCLC
P70452	Stx4	0	0	0	0	0				GMPS
Q91WE2	Psme3ip1	0	0	0	0	0				GNB5
P70302	Stim1	0	0	0	0	0				GNG2
Q5DU05	Cep164	0	0	0	0	0				GNPDA1
E9PV86	Mctp1	0	0	0	0	0				GPR158
Q91WV0	Dr1	0	0	0	0	0				GPR37L1
P17047	Lamp2	0	0	0	0	0				GPRC5B
Q9D7N6	Mrpl30	0	0	0	0	0				GPX1
Q80YQ8	Rmnd5a	0	0	0	0	0				GRIA1
E9Q7X7	Nrxn2	0	0	0	0	0				GRIN2B
Q9CW79	Golga1	0	0	0	0	0				GSTK1
Q9JMG1	Edf1	0	0	0	1	1				H1-5
Q6KCD5	Nipbl	0	0	0	0	0				HADHA
P70288	Hdac2	0	0	0	0	0				HARS1
Q8K4P0	Wdr33	0	0	0	0	0				HDHD3
Q8R1B5	Cplx3	0	0	0	0	0				HPCAL1
Q7TT15	Galnt17	0	0	0	0	0				IARS1
P15388	Kcnc1	0	0	0	0	0				INPP4A
F7BWT7	Tspan15	0	0	0	0	0				IPO5
O55102	Bloc1s1	0	0	0	0	0				ISOC1
Q9D7V9	Naaa	0	0	0	0	0				KRT1
Q8CG79	Tp53bp2	0	0	0	0	0				KRT9
Q6P5B0	Rrp12	0	0	0	0	0				LAMP1
P06537	Nr3c1	0	0	0	0	0				LSAMP
Q61074	Ppm1g	0	0	0	0	0				MAP1S
Q69ZW3	Ehbp1	0	0	0	0	0				MAPRE1
Q7TPB0	Plppr3	0	0	0	0	0				MGST3
Q9WU60	Atrn	0	0	0	0	0				MPST
Q80VJ2	Sra1	0	0	0	0	0				NARS1
Q8C8T7	Elfn1	0	0	0	0	0				NAXD
Q8CES0	Naa30	0	0	0	0	0				NAXE
Q9Z2W1	Stk25	0	0	0	0	0				NDUFA12
Q5XG69	Fam169a	0	0	0	0	0				NDUFA8
P57724	Pcbp4	0	0	0	0	0				NDUFB4
E9Q7T7	Chadl	0	0	1	0	1				NDUFB8
P97393	Arhgap5	0	0	0	0	0				NDUFS8
O54916	Reps1	0	0	0	0	0				NDUFV2
Q925T6	Grip1	0	0	0	0	0				NIPSNAP1
P59242	Cgn	0	0	0	0	0				NIPSNAP2
Q80U72	Scrib	0	0	0	0	0				NRGN
Q69ZR2	Hectd1	0	0	0	0	0				OAT
Q810B7	Slitrk5	0	0	0	0	0				OGA
Q3TWW8	Srsf6	1	0	0	0	1				OXR1
Q8CHG3	Gcc2	0	0	0	0	0				PACSIN2
Q61142	Spin1	0	0	0	0	0				PC
Q80V91	Dtx3	0	0	0	0	0				PCBD1
Q6P5D8	Smchd1	0	0	0	0	0				PEPD
Q8VHQ3	Ppp1r16b	0	0	0	0	0				PFKFB2
Q9BCZ4	Selenos	0	0	0	0	0				PGM1
P09240	Cck	0	0	0	0	0				PHYHD1
Q7TSH6	Scaf4	0	0	0	0	0				PHYHIPL
Q8BWZ3	Naa25	0	0	0	0	0				PICK1
Q66JS6	Eif3j2	0	0	0	0	0				PITPNA
Q60520	Sin3a	0	0	0	0	0				PLPP3
Q52KR3	Prune2	0	0	0	0	0				PPFIA3
Q8R143	Pttg1ip	0	0	0	0	0				PPP1CA
P39038	Cdh4	0	0	0	0	0				PPP2R5D
Q9JHW4	Eefsec	0	0	0	0	0				PPP3R1
Q8CG73	Rpgrip1l	0	0	0	0	0				PRKACB
Q9WTX8	Mad1l1	0	0	0	0	0				PRKCA
Q61781	Krt14	0	0	0	0	0				PRPSAP2
Q60872	Eif1a	0	0	0	0	0				PRRT2
Q5SFM8	Rbm27	0	0	0	0	0				PRXL2A
Q9Z103	Adnp	0	0	0	0	0				PYGM
Q8C180	Frs2	0	0	0	0	0				RAB10
Q63959	Kcnc3	0	0	0	0	0				RAB35
Q61475	Cd55	0	0	0	0	0				RAB3GAP2
Q8CHS8	Vps37a	0	0	0	0	0				RAB5A
Q8BM55	Tmem214	0	0	0	0	0				RABGGTA
Q8BMN4	Lmln	0	0	0	0	0				RAP2A
Q3TC93	Hs1bp3	0	0	0	0	0				RHEB
Q61550	Rad21	0	0	0	0	0				RHOA
O54784	Dapk3	0	0	0	0	0				RPL28
Q9D620	Rab11fip1	0	0	0	0	0				S100A10
Q8BFW7	Lpp	0	0	0	0	0				SAMM50
Q80TN7	Nav3	0	0	0	0	0				SCARB2
D3Z2X2	Dnhd1	0	0	0	0	0				SCCPDH
Q3TIR3	Ric8a	0	0	0	0	0				SCFD1
Q69ZT1	Fan1	0	0	0	0	0				SCN2A
Q9DC23	Dnajc10	0	0	0	0	0				SDR39U1
Q99JT2	Stk26	0	0	0	0	0				SFRP1
O70362	Gpld1	0	0	0	0	0				SFXN1
Q9JIG4	Ppp1r3f	0	0	0	0	0				SHANK3
Q9QXN0	Shroom3	0	0	0	0	0				SHMT2
Q99LI2	Clcc1	0	0	0	0	0				SKP1
Q6IFZ6	Krt77	0	0	0	0	0				SLC1A4
Q8BYP3	Rhof	0	0	0	0	0				SLC25A46
P04104	Krt1	0	0	0	1	1				SLC25A6
P30875	Sstr2	0	0	0	0	0				SLC9A6
Q5DU57	Spata13	0	0	0	0	0				SNCB
Q9QZ05	Eif2ak4	0	0	0	0	0				SORD
Q9Z2S7	Tsc22d3	0	0	0	0	0				SPOCK1
P62996	Tra2b	1	0	0	0	1				SRCIN1
Q8CAS9	Parp9	0	0	0	0	0				STMN1
P52194	Clgn	0	0	0	0	0				STRAP
Q8QZR5	Gpt	0	0	0	0	0				SUB1
Q9QWL7	Krt17	0	0	0	0	0				SUCLG2
P52734	Fgd1	0	0	0	0	0				SYP
E9Q6J5	Bod1l	0	0	0	0	0				TFG
Q61414	Krt15	0	0	0	0	0				TMEM163
Q3U9G9	Lbr	0	0	0	0	0				TMEM65
Q6A026	Pds5a	0	0	0	0	0				TMX4
P19001	Krt19	0	0	0	0	0				TOMM70
E1U8D0	Mtcl2	0	0	0	0	0				TPD52
P08730	Krt13	0	0	0	0	0				TRIM2
P19123	Tnnc1	0	0	0	0	0				TRIM3
Q9D312	Krt20	0	0	0	0	0				TSTD1
Q9WTS6	Tenm3	0	0	0	0	0				TUBA1A
E9Q7M2	Tsc22d2	0	0	0	0	0				TXNL1
Q6P9L6	Kif15	0	0	0	0	0				UBA6
Q6RT24	Cenpe	0	0	0	0	0				UBE2O
Q8K389	Cdk5rap2	0	0	0	0	0				UQCRH
Q8BPU7	Elmo1	0	0	0	0	0				VAT1L
Q6UQ17	Atp8b3	0	0	0	0	0				VDAC3
Q8BJL0	Smarcal1	0	0	0	0	0				WDR13
Q8CFN5	Mef2c	0	0	0	0	0				ZADH2
Q6PGB8	Smarca1	0	0	0	0	0				ABHD10
Q8BIV3	Ranbp6	0	0	0	0	0				ABLIM1
B1AUR6	Mms22l	0	0	0	0	0				ACAD9
Q922P8	Tmem132a	0	0	0	0	0				ACTR1B
Q02384	Sos2	0	0	0	0	0				ACTR3
Q9JLQ2	Git2	0	0	0	0	0				ACYP1
Q03391	Grin2d	0	0	0	0	0				ADGRL1
P53668	Limk1	0	0	0	0	0				AGL
Q60952	Cep250	0	0	0	0	0				AHCY
Q8CGB3	Uaca	0	0	0	0	0				AIP
Q8C176	Taf2	0	0	0	0	0				ANKFY1
A6PWD2	Fhad1	0	0	0	0	0				APPL1
Q6ZQ06	Cep162	0	0	0	0	0				ARFGEF3
Q920F6	Smc1b	0	0	0	0	0				ARHGAP1
Q4QY64	Atad5	0	0	0	0	0				ARHGAP44
P33610	Prim2	0	0	0	0	0				ARHGEF7
Q60767	Ly75	0	0	0	0	0				ARL8B
Q6GQU6	Lingo3	0	0	0	0	0				ARPC5L
B1AVY7	Kif16b	0	0	0	0	0				ATIC
Q6NZL6	Tonsl	0	0	0	0	0				ATP2B4
Q8C0V0	Tlk1	0	0	0	0	0				ATP5F1D
O70582	Alox12b	0	0	0	0	0				ATP5PB
A3KGF7	Plcb2	0	0	0	0	0				ATP6V1C1
Q9CR58	Slc25a30	0	0	0	0	0				ATP6V1G2
A2ARZ3	Fsip2	0	0	0	0	0				ATPAF1
O35085	Arx	0	0	0	0	0				B4GAT1
Q09M05	Agbl1	0	0	0	0	0				BCAS3
Q6P6L0	Filip1l	0	0	0	0	0				BLVRA
Q6TDU8	Dnai7	0	0	0	0	0				BRK1
P31695	Notch4	0	0	0	0	0				C1QBP
Q80YV3	Trrap	0	0	0	0	0				CAMK2G
Q80WE4	Kif20b	0	0	0	0	0				CAPZA2
P51945	Ccng1	0	0	0	0	0				CHL1
Q8BQ33	Ticrr	0	0	0	0	0				CHP1
Q3UJC8		0	0	0	0	0				CISD1
Q80TL7	Mon2	0	0	0	0	0				CMBL
Q3UW12	Cnga4	0	0	0	0	0				CNN3
Q8R3L2	Tcf25	0	0	0	0	0				COPS2
A6H603	Nwd1	0	0	0	0	0				COPS5
G5E8P0	Tubgcp6	0	0	0	0	0				COX7A2
Q9R1X4	Timeless	0	0	0	0	0				COX7A2L
Q3UMB9	Washc4	0	0	0	0	0				CSNK1E
P70261	Pald1	0	0	0	0	0				CSNK2A1
Q9CZR2	Naalad2	0	0	0	0	0				CTBP1
Q6NWV3	Ift122	0	0	0	0	0				CTNNB1
A3KGS3	Ralgapa2	0	0	0	0	0				CUL3
Q8BKT2	Hes7	0	0	0	0	0				CYB5R1
P60330	Espl1	0	0	0	0	0				CYFIP1
Q3ZK22	Vezt	0	0	0	0	0				DARS1
Q80WQ6	Rhbdf2	0	0	0	0	0				DCXR
Q5U462	Cdcp1	0	0	0	0	0				DDAH1
Q91XQ0	Dnah8	0	0	0	0	0				DHRS7
P24604	Tec	0	0	0	0	0				DHX15
Q9R016	Naip5	0	0	0	0	0				DNAJA1
Q8BKT3	Gcfc2	0	0	0	0	0				ECH1
A2ASS6	Ttn	0	0	0	0	0				EEA1
Q8BW72	Kdm4a	0	0	0	0	0				EIF3A
Q7M6Y6	Mroh2b	0	0	0	0	0				EIF4A1
Q7TN37	Trpm4	0	0	0	0	0				EIF5
Q9QXK7	Cpsf3	0	0	0	0	0				EMD
Q8CGW4	Sox30	0	0	0	0	0				ENDOD1
Q8VCY6	Utp6	0	0	0	0	0				EPB41L1
Q8BM85	Tbck	0	0	0	0	0				EPHX1
Q3UPH7	Arhgef40	0	0	0	0	0				EPS15L1
E9Q5G7	Oog1	0	0	0	0	0				ERO1A
P52332	Jak1	0	0	0	0	0				EXOC2
Q8CG48	Smc2	0	0	0	0	0				FDXR
Q8BVV7	Cep95	0	0	0	0	0				FMN2
Q9D952	Evpl	0	0	0	0	0				FNTA
Q5SSE9	Abca13	0	0	0	0	0				FYN
P58660	Card10	0	0	0	0	0				GABBR2
Q8BU40	Nlrp4a	0	0	0	0	0				GAD2
Q8BL99	Dop1a	0	0	0	0	0				GARS1
										GATD1
										GATM
										GCDH
										GDAP1L1
										GGT7
										GLOD4
										GNA11
										GNAQ
										GNAS
										GNG3
										GNG7
										GPRIN1
										GSTM2
										HADH
										HAPLN1
										HEBP1
										IGLL5
										IGSF21
										ILF2
										ITGAX
										ITGB2
										IVD
										KBTBD11
										KRT2
										LAP3
										LARP1
										LGI4
										LZTFL1
										MAOA
										MARK2
										MAT2A
										MCCC1
										ME3
										MFN2
										MOG
										MRAS
										MTSS2
										NANS
										NCKIPSD
										NCS1
										NDUFA13
										NDUFA4
										NDUFA6
										NDUFA7
										NDUFB3
										NDUFB5
										NDUFS7
										NEBL
										NEGR1
										NPTXR
										NUDC
										NUDT4
										OGT
										OMG
										PCCB
										PCYT2
										PDE1A
										PDXK
										PEX5L
										PFDN6
										PHPT1
										PMP2
										PMPCB
										PRAF2
										PREPL
										PRKAA1
										PRKAR2B
										PRKCB
										PRRT3
										PSMA4
										PSMB1
										PSMC4
										PSMD3
										PTPRS
										RAB14
										RAB18
										RAB3C
										RAB6A
										RACK1
										RHOG
										RHOT1
										RPL36
										RPS13
										RPS5
										RPS9
										RTN4RL2
										RUVBL1
										SACM1L
										SCG2
										SEC22B
										SEPTIN10
										SEPTIN6
										SH3GL3
										SIRT2
										SLC6A17
										SLK
										SMAP1
										SMAP2
										SMPD3
										SNRNP70
										SNTA1
										SNX2
										SNX4
										SPARCL1
										STK32C
										STXBP6
										SULT4A1
										SYN3
										TBCA
										TBCC
										TCP11L1
										TFAM
										TIPRL
										TMOD1
										TPM4
										TUBA8
										TUBB2B
										TUBB6
										TXNRD1
										UBE2L3
										UNC13A
										UQCRC2
										USP7
										VAC14
										VAT1
										VPS51
										XPO1
