# Supplementary material for: Orthogonal Ionic Liquid‐Based Extraction Strategy Enables Amyloid‐Specific Profiling of Aggregate Proteome
Source: Adv Sci (Weinh). 2026 Apr 20;13(40):e23685. doi: 10.1002/advs.202523685 (PMC13335754; doi:10.1002/advs.202523685)
Supplement: Supplementary file 4 — Supporting File 4: advs75405‐sup‐0004‐DatasetS03.xlsx. [file ADVS-13-e23685-s005.xlsx]

## Sheet: Description
Dataset S2. a. 108 of newly identified mitochondrial proteins in TMGBF4-enriched dataset. b. ClueGO analysis result of the 108 mitochondrial proteins.

## Sheet: a.
Mitochondrion
GENPEPT_ACCESSION, UNIPROT_ACCESSION	GENE NAME
Q9R1Z7	6-pyruvoyl-tetrahydropterin synthase(Pts)
Q06185	ATP synthase membrane subunit e(Atp5me)
Q8CI32	BCL2-associated athanogene 5(Bag5)
Q8K199	C-X9-C motif containing 2(Cmc2)
Q9CQB5	CDGSH iron sulfur domain 2(Cisd2)
Q9JIK5	DExD box helicase 21(Ddx21)
Q78YY6	DnaJ heat shock protein family (Hsp40) member C15(Dnajc15)
Q9CQV7	DnaJ heat shock protein family (Hsp40) member C19(Dnajc19)
P59041	DnaJ heat shock protein family (Hsp40) member C30(Dnajc30)
Q80SZ7	G protein subunit gamma 5(Gng5)
Q60648	GM2 ganglioside activator protein(Gm2a)
Q3TC93	HCLS1 binding protein 3(Hs1bp3)
Q3SXD3	HD domain containing 2(Hddc2)
Q8K215	LYR motif containing 4(Lyrm4)
Q9EQS3	MYC binding protein(Mycbp)
Q59J78	NADH:ubiquinone oxidoreductase complex assembly factor 2(Ndufaf2)
Q9D1H6	NADH:ubiquinone oxidoreductase complex assembly factor 4(Ndufaf4)
Q99LY9	NADH:ubiquinone oxidoreductase core subunit S5(Ndufs5)
Q8BK30	NADH:ubiquinone oxidoreductase core subunit V3(Ndufv3)
Q3UIU2	NADH:ubiquinone oxidoreductase subunit B6(Ndufb6)
Q9CRD0	OCIA domain containing 1(Ociad1)
Q8R361	RAB11 family interacting protein 5 (class I)(Rab11fip5)
Q8R092	RIKEN cDNA 4933434E20 gene(4933434E20Rik)
P62500	TSC22 domain family, member 1(Tsc22d1)
P09242	alkaline phosphatase, liver/bone/kidney(Alpl)
O55102	biogenesis of lysosomal organelles complex-1, subunit 1(Bloc1s1)
Q9D8S9	bolA family member 1(Bola1)
P0DP28	calmodulin 3(Calm3)
O54724	caveolae associated 1(Cavin1)
Q9CQA6	coiled-coil-helix-coiled-coil-helix domain containing 1(Chchd1)
Q9CQP3	coiled-coil-helix-coiled-coil-helix domain containing 5(Chchd5)
Q8K2Q5	coiled-coil-helix-coiled-coil-helix domain containing 7(Chchd7)
Q04857	collagen, type VI, alpha 1(Col6a1)
P56395	cytochrome b5 type A (microsomal)(Cyb5a)
P56394	cytochrome c oxidase assembly protein 17, copper chaperone(Cox17)
Q9D7J4	cytochrome c oxidase assembly protein 20(Cox20)
P43024	cytochrome c oxidase subunit 6A1(Cox6a1)
P00015	cytochrome c, testis(Cyct)
Q8BWT5	disco interacting protein 2 homolog A(Dip2a)
Q9JHW4	eukaryotic elongation factor, selenocysteine-tRNA-specific(Eefsec)
Q8C163	exo/endonuclease G(Exog)
Q8C739	family with sequence similarity 110, member B(Fam110b)
Q9CR98	family with sequence similarity 136, member A(Fam136a)
Q9CPW2	ferredoxin 2(Fdx2)
A2ARZ3	fibrous sheath-interacting protein 2(Fsip2)
P54818	galactosylceramidase(Galc)
Q9CR59	growth arrest and DNA-damage-inducible, gamma interacting protein 1(Gadd45gip1)
P56213	growth factor, augmenter of liver regeneration(Gfer)
P17095	high mobility group AT-hook 1(Hmga1)
O35668	huntingtin-associated protein 1(Hap1)
Q78J03	methionine sulfoxide reductase B2(Msrb2)
Q9D273	methylmalonic aciduria (cobalamin deficiency) cblB type homolog (human)(Mmab)
Q9D1I5	methylmalonyl CoA epimerase(Mcee)
Q8VCF0	mitochondrial antiviral signaling protein(Mavs)
Q8R3Q6	mitochondrial matrix import factor 23(Mix23)
Q9CQF0	mitochondrial ribosomal protein L11(Mrpl11)
Q9DB15	mitochondrial ribosomal protein L12(Mrpl12)
Q9D1P0	mitochondrial ribosomal protein L13(Mrpl13)
Q9D1I6	mitochondrial ribosomal protein L14(Mrpl14)
Q9CPR5	mitochondrial ribosomal protein L15(Mrpl15)
Q9D8P4	mitochondrial ribosomal protein L17(Mrpl17)
Q9CQL5	mitochondrial ribosomal protein L18(Mrpl18)
Q8BU88	mitochondrial ribosomal protein L22(Mrpl22)
O35972	mitochondrial ribosomal protein L23(Mrpl23)
Q99N92	mitochondrial ribosomal protein L27(Mrpl27)
Q9D7N6	mitochondrial ribosomal protein L30(Mrpl30)
Q9DCI9	mitochondrial ribosomal protein L32(Mrpl32)
Q9CQP0	mitochondrial ribosomal protein L33(Mrpl33)
Q8K2M0	mitochondrial ribosomal protein L38(Mrpl38)
Q9Z2Q5	mitochondrial ribosomal protein L40(Mrpl40)
Q99N89	mitochondrial ribosomal protein L43(Mrpl43)
Q9D0Q7	mitochondrial ribosomal protein L45(Mrpl45)
Q8VDT9	mitochondrial ribosomal protein L50(Mrpl50)
Q9CPY1	mitochondrial ribosomal protein L51(Mrpl51)
Q9D1H8	mitochondrial ribosomal protein L53(Mrpl53)
Q9DCA2	mitochondrial ribosomal protein S11(Mrps11)
O35680	mitochondrial ribosomal protein S12(Mrps12)
Q9DC71	mitochondrial ribosomal protein S15(Mrps15)
Q9CPX7	mitochondrial ribosomal protein S16(Mrps16)
Q9CQE3	mitochondrial ribosomal protein S17(Mrps17)
P58059	mitochondrial ribosomal protein S21(Mrps21)
Q9CQV5	mitochondrial ribosomal protein S24(Mrps24)
Q8BJZ4	mitochondrial ribosomal protein S35(Mrps35)
Q9CQX8	mitochondrial ribosomal protein S36(Mrps36)
P58064	mitochondrial ribosomal protein S6(Mrps6)
Q9CQF4	mitochondrial transcription rescue factor 1(Mtres1)
Q91YJ5	mitochondrial translational initiation factor 2(Mtif2)
Q9CQ45	neuron derived neurotrophic factor(Nenf)
P06537	nuclear receptor subfamily 3, group C, member 1(Nr3c1)
Q9D1X0	nucleolar protein 3 (apoptosis repressor with CARD domain)(Nol3)
Q8CAS9	poly (ADP-ribose) polymerase family, member 9(Parp9)
P08775	polymerase (RNA) II (DNA directed) polypeptide A(Polr2a)
Q62172	ralA binding protein 1(Ralbp1)
Q9D1R9	ribosomal protein L34(Rpl34)
Q9CR58	solute carrier family 25, member 30(Slc25a30)
Q8BY89	solute carrier family 44, member 2(Slc44a2)
Q61165	solute carrier family 9 (sodium/hydrogen exchanger), member 1(Slc9a1)
P32020	sterol carrier protein 2, liver(Scp2)
O09044	synaptosomal-associated protein 23(Snap23)
P62073	translocase of inner mitochondrial membrane 10(Timm10)
Q9WV96	translocase of inner mitochondrial membrane 10B(Timm10b)
P62075	translocase of inner mitochondrial membrane 13(Timm13)
Q9WVA2	translocase of inner mitochondrial membrane 8A1(Timm8a1)
P62077	translocase of inner mitochondrial membrane 8B(Timm8b)
Q9WV98	translocase of inner mitochondrial membrane 9(Timm9)
Q9DCC8	translocase of outer mitochondrial membrane 20(Tomm20)
Q9WVF8	tumor suppressor 2, mitochondrial calcium regulator(Tusc2)
Q9CQY6	ubiquinol-cytochrome c reductase complex assembly factor 2(Uqcc2)

## Sheet: b.ClueGO result
ID	Term	Ontology Source	Term PValue	Term PValue Corrected with Bonferroni step down	Group PValue	Group PValue Corrected with Bonferroni step down	GOLevels	GOGroups	% Associated Genes	Nr. Genes	Associated Genes Found
GO:1903201	regulation of oxidative stress-induced cell death	GO_BiologicalProcess-EBI-UniProt-GOA-ACAP-ARAP_25.05.2022_00h00	0.000842947	0.00168589	0.000842947	0.000842947	[4, 5, 6, 7]	Group0	4.70588	4	[Bag5, Gfer, Nol3, Ralbp1]
GO:0043604	amide biosynthetic process	GO_BiologicalProcess-EBI-UniProt-GOA-ACAP-ARAP_25.05.2022_00h00	6.40191e-24	7.68229e-23	2.01253e-23	8.05014e-23	[5]	Group1	4.13318	36	[Chchd1, Dip2a, Eefsec, Gadd45gip1, Mrpl11, Mrpl12, Mrpl13, Mrpl14, Mrpl15, Mrpl17, Mrpl18, Mrpl22, Mrpl23, Mrpl27, Mrpl30, Mrpl32, Mrpl33, Mrpl38, Mrpl40, Mrpl43, Mrpl45, Mrpl50, Mrpl51, Mrpl53, Mrps11, Mrps12, Mrps15, Mrps16, Mrps17, Mrps21, Mrps24, Mrps35, Mrps6, Mtif2, Mtres1, Uqcc2]
GO:0140053	mitochondrial gene expression	GO_BiologicalProcess-EBI-UniProt-GOA-ACAP-ARAP_25.05.2022_00h00	0	2.8026e-45	2.01253e-23	8.05014e-23	[5]	Group1	20.4819	34	[Chchd1, Gadd45gip1, Mrpl11, Mrpl12, Mrpl13, Mrpl14, Mrpl15, Mrpl17, Mrpl18, Mrpl22, Mrpl23, Mrpl27, Mrpl30, Mrpl32, Mrpl33, Mrpl38, Mrpl40, Mrpl43, Mrpl45, Mrpl50, Mrpl51, Mrpl53, Mrps11, Mrps12, Mrps15, Mrps16, Mrps17, Mrps21, Mrps24, Mrps35, Mrps6, Mtif2, Mtres1, Uqcc2]
GO:0006412	translation	GO_BiologicalProcess-EBI-UniProt-GOA-ACAP-ARAP_25.05.2022_00h00	1.27121e-25	1.65257e-24	2.01253e-23	8.05014e-23	[4, 5, 6, 7]	Group1	4.88145	35	[Chchd1, Eefsec, Gadd45gip1, Mrpl11, Mrpl12, Mrpl13, Mrpl14, Mrpl15, Mrpl17, Mrpl18, Mrpl22, Mrpl23, Mrpl27, Mrpl30, Mrpl32, Mrpl33, Mrpl38, Mrpl40, Mrpl43, Mrpl45, Mrpl50, Mrpl51, Mrpl53, Mrps11, Mrps12, Mrps15, Mrps16, Mrps17, Mrps21, Mrps24, Mrps35, Mrps6, Mtif2, Mtres1, Uqcc2]
GO:0022900	electron transport chain	GO_BiologicalProcess-EBI-UniProt-GOA-ACAP-ARAP_25.05.2022_00h00	4.65396e-06	3.25778e-05	1.82024e-10	3.64049e-10	[4]	Group2	5.22388	7	[Cox17, Cox6a1, Cyct, Dnajc15, Fdx2, Ndufb6, Ndufv3]
GO:0009055	electron transfer activity	GO_BiologicalProcess-EBI-UniProt-GOA-ACAP-ARAP_25.05.2022_00h00	0.000209058	0.000627175	1.82024e-10	3.64049e-10	[5]	Group2	6.77966	4	[Cox17, Cox6a1, Cyct, Fdx2]
GO:0045333	cellular respiration	GO_BiologicalProcess-EBI-UniProt-GOA-ACAP-ARAP_25.05.2022_00h00	6.86768e-09	6.18091e-08	1.82024e-10	3.64049e-10	[5]	Group2	4.58015	12	[Atp5k, Bloc1s1, Chchd5, Cox6a1, Cyct, Dnajc15, Dnajc30, Mrps36, Ndufb6, Ndufs5, Ndufv3, Uqcc2]
GO:0022904	respiratory electron transport chain	GO_BiologicalProcess-EBI-UniProt-GOA-ACAP-ARAP_25.05.2022_00h00	0.000133332	0.000533329	1.82024e-10	3.64049e-10	[5, 6]	Group2	5.05051	5	[Cox6a1, Cyct, Dnajc15, Ndufb6, Ndufv3]
GO:1990542	mitochondrial transmembrane transport	GO_BiologicalProcess-EBI-UniProt-GOA-ACAP-ARAP_25.05.2022_00h00	0.00100125	0.00100125	4.91939e-15	1.47582e-14	[3, 5]	Group3	4.49438	4	[Dnajc15, Dnajc19, Mrpl18, Tomm20]
GO:0006839	mitochondrial transport	GO_BiologicalProcess-EBI-UniProt-GOA-ACAP-ARAP_25.05.2022_00h00	1.32391e-07	1.05913e-06	4.91939e-15	1.47582e-14	[4, 5]	Group3	5.45455	9	[Dnajc15, Dnajc19, Nol3, Slc9a1, Timm10, Timm13, Timm8a1, Timm9, Tomm20]
GO:0007005	mitochondrion organization	GO_BiologicalProcess-EBI-UniProt-GOA-ACAP-ARAP_25.05.2022_00h00	5.51353e-15	6.06489e-14	4.91939e-15	1.47582e-14	[5]	Group3	4.02802	23	[Calm1, Chchd7, Cisd2, Cox17, Cox20, Dnajc15, Dnajc19, Hap1, Mrpl15, Mrpl17, Ndufaf2, Ndufaf4, Ndufb6, Ndufs5, Nol3, Ralbp1, Slc9a1, Timm10, Timm13, Timm8a1, Timm9, Tomm20, Uqcc2]
GO:0007006	mitochondrial membrane organization	GO_BiologicalProcess-EBI-UniProt-GOA-ACAP-ARAP_25.05.2022_00h00	2.80556e-05	0.000140278	4.91939e-15	1.47582e-14	[5, 6]	Group3	5.04202	6	[Calm1, Nol3, Slc9a1, Timm10, Timm13, Timm9]
GO:0072655	establishment of protein localization to mitochondrion	GO_BiologicalProcess-EBI-UniProt-GOA-ACAP-ARAP_25.05.2022_00h00	2.53998e-09	2.53998e-08	4.91939e-15	1.47582e-14	[5, 7]	Group3	8.57143	9	[Calm1, Dnajc15, Dnajc19, Nol3, Timm10, Timm13, Timm8a1, Timm9, Tomm20]
GO:0090151	establishment of protein localization to mitochondrial membrane	GO_BiologicalProcess-EBI-UniProt-GOA-ACAP-ARAP_25.05.2022_00h00	2.07458e-05	0.000124475	4.91939e-15	1.47582e-14	[4, 5, 6, 7, 8]	Group3	12.1212	4	[Calm1, Timm10, Timm13, Timm9]
