# Supplementary material for: Orthogonal Ionic Liquid‐Based Extraction Strategy Enables Amyloid‐Specific Profiling of Aggregate Proteome
Source: Adv Sci (Weinh). 2026 Apr 20;13(40):e23685. doi: 10.1002/advs.202523685 (PMC13335754; doi:10.1002/advs.202523685)
Supplement: Supplementary file 5 — Supporting File 5: advs75405‐sup‐0005‐DatasetS04.xlsx. [file ADVS-13-e23685-s001.xlsx]

## Sheet: Description
Dataset S3. a. Protein-protein interaction network analysis of TMGBF4 enriched proteins by STRING database; b.All proteins contained in the network, the reported proteins=1; c. List of our newly identified proteins that interact with the reported proteins.

## Sheet: a
#node1	node2	node1_string_id	node2_string_id	neighborhood_on_chromosome	gene_fusion	phylogenetic_cooccurrence	homology	coexpression	experimentally_determined_interaction	database_annotated	automated_textmining	combined_score
1700021F05Rik	Mrpl49	10090.ENSMUSP00000119053	10090.ENSMUSP00000007482	0	0	0	0	0.096	0.549	0	0	0.574
1700021F05Rik	Mrpl45	10090.ENSMUSP00000119053	10090.ENSMUSP00000019026	0	0	0	0	0.09	0.549	0	0	0.572
1700021F05Rik	Mrpl22	10090.ENSMUSP00000119053	10090.ENSMUSP00000020820	0	0	0	0	0.145	0.584	0	0	0.629
1700021F05Rik	Mrpl40	10090.ENSMUSP00000119053	10090.ENSMUSP00000023391	0	0	0	0	0.172	0.606	0	0	0.659
1700021F05Rik	Mrpl14	10090.ENSMUSP00000119053	10090.ENSMUSP00000024734	0	0	0	0	0.115	0.556	0	0	0.59
1700021F05Rik	Mrpl27	10090.ENSMUSP00000119053	10090.ENSMUSP00000025278	0	0	0	0	0.145	0.549	0	0	0.597
1700021F05Rik	Mrpl11	10090.ENSMUSP00000119053	10090.ENSMUSP00000025836	0	0	0	0	0.127	0.615	0	0.13	0.682
1700021F05Rik	Mrpl30	10090.ENSMUSP00000119053	10090.ENSMUSP00000027256	0	0	0	0	0.125	0.55	0	0	0.589
1700021F05Rik	Mrpl33	10090.ENSMUSP00000119053	10090.ENSMUSP00000031024	0	0	0	0	0.127	0.63	0	0	0.663
1700021F05Rik	Mrpl51	10090.ENSMUSP00000119053	10090.ENSMUSP00000032485	0	0	0	0	0.131	0.55	0	0	0.592
1700021F05Rik	Gadd45gip1	10090.ENSMUSP00000119053	10090.ENSMUSP00000037783	0	0	0	0	0.065	0.549	0	0	0.56
1700021F05Rik	Mrpl23	10090.ENSMUSP00000119053	10090.ENSMUSP00000039784	0	0	0	0	0.17	0.549	0	0	0.609
1700021F05Rik	Mrpl50	10090.ENSMUSP00000119053	10090.ENSMUSP00000062476	0	0	0	0	0.174	0.549	0	0	0.611
1700021F05Rik	Mrpl18	10090.ENSMUSP00000119053	10090.ENSMUSP00000078123	0	0	0	0	0.191	0.55	0	0	0.62
1700021F05Rik	Mrpl43	10090.ENSMUSP00000119053	10090.ENSMUSP00000095322	0	0	0	0	0.123	0.549	0	0	0.587
1700021F05Rik	Mrpl53	10090.ENSMUSP00000119053	10090.ENSMUSP00000109571	0	0	0	0	0.133	0.556	0	0	0.598
1700021F05Rik	Mrpl15	10090.ENSMUSP00000119053	10090.ENSMUSP00000115512	0	0	0	0	0.123	0.549	0	0	0.587
1700021F05Rik	Mrpl17	10090.ENSMUSP00000119053	10090.ENSMUSP00000117971	0	0	0	0	0.066	0.549	0	0	0.56
1700021F05Rik	Mrpl32	10090.ENSMUSP00000119053	10090.ENSMUSP00000152345	0.045	0	0	0	0.06	0.556	0	0	0.566
1700021F05Rik	Mrpl13	10090.ENSMUSP00000119053	10090.ENSMUSP00000130722	0	0	0	0	0.161	0.584	0	0	0.636
1700025G04Rik	Luc7l	10090.ENSMUSP00000036406	10090.ENSMUSP00000110627	0	0	0	0	0.044	0	0	0.41	0.411
1700025G04Rik	4833420G17Rik	10090.ENSMUSP00000036406	10090.ENSMUSP00000153150	0	0	0	0	0	0	0	0.607	0.607
2310022B05Rik	Sdhb	10090.ENSMUSP00000034464	10090.ENSMUSP00000010007	0	0	0	0	0.631	0.066	0	0.157	0.684
2310022B05Rik	Dnajc19	10090.ENSMUSP00000034464	10090.ENSMUSP00000011029	0	0	0	0	0	0.42	0	0.094	0.452
2310022B05Rik	Ndufa2	10090.ENSMUSP00000034464	10090.ENSMUSP00000014438	0	0	0	0	0.36	0.57	0	0.134	0.74
2310022B05Rik	Stk32c	10090.ENSMUSP00000034464	10090.ENSMUSP00000016125	0	0	0	0	0.064	0	0	0.418	0.432
2310022B05Rik	Uqcrb	10090.ENSMUSP00000034464	10090.ENSMUSP00000021993	0	0	0	0	0.636	0.711	0	0.252	0.914
2310022B05Rik	Ndufs6	10090.ENSMUSP00000034464	10090.ENSMUSP00000022097	0	0	0	0	0.645	0.565	0	0.103	0.849
2310022B05Rik	Ndufs4	10090.ENSMUSP00000034464	10090.ENSMUSP00000022286	0	0	0	0	0.334	0.569	0	0.126	0.727
2310022B05Rik	Atp5j	10090.ENSMUSP00000034464	10090.ENSMUSP00000023608	0	0	0	0	0.356	0	0	0.108	0.4
2310022B05Rik	Cyct	10090.ENSMUSP00000034464	10090.ENSMUSP00000028430	0	0	0	0	0.301	0.301	0	0.185	0.567
2310022B05Rik	Grpel1	10090.ENSMUSP00000034464	10090.ENSMUSP00000031099	0	0	0	0	0	0.559	0	0.136	0.602
2310022B05Rik	Dnajc15	10090.ENSMUSP00000034464	10090.ENSMUSP00000154390	0	0	0	0	0	0.42	0	0.094	0.452
2310022B05Rik	Ndufv3	10090.ENSMUSP00000034464	10090.ENSMUSP00000049000	0	0	0	0	0	0.451	0	0.107	0.488
2310022B05Rik	Gm10053	10090.ENSMUSP00000034464	10090.ENSMUSP00000072829	0	0	0	0	0.301	0.301	0	0.185	0.567
2310022B05Rik	Cox7a2	10090.ENSMUSP00000034464	10090.ENSMUSP00000034881	0	0	0	0	0.164	0.422	0	0.193	0.575
2310022B05Rik	Atp5k	10090.ENSMUSP00000034464	10090.ENSMUSP00000051222	0	0	0	0	0.581	0	0	0.047	0.583
2310022B05Rik	Ndufs5	10090.ENSMUSP00000034464	10090.ENSMUSP00000101813	0	0	0	0	0.262	0.549	0	0.119	0.681
2310022B05Rik	Trir	10090.ENSMUSP00000034464	10090.ENSMUSP00000044129	0	0	0	0	0.383	0.476	0	0.182	0.712
2310022B05Rik	Ndufa8	10090.ENSMUSP00000034464	10090.ENSMUSP00000065352	0	0	0	0	0.445	0.549	0	0.198	0.781
2310022B05Rik	Ndufb6	10090.ENSMUSP00000034464	10090.ENSMUSP00000092746	0	0	0	0	0.491	0.56	0	0.159	0.795
2310022B05Rik	Ndufb7	10090.ENSMUSP00000034464	10090.ENSMUSP00000037341	0	0	0	0	0.576	0.557	0	0.193	0.835
2310022B05Rik	Uqcrh	10090.ENSMUSP00000034464	10090.ENSMUSP00000077744	0	0	0	0	0.578	0.643	0	0.065	0.846
2310022B05Rik	Cox6a1	10090.ENSMUSP00000034464	10090.ENSMUSP00000047661	0	0	0	0	0.583	0.56	0	0.252	0.85
4833439L19Rik	Rrbp1	10090.ENSMUSP00000026989	10090.ENSMUSP00000016072	0	0	0	0	0	0	0	0.462	0.462
Aamdc	Mcee	10090.ENSMUSP00000115672	10090.ENSMUSP00000047855	0	0	0	0	0.34	0	0	0.178	0.434
Aamdc	Rilpl1	10090.ENSMUSP00000115672	10090.ENSMUSP00000050014	0	0	0	0	0.057	0	0	0.643	0.648
Aamdc	Snca	10090.ENSMUSP00000115672	10090.ENSMUSP00000109907	0	0	0	0	0.043	0	0	0.476	0.477
Abca13	Fsip2	10090.ENSMUSP00000040465	10090.ENSMUSP00000120314	0	0	0.382	0	0	0.066	0	0.053	0.405
Abca13	Osbpl6	10090.ENSMUSP00000040465	10090.ENSMUSP00000077123	0	0	0	0	0	0	0	0.443	0.443
Abcf1	Rps11	10090.ENSMUSP00000036881	10090.ENSMUSP00000003521	0	0	0	0	0.085	0.729	0	0	0.741
Abcf1	Eif2ak4	10090.ENSMUSP00000036881	10090.ENSMUSP00000005233	0.049	0	0	0	0.085	0.096	0	0.683	0.718
Abcf1	Rbm28	10090.ENSMUSP00000036881	10090.ENSMUSP00000007993	0	0	0	0	0.417	0	0	0	0.417
Abcf1	Rps18	10090.ENSMUSP00000036881	10090.ENSMUSP00000008812	0.043	0	0	0	0.084	0.539	0	0.137	0.604
Abcf1	Rpl19	10090.ENSMUSP00000036881	10090.ENSMUSP00000017548	0	0	0	0	0.104	0.221	0.72	0.393	0.865
Abcf1	Ncor1	10090.ENSMUSP00000036881	10090.ENSMUSP00000018645	0	0	0	0	0.098	0	0	0.424	0.458
Abcf1	Mrpl22	10090.ENSMUSP00000036881	10090.ENSMUSP00000020820	0	0	0	0	0.121	0.539	0	0.096	0.601
Abcf1	Rpl24	10090.ENSMUSP00000036881	10090.ENSMUSP00000023269	0	0	0	0	0.145	0.221	0.72	0	0.797
Abcf1	Mrpl27	10090.ENSMUSP00000036881	10090.ENSMUSP00000025278	0.048	0	0	0	0.102	0.729	0	0.234	0.798
Abcf1	Rps26	10090.ENSMUSP00000036881	10090.ENSMUSP00000026420	0	0	0	0	0.103	0.221	0.72	0	0.787
Abcf1	Eif5b	10090.ENSMUSP00000036881	10090.ENSMUSP00000027252	0.045	0	0	0	0.337	0.236	0	0.251	0.59
Abcf1	Ebna1bp2	10090.ENSMUSP00000036881	10090.ENSMUSP00000030501	0	0	0	0	0.488	0	0	0	0.488
Abcf1	Mrps15	10090.ENSMUSP00000036881	10090.ENSMUSP00000030675	0	0	0	0	0.184	0.539	0	0.096	0.63
Abcf1	Mrpl33	10090.ENSMUSP00000036881	10090.ENSMUSP00000031024	0	0	0	0	0.098	0.729	0	0.153	0.774
Abcf1	Rpl6	10090.ENSMUSP00000036881	10090.ENSMUSP00000031617	0	0	0	0	0.1	0.203	0.72	0.135	0.803
Abcf1	Mrps11	10090.ENSMUSP00000036881	10090.ENSMUSP00000032840	0.048	0	0	0	0.089	0.539	0	0.068	0.577
Abcf1	Rpl4	10090.ENSMUSP00000036881	10090.ENSMUSP00000034966	0	0	0	0	0.155	0.539	0	0.182	0.653
Abcf1	Tbc1d10b	10090.ENSMUSP00000036881	10090.ENSMUSP00000113307	0	0	0	0	0.147	0	0	0.331	0.405
Abcf1	Ythdf1	10090.ENSMUSP00000036881	10090.ENSMUSP00000037808	0	0	0	0	0.116	0	0	0.364	0.413
Abcf1	Rps7	10090.ENSMUSP00000036881	10090.ENSMUSP00000073880	0	0	0	0	0.11	0.248	0	0.223	0.435
Abcf1	Eif4g1	10090.ENSMUSP00000036881	10090.ENSMUSP00000111120	0	0	0	0	0.26	0.117	0	0.234	0.456
Abcf1	Polr2a	10090.ENSMUSP00000036881	10090.ENSMUSP00000050771	0	0	0	0	0.067	0	0	0.441	0.456
Abcf1	Zc3h15	10090.ENSMUSP00000036881	10090.ENSMUSP00000080301	0	0.078	0	0	0.357	0.176	0	0.062	0.481
Abcf1	Cdk11b	10090.ENSMUSP00000036881	10090.ENSMUSP00000101225	0	0	0	0	0.462	0	0	0.098	0.494
Abcf1	Rpl10	10090.ENSMUSP00000036881	10090.ENSMUSP00000082055	0	0	0	0	0.152	0.418	0	0.11	0.522
Abcf1	Rpl7	10090.ENSMUSP00000036881	10090.ENSMUSP00000071616	0	0	0	0	0.14	0.48	0	0.061	0.543
Abcf1	Mrpl13	10090.ENSMUSP00000036881	10090.ENSMUSP00000130722	0.057	0	0	0	0.146	0.479	0	0	0.544
Abcf1	Rpl7l1	10090.ENSMUSP00000036881	10090.ENSMUSP00000092888	0	0	0	0	0.199	0.48	0	0.061	0.574
Abcf1	Rps14	10090.ENSMUSP00000036881	10090.ENSMUSP00000157948	0.048	0	0	0	0.092	0.539	0	0.068	0.579
Abcf1	Mrps6	10090.ENSMUSP00000036881	10090.ENSMUSP00000037631	0.043	0	0	0	0.082	0.56	0	0	0.579
Abcf1	Rpl17	10090.ENSMUSP00000036881	10090.ENSMUSP00000157556	0	0	0	0	0.15	0.539	0	0.096	0.615
Abcf1	Rps20	10090.ENSMUSP00000036881	10090.ENSMUSP00000120528	0	0	0	0	0.166	0.561	0	0	0.618
Abcf1	Rps13	10090.ENSMUSP00000036881	10090.ENSMUSP00000126294	0	0	0	0	0.194	0.539	0	0.096	0.634
Abcf1	Rpl3	10090.ENSMUSP00000036881	10090.ENSMUSP00000080354	0	0	0	0	0.133	0.539	0	0.167	0.638
Abcf1	Rps5	10090.ENSMUSP00000036881	10090.ENSMUSP00000104179	0.059	0	0	0	0.133	0.539	0	0.156	0.64
Abcf1	Mrps12	10090.ENSMUSP00000036881	10090.ENSMUSP00000132443	0.062	0	0	0	0.095	0.561	0	0.162	0.646
Abcf1	Nufip2	10090.ENSMUSP00000036881	10090.ENSMUSP00000098365	0	0	0	0	0.063	0	0.54	0.252	0.649
Abcf1	Rps9	10090.ENSMUSP00000036881	10090.ENSMUSP00000104265	0.061	0	0	0	0.141	0.561	0	0.13	0.65
Abcf1	Ddx46	10090.ENSMUSP00000036881	10090.ENSMUSP00000133245	0.053	0	0	0	0.684	0.085	0	0.102	0.721
Abcf1	Eif2s2	10090.ENSMUSP00000036881	10090.ENSMUSP00000096777	0	0	0	0	0.242	0	0.5	0.405	0.754
Abcf1	Mrps16	10090.ENSMUSP00000036881	10090.ENSMUSP00000055619	0.056	0	0	0	0.147	0.72	0	0.048	0.756
Abcf1	Mrpl32	10090.ENSMUSP00000036881	10090.ENSMUSP00000152345	0.043	0	0	0	0.134	0.728	0	0.057	0.759
Abcf1	Mrpl17	10090.ENSMUSP00000036881	10090.ENSMUSP00000117971	0.079	0	0	0	0.127	0.729	0	0	0.763
Abcf1	Rpl5	10090.ENSMUSP00000036881	10090.ENSMUSP00000080854	0.042	0	0	0	0.151	0.728	0	0.068	0.766
Abcf1	Larp4b	10090.ENSMUSP00000036881	10090.ENSMUSP00000140993	0	0	0	0	0.143	0	0.72	0.116	0.769
Abcf1	Rpl36al	10090.ENSMUSP00000036881	10090.ENSMUSP00000106249	0	0	0	0	0.128	0.135	0.72	0	0.77
Abcf1	Rpl23	10090.ENSMUSP00000036881	10090.ENSMUSP00000099435	0	0	0	0	0.112	0.729	0	0.134	0.773
Abcf1	Larp1	10090.ENSMUSP00000036881	10090.ENSMUSP00000136673	0	0	0	0	0.21	0.065	0.72	0.074	0.782
Abcf1	Rpl7a	10090.ENSMUSP00000036881	10090.ENSMUSP00000099962	0	0	0	0	0.174	0.135	0.72	0	0.782
Abcf1	Rps15	10090.ENSMUSP00000036881	10090.ENSMUSP00000069004	0	0	0	0	0.195	0.729	0	0.082	0.782
Abcf1	Rpl29	10090.ENSMUSP00000036881	10090.ENSMUSP00000117834	0	0	0	0	0.094	0.236	0.72	0	0.789
Abcf1	Rpl38	10090.ENSMUSP00000036881	10090.ENSMUSP00000102209	0	0	0	0	0.097	0.252	0.72	0	0.794
Abcf1	Rpl30	10090.ENSMUSP00000036881	10090.ENSMUSP00000106014	0	0	0	0	0.14	0.221	0.72	0	0.796
Abcf1	Rpl23a	10090.ENSMUSP00000036881	10090.ENSMUSP00000099541	0	0	0	0	0.181	0.728	0	0.161	0.796
Abcf1	Rpl18a	10090.ENSMUSP00000036881	10090.ENSMUSP00000058368	0	0.125	0	0	0.09	0.18	0.72	0.065	0.798
Abcf1	Rps21	10090.ENSMUSP00000036881	10090.ENSMUSP00000058432	0	0	0	0	0.117	0.252	0.72	0	0.798
Abcf1	Rpl32	10090.ENSMUSP00000036881	10090.ENSMUSP00000145350	0	0	0	0	0.118	0.252	0.72	0	0.799
Abcf1	Rpl31	10090.ENSMUSP00000036881	10090.ENSMUSP00000083722	0	0	0	0	0.132	0.248	0.72	0	0.801
Abcf1	Rps28	10090.ENSMUSP00000036881	10090.ENSMUSP00000134615	0	0	0	0	0.081	0.221	0.72	0.286	0.837
Abcf1	Rpl18	10090.ENSMUSP00000036881	10090.ENSMUSP00000147816	0	0	0	0	0.171	0.221	0.72	0.213	0.838
Abcf1	Rps29	10090.ENSMUSP00000036881	10090.ENSMUSP00000038352	0	0	0	0	0.118	0.539	0.72	0	0.876
Abcf1	Rpl8	10090.ENSMUSP00000036881	10090.ENSMUSP00000155657	0	0	0	0	0.182	0.539	0.72	0.047	0.885
Abcf1	Rps23	10090.ENSMUSP00000036881	10090.ENSMUSP00000054490	0.062	0	0	0	0.106	0.561	0.72	0.162	0.897
Ablim1	Nebl	10090.ENSMUSP00000078336	10090.ENSMUSP00000028080	0	0	0	0	0.047	0	0	0.43	0.434
Ablim1	Ablim3	10090.ENSMUSP00000078336	10090.ENSMUSP00000041243	0	0	0	0.937	0.096	0	0.9	0.137	0.915
Ablim1	Ablim2	10090.ENSMUSP00000078336	10090.ENSMUSP00000123525	0	0	0.052	0.936	0.063	0.418	0	0.085	0.464
Ablim1	Ttn	10090.ENSMUSP00000078336	10090.ENSMUSP00000107477	0	0	0	0	0	0	0	0.519	0.519
Ablim1	Syngap1	10090.ENSMUSP00000078336	10090.ENSMUSP00000141686	0	0	0	0	0	0.583	0	0.09	0.604
Ablim2	Srcin1	10090.ENSMUSP00000123525	10090.ENSMUSP00000103222	0	0	0	0	0.104	0.363	0	0.056	0.414
Ablim3	Srcin1	10090.ENSMUSP00000041243	10090.ENSMUSP00000103222	0	0	0	0	0.079	0.363	0	0.098	0.424
Acan	Ncan	10090.ENSMUSP00000032835	10090.ENSMUSP00000002412	0	0	0	0.665	0	0.099	0.4	0.905	0.944
Acan	Hapln2	10090.ENSMUSP00000032835	10090.ENSMUSP00000005014	0	0	0	0.837	0.087	0	0	0.44	0.466
Acan	Cd44	10090.ENSMUSP00000032835	10090.ENSMUSP00000005218	0	0	0	0	0	0	0	0.649	0.649
Acan	Nid1	10090.ENSMUSP00000032835	10090.ENSMUSP00000005532	0	0	0	0	0.052	0	0	0.572	0.577
Acan	Hapln4	10090.ENSMUSP00000032835	10090.ENSMUSP00000007738	0	0	0	0.774	0.063	0	0	0.444	0.456
Acan	Hapln1	10090.ENSMUSP00000032835	10090.ENSMUSP00000022108	0	0	0	0.842	0.227	0.269	0.7	0.984	0.996
Acan	Cdh2	10090.ENSMUSP00000032835	10090.ENSMUSP00000025166	0	0	0	0	0.05	0	0	0.416	0.421
Acan	Alpl	10090.ENSMUSP00000032835	10090.ENSMUSP00000030551	0	0	0	0	0.045	0	0	0.583	0.585
Acan	Alb	10090.ENSMUSP00000032835	10090.ENSMUSP00000031314	0	0	0	0	0	0	0	0.72	0.72
Acan	Mad1l1	10090.ENSMUSP00000032835	10090.ENSMUSP00000031534	0	0	0	0	0	0.104	0	0.45	0.486
Acan	Cck	10090.ENSMUSP00000032835	10090.ENSMUSP00000149679	0	0	0	0	0	0	0	0.503	0.503
Acan	Agrn	10090.ENSMUSP00000032835	10090.ENSMUSP00000137931	0	0	0	0	0	0	0	0.593	0.593
Acan	Prelp	10090.ENSMUSP00000032835	10090.ENSMUSP00000048803	0	0	0	0	0	0	0.5	0.522	0.751
Acan	Hspg2	10090.ENSMUSP00000032835	10090.ENSMUSP00000131316	0	0	0	0	0.057	0	0	0.814	0.817
Acan	Vcan	10090.ENSMUSP00000032835	10090.ENSMUSP00000105173	0	0	0	0.592	0	0	0.4	0.934	0.958
Acan	Ptprz1	10090.ENSMUSP00000032835	10090.ENSMUSP00000088056	0	0	0	0	0.061	0.085	0	0.985	0.986
Acan	Bcan	10090.ENSMUSP00000032835	10090.ENSMUSP00000088491	0	0	0	0.746	0.08	0	0.4	0.981	0.988
Acan	Tnr	10090.ENSMUSP00000032835	10090.ENSMUSP00000141553	0	0	0	0	0.109	0.982	0.5	0.133	0.992
Acbd5	Cit	10090.ENSMUSP00000110175	10090.ENSMUSP00000062049	0	0	0	0	0	0.066	0.4	0	0.415
Acbd5	Vapb	10090.ENSMUSP00000110175	10090.ENSMUSP00000064699	0	0	0	0	0.057	0.24	0	0.975	0.981
Acbd5	Pex14	10090.ENSMUSP00000110175	10090.ENSMUSP00000099506	0	0	0	0	0.101	0	0.5	0.481	0.746
Acin1	Sf3a1	10090.ENSMUSP00000022793	10090.ENSMUSP00000002198	0	0	0	0	0.217	0.105	0	0.288	0.458
Acin1	Prpf3	10090.ENSMUSP00000022793	10090.ENSMUSP00000015892	0	0	0	0	0.192	0	0.4	0.229	0.593
Acin1	Ccar1	10090.ENSMUSP00000022793	10090.ENSMUSP00000020268	0	0	0	0	0.228	0	0	0.322	0.455
Acin1	Ncbp3	10090.ENSMUSP00000022793	10090.ENSMUSP00000021135	0	0	0	0	0.218	0.137	0	0.28	0.472
Acin1	Pnn	10090.ENSMUSP00000022793	10090.ENSMUSP00000021381	0	0	0	0	0.294	0.616	0.72	0.815	0.984
Acin1	Srsf3	10090.ENSMUSP00000022793	10090.ENSMUSP00000117045	0	0	0	0	0.115	0	0	0.353	0.403
Acin1	Sf3b1	10090.ENSMUSP00000022793	10090.ENSMUSP00000027127	0	0	0	0	0.213	0.066	0	0.269	0.416
Acin1	Snrpc	10090.ENSMUSP00000022793	10090.ENSMUSP00000156707	0	0	0	0	0.071	0.064	0.4	0	0.432
Acin1	Srsf7	10090.ENSMUSP00000022793	10090.ENSMUSP00000070983	0	0	0	0	0.131	0	0	0.41	0.465
Acin1	Prrc2a	10090.ENSMUSP00000022793	10090.ENSMUSP00000025253	0	0	0	0	0.151	0	0	0.399	0.468
Acin1	Rbm42	10090.ENSMUSP00000022793	10090.ENSMUSP00000040005	0	0	0	0	0.148	0.064	0.4	0	0.48
Acin1	Tra2b	10090.ENSMUSP00000022793	10090.ENSMUSP00000124846	0	0	0	0	0.132	0.1	0	0.399	0.49
Acin1	Prpf38b	10090.ENSMUSP00000022793	10090.ENSMUSP00000029480	0	0	0	0	0.439	0	0	0.143	0.498
Acin1	Luc7l2	10090.ENSMUSP00000022793	10090.ENSMUSP00000055254	0	0	0	0	0.227	0.177	0	0.275	0.499
Acin1	Son	10090.ENSMUSP00000022793	10090.ENSMUSP00000109671	0	0	0.227	0	0.205	0.075	0	0.224	0.5
Acin1	Snrpa	10090.ENSMUSP00000022793	10090.ENSMUSP00000079228	0	0	0	0	0.065	0.065	0.4	0.173	0.508
Acin1	Cbx1	10090.ENSMUSP00000022793	10090.ENSMUSP00000091475	0	0	0	0	0.09	0	0	0.489	0.515
Acin1	Gcfc2	10090.ENSMUSP00000022793	10090.ENSMUSP00000035644	0	0	0	0	0.081	0	0.5	0	0.521
Acin1	Sart1	10090.ENSMUSP00000022793	10090.ENSMUSP00000047397	0	0	0	0	0.201	0	0.4	0.106	0.534
Acin1	Fus	10090.ENSMUSP00000022793	10090.ENSMUSP00000101858	0	0	0	0	0.44	0.102	0	0.17	0.546
Acin1	Rbm5	10090.ENSMUSP00000022793	10090.ENSMUSP00000138379	0	0	0	0	0.311	0	0.4	0.19	0.636
Acin1	Rbm25	10090.ENSMUSP00000022793	10090.ENSMUSP00000048470	0	0	0	0	0.27	0	0.4	0.264	0.649
Acin1	Ddx46	10090.ENSMUSP00000022793	10090.ENSMUSP00000133245	0	0	0	0.549	0.351	0.14	0	0.431	0.655
Acin1	Safb	10090.ENSMUSP00000022793	10090.ENSMUSP00000092849	0	0	0	0	0.405	0.103	0	0.425	0.666
Acin1	Rbm39	10090.ENSMUSP00000022793	10090.ENSMUSP00000105216	0	0	0	0	0.175	0.066	0.4	0.386	0.678
Acin1	Pym1	10090.ENSMUSP00000022793	10090.ENSMUSP00000129789	0	0	0	0	0.043	0.073	0.72	0.05	0.732
Acin1	Ccdc9	10090.ENSMUSP00000022793	10090.ENSMUSP00000114088	0	0	0	0	0.082	0.049	0.72	0.05	0.736
Acin1	Prpf40a	10090.ENSMUSP00000022793	10090.ENSMUSP00000075655	0	0	0	0	0.132	0.278	0.4	0.42	0.752
Acin1	Pabpn1	10090.ENSMUSP00000022793	10090.ENSMUSP00000022808	0	0	0	0	0.225	0.642	0	0.212	0.762
Acin1	Snrnp70	10090.ENSMUSP00000022793	10090.ENSMUSP00000074160	0	0	0	0	0.577	0.059	0.4	0.308	0.812
Acin1	Alyref	10090.ENSMUSP00000022793	10090.ENSMUSP00000026125	0	0	0	0	0.084	0.244	0.72	0.282	0.842
Acin1	Srsf1	10090.ENSMUSP00000022793	10090.ENSMUSP00000120595	0	0	0	0	0.168	0	0.72	0.392	0.846
Acin1	Srrm2	10090.ENSMUSP00000022793	10090.ENSMUSP00000085993	0	0	0	0	0.48	0.413	0	0.591	0.864
Acin1	Rbm8a	10090.ENSMUSP00000022793	10090.ENSMUSP00000143190	0	0	0	0	0.067	0.265	0.72	0.679	0.93
Acin1	Srrm1	10090.ENSMUSP00000022793	10090.ENSMUSP00000125003	0	0	0	0	0.492	0.299	0.5	0.667	0.932
Acin1	Rnps1	10090.ENSMUSP00000022793	10090.ENSMUSP00000126345	0	0	0	0	0.108	0.978	0.8	0.989	0.999
Actn2	Grin2d	10090.ENSMUSP00000067708	10090.ENSMUSP00000002848	0	0	0	0	0	0	0.4	0.041	0.4
Actn2	Calm3	10090.ENSMUSP00000067708	10090.ENSMUSP00000019514	0	0	0	0.77	0	0.075	0.4	0.701	0.82
Actn2	Vcl	10090.ENSMUSP00000067708	10090.ENSMUSP00000022369	0	0	0	0	0.083	0.449	0	0.738	0.856
Actn2	Nefl	10090.ENSMUSP00000067708	10090.ENSMUSP00000022639	0	0	0	0	0.089	0.054	0.4	0.149	0.501
Actn2	Des	10090.ENSMUSP00000067708	10090.ENSMUSP00000027409	0	0	0	0	0.26	0	0.5	0.073	0.627
Actn2	Vim	10090.ENSMUSP00000067708	10090.ENSMUSP00000028062	0	0	0	0	0	0	0.5	0.175	0.569
Actn2	Nebl	10090.ENSMUSP00000067708	10090.ENSMUSP00000028080	0	0	0	0	0.109	0.097	0	0.54	0.598
Actn2	Pkp2	10090.ENSMUSP00000067708	10090.ENSMUSP00000036890	0	0	0	0	0	0	0	0.47	0.47
Actn2	Grin2b	10090.ENSMUSP00000067708	10090.ENSMUSP00000062284	0	0	0	0	0.07	0.47	0.4	0.703	0.9
Actn2	Pdlim1	10090.ENSMUSP00000067708	10090.ENSMUSP00000064545	0	0	0	0	0.095	0.346	0	0.461	0.653
Actn2	Dlgap1	10090.ENSMUSP00000067708	10090.ENSMUSP00000122896	0	0	0	0	0.057	0	0	0.4	0.41
Actn2	Myh11	10090.ENSMUSP00000067708	10090.ENSMUSP00000155052	0	0	0	0	0.175	0.1	0	0.273	0.413
Actn2	Srcin1	10090.ENSMUSP00000067708	10090.ENSMUSP00000103222	0	0	0	0	0.057	0.363	0	0.102	0.414
Actn2	Fhl1	10090.ENSMUSP00000067708	10090.ENSMUSP00000110417	0	0	0	0	0.097	0.041	0	0.383	0.42
Actn2	Grip1	10090.ENSMUSP00000067708	10090.ENSMUSP00000123234	0	0	0	0	0	0.292	0	0.219	0.423
Actn2	Myh10	10090.ENSMUSP00000067708	10090.ENSMUSP00000099671	0	0	0	0	0.153	0.1	0	0.339	0.452
Actn2	Cryab	10090.ENSMUSP00000067708	10090.ENSMUSP00000149803	0	0	0	0	0.116	0.063	0	0.398	0.458
Actn2	Gja1	10090.ENSMUSP00000067708	10090.ENSMUSP00000151620	0	0	0	0	0.042	0	0	0.476	0.476
Actn2	Mef2c	10090.ENSMUSP00000067708	10090.ENSMUSP00000143401	0	0	0	0	0.093	0.065	0	0.459	0.501
Actn2	Lrrc7	10090.ENSMUSP00000067708	10090.ENSMUSP00000142498	0	0	0	0	0.063	0.05	0.4	0.195	0.512
Actn2	Grin2a	10090.ENSMUSP00000067708	10090.ENSMUSP00000142900	0	0	0	0	0.042	0	0.5	0.169	0.567
Actn2	Shank3	10090.ENSMUSP00000067708	10090.ENSMUSP00000104932	0	0	0	0	0.067	0.067	0	0.617	0.638
Actn2	Tmod2	10090.ENSMUSP00000067708	10090.ENSMUSP00000069956	0	0	0	0	0.106	0	0.5	0.312	0.666
Actn2	Tpm3	10090.ENSMUSP00000067708	10090.ENSMUSP00000113978	0	0	0	0	0.204	0.139	0.5	0.363	0.752
Actn2	Tpm2	10090.ENSMUSP00000067708	10090.ENSMUSP00000103546	0	0	0	0	0.293	0.139	0.5	0.445	0.808
Actn2	Tnnc1	10090.ENSMUSP00000067708	10090.ENSMUSP00000131991	0	0	0	0	0.418	0.075	0.5	0.451	0.832
Actn2	Tpm1	10090.ENSMUSP00000067708	10090.ENSMUSP00000109337	0	0	0	0	0.312	0.139	0.5	0.56	0.852
Actn2	Ttn	10090.ENSMUSP00000067708	10090.ENSMUSP00000107477	0	0	0	0	0.581	0.559	0	0.96	0.992
Adcy5	Calm3	10090.ENSMUSP00000110563	10090.ENSMUSP00000019514	0	0	0	0	0.073	0	0.65	0.526	0.832
Adcy5	Stim1	10090.ENSMUSP00000110563	10090.ENSMUSP00000033289	0	0	0	0	0	0	0	0.516	0.516
Adcy5	Gng5	10090.ENSMUSP00000110563	10090.ENSMUSP00000114014	0	0	0	0	0	0.047	0.65	0.233	0.722
Adcy5	Akap5	10090.ENSMUSP00000110563	10090.ENSMUSP00000114495	0	0	0	0	0.084	0	0	0.859	0.865
Adgrb1	Ranbp6	10090.ENSMUSP00000046097	10090.ENSMUSP00000100503	0	0	0	0	0.082	0.372	0	0.118	0.447
Adgrb1	Magi1	10090.ENSMUSP00000046097	10090.ENSMUSP00000086730	0	0	0	0	0.051	0.093	0	0.45	0.485
Adgrb1	Ranbp1	10090.ENSMUSP00000046097	10090.ENSMUSP00000111309	0	0	0	0	0.151	0.414	0	0.16	0.545
Adgrb1	Gcc2	10090.ENSMUSP00000046097	10090.ENSMUSP00000054033	0	0	0	0	0.151	0.414	0	0.16	0.545
Adgrb1	Rtn4r	10090.ENSMUSP00000046097	10090.ENSMUSP00000062924	0	0	0	0	0.099	0.9	0	0.072	0.909
Adgrb1	Elmo1	10090.ENSMUSP00000046097	10090.ENSMUSP00000072334	0	0	0	0	0.067	0.528	0	0.824	0.915
Adgrb3	Gcc2	10090.ENSMUSP00000116231	10090.ENSMUSP00000054033	0	0	0	0	0.152	0.414	0	0.16	0.546
Adgrb3	Elmo1	10090.ENSMUSP00000116231	10090.ENSMUSP00000072334	0	0	0	0	0.065	0.162	0	0.669	0.718
Adgrb3	Ctnnd2	10090.ENSMUSP00000116231	10090.ENSMUSP00000080427	0	0	0.221	0	0.198	0	0	0.246	0.488
Adgrb3	Ranbp6	10090.ENSMUSP00000116231	10090.ENSMUSP00000100503	0	0	0	0	0.082	0.372	0	0.118	0.447
Adgrb3	Nrxn2	10090.ENSMUSP00000116231	10090.ENSMUSP00000109089	0	0	0	0	0.107	0	0	0.39	0.432
Adgrb3	Ranbp1	10090.ENSMUSP00000116231	10090.ENSMUSP00000111309	0	0	0	0	0.151	0.414	0	0.16	0.545
Adgrb3	Dlgap1	10090.ENSMUSP00000116231	10090.ENSMUSP00000122896	0	0	0	0	0.18	0.268	0	0.121	0.427
Adnp	Map1s	10090.ENSMUSP00000085316	10090.ENSMUSP00000019405	0	0	0	0	0	0	0	0.425	0.424
Adnp	Smarca2	10090.ENSMUSP00000085316	10090.ENSMUSP00000025862	0	0	0	0	0.086	0.292	0	0.166	0.413
Adnp	Sfpq	10090.ENSMUSP00000085316	10090.ENSMUSP00000030623	0	0	0	0	0.077	0.292	0	0.171	0.411
Adnp	Cbx3	10090.ENSMUSP00000085316	10090.ENSMUSP00000031862	0	0	0	0	0.054	0.591	0	0.221	0.673
Adnp	Smarca5	10090.ENSMUSP00000085316	10090.ENSMUSP00000044361	0	0	0	0	0.109	0.088	0	0.446	0.51
Adnp	Map1b	10090.ENSMUSP00000085316	10090.ENSMUSP00000068374	0	0	0	0	0	0	0	0.442	0.442
Adnp	Map1a	10090.ENSMUSP00000085316	10090.ENSMUSP00000092223	0	0	0	0	0	0	0	0.423	0.422
Adnp	Shank3	10090.ENSMUSP00000085316	10090.ENSMUSP00000104932	0	0	0	0	0	0	0	0.457	0.457
Adnp	Syngap1	10090.ENSMUSP00000085316	10090.ENSMUSP00000141686	0	0	0	0	0.07	0	0	0.451	0.468
Adnp	Setd2	10090.ENSMUSP00000085316	10090.ENSMUSP00000116313	0	0	0	0	0.395	0	0	0.188	0.488
Adnp	Arid1a	10090.ENSMUSP00000085316	10090.ENSMUSP00000101517	0	0	0	0	0.091	0.093	0	0.59	0.632
Adnp	Arid1b	10090.ENSMUSP00000085316	10090.ENSMUSP00000111463	0	0	0	0	0.091	0.082	0	0.604	0.64
Adnp	Cbx5	10090.ENSMUSP00000085316	10090.ENSMUSP00000113157	0	0	0	0	0	0.58	0	0.311	0.699
Adnp	Cbx1	10090.ENSMUSP00000085316	10090.ENSMUSP00000091475	0	0	0	0	0.048	0.456	0	0.477	0.705
Afdn	Kmt2a	10090.ENSMUSP00000118318	10090.ENSMUSP00000002095	0	0	0	0	0	0.093	0	0.576	0.599
Afdn	Cd44	10090.ENSMUSP00000118318	10090.ENSMUSP00000005218	0	0	0	0	0	0	0	0.551	0.551
Afdn	Pdzd11	10090.ENSMUSP00000118318	10090.ENSMUSP00000015812	0	0	0	0	0	0	0.72	0.609	0.885
Afdn	Calm3	10090.ENSMUSP00000118318	10090.ENSMUSP00000019514	0	0	0	0	0	0	0	0.413	0.413
Afdn	Vcl	10090.ENSMUSP00000118318	10090.ENSMUSP00000022369	0	0	0	0	0.051	0.136	0	0.872	0.886
Afdn	Sorbs3	10090.ENSMUSP00000118318	10090.ENSMUSP00000022682	0	0	0	0	0	0.093	0	0.386	0.419
Afdn	Nectin3	10090.ENSMUSP00000118318	10090.ENSMUSP00000023334	0	0	0	0	0	0.264	0.9	0.976	0.998
Afdn	Cdh2	10090.ENSMUSP00000118318	10090.ENSMUSP00000025166	0	0	0	0	0.052	0.099	0	0.696	0.718
Afdn	Nectin1	10090.ENSMUSP00000118318	10090.ENSMUSP00000034510	0	0	0	0	0	0.213	0.9	0.963	0.996
Afdn	Ctnna1	10090.ENSMUSP00000118318	10090.ENSMUSP00000049007	0	0	0	0	0.057	0.168	0.9	0.508	0.956
Afdn	Lima1	10090.ENSMUSP00000118318	10090.ENSMUSP00000073371	0	0	0	0	0.048	0	0	0.556	0.559
Afdn	Tjp1	10090.ENSMUSP00000118318	10090.ENSMUSP00000099652	0	0	0	0	0.159	0.415	0.9	0.995	0.999
Afdn	Cgn	10090.ENSMUSP00000118318	10090.ENSMUSP00000159109	0	0	0	0	0.057	0	0	0.735	0.739
Afdn	Tjp2	10090.ENSMUSP00000118318	10090.ENSMUSP00000156728	0	0	0	0	0.08	0.28	0.9	0.987	0.999
Aff4	Kmt2a	10090.ENSMUSP00000051479	10090.ENSMUSP00000002095	0	0	0	0	0.133	0.168	0	0.569	0.663
Aff4	Ankrd17	10090.ENSMUSP00000051479	10090.ENSMUSP00000014421	0	0	0	0	0.397	0.098	0	0	0.432
Aff4	Ccnt2	10090.ENSMUSP00000051479	10090.ENSMUSP00000027587	0	0	0	0	0.176	0.634	0.72	0.95	0.995
Aff4	Larp7	10090.ENSMUSP00000051479	10090.ENSMUSP00000029588	0	0	0	0	0.044	0.079	0	0.648	0.663
Aff4	Cdcp1	10090.ENSMUSP00000051479	10090.ENSMUSP00000042057	0	0	0	0	0	0	0	0.4	0.4
Aff4	Polr2a	10090.ENSMUSP00000051479	10090.ENSMUSP00000050771	0	0	0	0	0.061	0.11	0.5	0.306	0.671
Aff4	Gas7	10090.ENSMUSP00000051479	10090.ENSMUSP00000104322	0	0	0	0	0	0.055	0	0.414	0.422
Aff4	H3f3b	10090.ENSMUSP00000051479	10090.ENSMUSP00000102062	0	0	0	0	0.079	0.131	0	0.359	0.442
Aff4	Nipbl	10090.ENSMUSP00000051479	10090.ENSMUSP00000059385	0	0	0	0	0.182	0.041	0	0.394	0.484
Aff4	Hexim1	10090.ENSMUSP00000051479	10090.ENSMUSP00000057339	0	0	0	0	0.079	0.202	0	0.639	0.711
Aff4	Mms22l	10090.ENSMUSP00000051479	10090.ENSMUSP00000103857	0	0	0	0	0	0	0.72	0	0.72
Aff4	Tonsl	10090.ENSMUSP00000051479	10090.ENSMUSP00000129597	0	0	0	0	0.068	0.109	0.72	0	0.747
Aff4	Tcea1	10090.ENSMUSP00000051479	10090.ENSMUSP00000129157	0	0	0	0	0.057	0.114	0.8	0.067	0.823
Agap1	Syngap1	10090.ENSMUSP00000027521	10090.ENSMUSP00000141686	0	0	0	0	0.061	0.292	0	0.185	0.411
Agap2	Grin2d	10090.ENSMUSP00000043466	10090.ENSMUSP00000002848	0	0	0	0	0.061	0	0	0.434	0.445
Agap2	Cnksr2	10090.ENSMUSP00000043466	10090.ENSMUSP00000026750	0	0	0	0	0.1	0.383	0	0.171	0.499
Agap2	Mark4	10090.ENSMUSP00000043466	10090.ENSMUSP00000082862	0	0	0	0	0.048	0	0	0.419	0.423
Agap2	Dlgap4	10090.ENSMUSP00000043466	10090.ENSMUSP00000126980	0	0	0	0	0.046	0.292	0	0.214	0.423
Agap2	Tnik	10090.ENSMUSP00000043466	10090.ENSMUSP00000125081	0	0	0	0	0.093	0.375	0	0.102	0.446
Agap2	Snca	10090.ENSMUSP00000043466	10090.ENSMUSP00000109907	0	0	0	0	0.145	0	0	0.403	0.467
Agap2	Cep170b	10090.ENSMUSP00000043466	10090.ENSMUSP00000098580	0	0	0	0	0	0.292	0	0.288	0.474
Agap2	Iqsec2	10090.ENSMUSP00000043466	10090.ENSMUSP00000127249	0	0	0	0	0.088	0.292	0	0.254	0.476
Agap2	Dlgap2	10090.ENSMUSP00000043466	10090.ENSMUSP00000123078	0	0	0	0	0.147	0.292	0	0.208	0.481
Agap2	Iqsec1	10090.ENSMUSP00000043466	10090.ENSMUSP00000098710	0	0	0	0	0.114	0.292	0	0.24	0.482
Agap2	Dlgap3	10090.ENSMUSP00000043466	10090.ENSMUSP00000101700	0	0	0	0	0.161	0.292	0	0.367	0.592
Agap2	Homer1	10090.ENSMUSP00000043466	10090.ENSMUSP00000078093	0	0	0	0	0	0.57	0	0.098	0.596
Agap2	Grin2b	10090.ENSMUSP00000043466	10090.ENSMUSP00000062284	0	0	0	0	0.118	0.292	0	0.474	0.642
Agap2	Shank1	10090.ENSMUSP00000043466	10090.ENSMUSP00000103571	0	0	0	0	0.174	0.308	0	0.434	0.648
Agap2	Grin2a	10090.ENSMUSP00000043466	10090.ENSMUSP00000142900	0	0	0	0	0.159	0.292	0	0.458	0.649
Agap2	Shank3	10090.ENSMUSP00000043466	10090.ENSMUSP00000104932	0	0	0	0	0.105	0.558	0	0.337	0.715
Agap2	Syngap1	10090.ENSMUSP00000043466	10090.ENSMUSP00000141686	0	0	0	0	0.103	0.583	0	0.312	0.72
Agap2	Dlgap1	10090.ENSMUSP00000043466	10090.ENSMUSP00000122896	0	0	0	0	0.11	0.546	0	0.5	0.78
Agfg1	Vamp2	10090.ENSMUSP00000140170	10090.ENSMUSP00000021273	0	0	0	0	0	0	0	0.472	0.472
Agfg1	Rims2	10090.ENSMUSP00000140170	10090.ENSMUSP00000048719	0	0	0	0	0	0	0	0.443	0.443
Agfg1	Vti1b	10090.ENSMUSP00000140170	10090.ENSMUSP00000057462	0	0	0	0	0.061	0	0	0.655	0.662
Agfg1	Rab11fip2	10090.ENSMUSP00000140170	10090.ENSMUSP00000059978	0	0	0	0	0.061	0	0	0.493	0.504
Agfg1	Golga2	10090.ENSMUSP00000140170	10090.ENSMUSP00000097768	0	0	0	0	0.066	0	0	0.395	0.41
Agfg1	Cttn	10090.ENSMUSP00000140170	10090.ENSMUSP00000099368	0	0	0	0	0.046	0	0	0.4	0.403
Agfg1	Ehbp1	10090.ENSMUSP00000140170	10090.ENSMUSP00000105191	0	0	0	0	0.042	0	0	0.45	0.45
Agrn	Ncan	10090.ENSMUSP00000137931	10090.ENSMUSP00000002412	0	0	0	0	0	0.042	0.5	0.425	0.7
Agrn	Nid1	10090.ENSMUSP00000137931	10090.ENSMUSP00000005532	0	0	0	0	0.07	0.118	0	0.949	0.954
Agrn	Myh9	10090.ENSMUSP00000137931	10090.ENSMUSP00000016771	0	0	0	0	0.066	0.076	0	0.379	0.417
Agrn	Nid2	10090.ENSMUSP00000137931	10090.ENSMUSP00000022340	0	0	0	0	0.074	0.138	0	0.691	0.732
Agrn	Vcl	10090.ENSMUSP00000137931	10090.ENSMUSP00000022369	0	0	0	0	0.166	0	0	0.34	0.426
Agrn	Gpc5	10090.ENSMUSP00000137931	10090.ENSMUSP00000022707	0	0	0	0	0	0.05	0.4	0.327	0.583
Agrn	Alb	10090.ENSMUSP00000137931	10090.ENSMUSP00000031314	0	0	0	0	0	0	0	0.603	0.603
Agrn	Gpc4	10090.ENSMUSP00000137931	10090.ENSMUSP00000033450	0	0	0	0	0.043	0	0.4	0.468	0.668
Agrn	Col4a2	10090.ENSMUSP00000137931	10090.ENSMUSP00000033899	0	0	0	0	0.111	0.093	0	0.328	0.41
Agrn	Cspg5	10090.ENSMUSP00000137931	10090.ENSMUSP00000035058	0	0	0	0	0	0	0.5	0.106	0.533
Agrn	Gpc1	10090.ENSMUSP00000137931	10090.ENSMUSP00000047199	0	0	0	0	0.052	0	0.4	0.512	0.698
Agrn	Prelp	10090.ENSMUSP00000137931	10090.ENSMUSP00000048803	0	0	0	0	0.05	0.082	0	0.536	0.56
Agrn	Plec	10090.ENSMUSP00000137931	10090.ENSMUSP00000073124	0	0	0	0	0.087	0.05	0	0.401	0.435
Agrn	Bcan	10090.ENSMUSP00000137931	10090.ENSMUSP00000088491	0	0	0	0	0	0	0.5	0.6	0.791
Agrn	Lama2	10090.ENSMUSP00000137931	10090.ENSMUSP00000090304	0	0	0	0.547	0.047	0	0	0.546	0.549
Agrn	Rhbdf2	10090.ENSMUSP00000137931	10090.ENSMUSP00000099317	0	0	0	0	0	0	0	0.406	0.406
Agrn	Cttn	10090.ENSMUSP00000137931	10090.ENSMUSP00000099368	0	0	0	0	0.069	0	0	0.576	0.589
Agrn	Vcan	10090.ENSMUSP00000137931	10090.ENSMUSP00000105173	0	0	0	0	0.061	0	0.5	0.376	0.681
Agrn	Ttn	10090.ENSMUSP00000137931	10090.ENSMUSP00000107477	0	0	0	0	0.053	0.093	0	0.523	0.554
Agrn	Nrxn2	10090.ENSMUSP00000137931	10090.ENSMUSP00000109089	0	0	0	0.557	0.057	0	0	0.619	0.625
Agrn	Dtnb	10090.ENSMUSP00000137931	10090.ENSMUSP00000126194	0	0	0	0	0.049	0	0	0.478	0.482
Agrn	Hspg2	10090.ENSMUSP00000137931	10090.ENSMUSP00000131316	0	0	0	0.58	0.096	0	0.4	0.986	0.992
Agrn	Dag1	10090.ENSMUSP00000137931	10090.ENSMUSP00000142109	0	0	0	0	0.061	0.239	0.9	0.997	0.999
Ahi1	Rab3ip	10090.ENSMUSP00000101164	10090.ENSMUSP00000020375	0	0	0	0	0	0.041	0.5	0.441	0.708
Ahi1	Rpgrip1l	10090.ENSMUSP00000101164	10090.ENSMUSP00000042702	0	0	0	0	0.066	0	0	0.889	0.892
Ahi1	Ift122	10090.ENSMUSP00000101164	10090.ENSMUSP00000045468	0	0	0	0	0.057	0.102	0	0.385	0.434
Ahi1	Cep162	10090.ENSMUSP00000101164	10090.ENSMUSP00000091319	0	0	0	0	0.043	0	0	0.429	0.43
Ahi1	Rps27a	10090.ENSMUSP00000101164	10090.ENSMUSP00000099909	0	0	0	0	0.049	0.425	0	0	0.43
Ahi1	Cep164	10090.ENSMUSP00000101164	10090.ENSMUSP00000114053	0	0	0	0	0.042	0	0	0.514	0.514
Ahi1	Cend1	10090.ENSMUSP00000101164	10090.ENSMUSP00000118591	0	0	0	0	0.118	0	0	0.535	0.573
Ahi1	Hap1	10090.ENSMUSP00000101164	10090.ENSMUSP00000133356	0	0	0	0	0.108	0.511	0	0.866	0.936
Ahi1	Cep290	10090.ENSMUSP00000101164	10090.ENSMUSP00000151388	0	0	0	0	0.082	0.051	0.9	0.922	0.992
Ahsg	Krt1	10090.ENSMUSP00000023583	10090.ENSMUSP00000023790	0	0	0	0	0	0	0	0.417	0.416
Ahsg	Ttr	10090.ENSMUSP00000023583	10090.ENSMUSP00000074783	0	0	0	0	0.447	0	0	0.534	0.732
Ahsg	Serpina1c	10090.ENSMUSP00000023583	10090.ENSMUSP00000073695	0	0	0	0	0.604	0	0	0.662	0.86
Ahsg	Alb	10090.ENSMUSP00000023583	10090.ENSMUSP00000031314	0	0	0	0	0.868	0.222	0	0.976	0.997
Aif1l	Habp4	10090.ENSMUSP00000001920	10090.ENSMUSP00000021929	0	0	0	0	0	0.063	0	0.434	0.447
Aip	Tsc1	10090.ENSMUSP00000113807	10090.ENSMUSP00000109500	0	0	0	0	0	0.421	0	0.044	0.422
Aip	Tomm20	10090.ENSMUSP00000113807	10090.ENSMUSP00000136493	0	0	0	0	0.042	0	0	0.82	0.82
Ajm1	Srcin1	10090.ENSMUSP00000109855	10090.ENSMUSP00000103222	0	0	0	0	0.118	0.363	0	0	0.414
Akap12	Calm3	10090.ENSMUSP00000035829	10090.ENSMUSP00000019514	0	0	0	0	0	0	0	0.534	0.534
Akap12	Mcam	10090.ENSMUSP00000035829	10090.ENSMUSP00000034650	0	0	0	0	0.123	0	0.4	0	0.451
Akap12	Arhgap39	10090.ENSMUSP00000035829	10090.ENSMUSP00000158945	0	0	0	0	0	0	0.4	0	0.4
Akap12	Tor1aip1	10090.ENSMUSP00000035829	10090.ENSMUSP00000095134	0	0	0	0	0	0	0.4	0	0.4
Akap12	Snap23	10090.ENSMUSP00000035829	10090.ENSMUSP00000112138	0	0	0	0	0	0	0.4	0.065	0.415
Akap12	Fam169a	10090.ENSMUSP00000035829	10090.ENSMUSP00000126209	0	0	0	0	0.066	0	0.4	0	0.416
Akap12	Rhof	10090.ENSMUSP00000035829	10090.ENSMUSP00000140177	0	0	0	0	0	0.042	0.5	0.042	0.501
Akap12	Cavin1	10090.ENSMUSP00000035829	10090.ENSMUSP00000058321	0	0	0	0	0.514	0	0	0.173	0.581
Akap5	Calm3	10090.ENSMUSP00000114495	10090.ENSMUSP00000019514	0	0	0	0	0	0	0	0.667	0.667
Akap5	Marcksl1	10090.ENSMUSP00000114495	10090.ENSMUSP00000055637	0	0	0	0	0	0	0	0.403	0.403
Akap5	Grin2b	10090.ENSMUSP00000114495	10090.ENSMUSP00000062284	0	0	0	0	0.115	0.227	0	0.288	0.47
Akap5	Limch1	10090.ENSMUSP00000114495	10090.ENSMUSP00000098723	0	0	0	0	0.545	0	0	0	0.545
Akap5	Map2	10090.ENSMUSP00000114495	10090.ENSMUSP00000109646	0	0	0	0	0.082	0	0	0.544	0.563
Alad	Edf1	10090.ENSMUSP00000103068	10090.ENSMUSP00000015236	0	0	0	0	0.064	0	0	0.394	0.408
Alad	Mrpl33	10090.ENSMUSP00000103068	10090.ENSMUSP00000031024	0.042	0	0	0	0.043	0	0	0.526	0.527
Alad	Mt2	10090.ENSMUSP00000103068	10090.ENSMUSP00000034214	0	0	0	0	0	0	0	0.474	0.474
Alad	Pts	10090.ENSMUSP00000103068	10090.ENSMUSP00000034570	0.092	0	0	0	0.048	0	0	0.527	0.555
Alad	Mrpl12	10090.ENSMUSP00000103068	10090.ENSMUSP00000044417	0	0	0	0	0.236	0	0	0.446	0.558
Alad	Naalad2	10090.ENSMUSP00000103068	10090.ENSMUSP00000128674	0	0	0	0	0	0	0	0.418	0.418
Alb	Hspb1	10090.ENSMUSP00000031314	10090.ENSMUSP00000005077	0	0	0	0	0	0.058	0	0.494	0.503
Alb	Cd44	10090.ENSMUSP00000031314	10090.ENSMUSP00000005218	0	0	0	0	0	0	0	0.754	0.754
Alb	App	10090.ENSMUSP00000031314	10090.ENSMUSP00000005406	0	0	0	0	0	0.093	0	0.709	0.725
Alb	Nid1	10090.ENSMUSP00000031314	10090.ENSMUSP00000005532	0	0	0	0	0.064	0	0	0.597	0.606
Alb	Krt14	10090.ENSMUSP00000031314	10090.ENSMUSP00000007272	0	0	0	0	0.053	0	0	0.483	0.489
Alb	Krt19	10090.ENSMUSP00000031314	10090.ENSMUSP00000007317	0	0	0	0	0.053	0	0	0.693	0.697
Alb	Hdac5	10090.ENSMUSP00000031314	10090.ENSMUSP00000008999	0	0	0	0	0	0.292	0	0.329	0.504
Alb	Myh9	10090.ENSMUSP00000031314	10090.ENSMUSP00000016771	0	0	0	0	0	0	0	0.41	0.41
Alb	Rbfox3	10090.ENSMUSP00000031314	10090.ENSMUSP00000017576	0	0	0	0	0	0	0	0.755	0.755
Alb	Map1s	10090.ENSMUSP00000031314	10090.ENSMUSP00000019405	0	0	0	0	0	0	0	0.42	0.42
Alb	Calm3	10090.ENSMUSP00000031314	10090.ENSMUSP00000019514	0	0	0	0	0	0	0	0.616	0.616
Alb	Hdac2	10090.ENSMUSP00000031314	10090.ENSMUSP00000019911	0	0	0	0	0	0	0	0.411	0.411
Alb	Chga	10090.ENSMUSP00000031314	10090.ENSMUSP00000021610	0	0	0	0	0	0	0	0.409	0.409
Alb	Vcl	10090.ENSMUSP00000031314	10090.ENSMUSP00000022369	0	0	0	0	0	0	0	0.689	0.689
Alb	Nefl	10090.ENSMUSP00000031314	10090.ENSMUSP00000022639	0	0	0	0	0	0	0	0.425	0.425
Alb	Gpt	10090.ENSMUSP00000031314	10090.ENSMUSP00000023203	0	0	0	0	0.117	0	0	0.798	0.814
Alb	Sod1	10090.ENSMUSP00000031314	10090.ENSMUSP00000023707	0	0	0	0	0.051	0.055	0	0.572	0.582
Alb	Krt18	10090.ENSMUSP00000031314	10090.ENSMUSP00000023803	0	0	0	0	0.112	0	0	0.662	0.687
Alb	Hbb-bs	10090.ENSMUSP00000031314	10090.ENSMUSP00000023934	0	0	0	0	0.104	0.051	0	0.469	0.509
Alb	Igf2r	10090.ENSMUSP00000031314	10090.ENSMUSP00000024599	0	0	0	0	0	0	0	0.629	0.629
Alb	Cdh2	10090.ENSMUSP00000031314	10090.ENSMUSP00000025166	0	0	0	0	0.047	0	0	0.663	0.665
Alb	Ncl	10090.ENSMUSP00000031314	10090.ENSMUSP00000027438	0	0	0	0	0	0	0	0.661	0.661
Alb	Serpine2	10090.ENSMUSP00000031314	10090.ENSMUSP00000027467	0	0	0	0	0.075	0	0	0.465	0.484
Alb	Cd55	10090.ENSMUSP00000031314	10090.ENSMUSP00000027650	0	0	0	0	0	0	0	0.449	0.449
Alb	Parp1	10090.ENSMUSP00000031314	10090.ENSMUSP00000027777	0	0	0	0	0	0	0	0.635	0.635
Alb	Vim	10090.ENSMUSP00000031314	10090.ENSMUSP00000028062	0	0	0	0	0	0	0	0.51	0.51
Alb	Cyct	10090.ENSMUSP00000031314	10090.ENSMUSP00000028430	0	0	0	0	0	0	0	0.842	0.842
Alb	Cst3	10090.ENSMUSP00000031314	10090.ENSMUSP00000028938	0	0	0	0	0	0.31	0	0.703	0.786
Alb	Lmna	10090.ENSMUSP00000031314	10090.ENSMUSP00000029699	0	0	0	0	0	0	0	0.612	0.612
Alb	Txn1	10090.ENSMUSP00000031314	10090.ENSMUSP00000030051	0	0	0	0	0	0	0	0.616	0.616
Alb	Slc9a1	10090.ENSMUSP00000031314	10090.ENSMUSP00000030669	0	0	0	0	0	0	0	0.4	0.4
Alb	Dag1	10090.ENSMUSP00000031314	10090.ENSMUSP00000142109	0	0	0	0	0	0	0	0.407	0.407
Alb	Jak1	10090.ENSMUSP00000031314	10090.ENSMUSP00000099842	0	0	0	0	0	0	0	0.413	0.413
Alb	Cttn	10090.ENSMUSP00000031314	10090.ENSMUSP00000099368	0	0	0	0	0	0	0	0.42	0.42
Alb	Grin2a	10090.ENSMUSP00000031314	10090.ENSMUSP00000142900	0	0	0	0	0	0	0	0.426	0.426
Alb	Fus	10090.ENSMUSP00000031314	10090.ENSMUSP00000101858	0	0	0	0	0	0	0	0.43	0.43
Alb	Mapt	10090.ENSMUSP00000031314	10090.ENSMUSP00000097919	0	0	0	0	0	0	0	0.432	0.432
Alb	Plec	10090.ENSMUSP00000031314	10090.ENSMUSP00000073124	0	0	0	0	0	0	0	0.433	0.433
Alb	Hnrnpc	10090.ENSMUSP00000031314	10090.ENSMUSP00000107237	0	0	0	0	0	0	0	0.44	0.44
Alb	H4c11	10090.ENSMUSP00000031314	10090.ENSMUSP00000085006	0	0	0	0	0	0	0	0.443	0.443
Alb	Mcam	10090.ENSMUSP00000031314	10090.ENSMUSP00000034650	0	0	0	0	0	0	0	0.444	0.444
Alb	Tfam	10090.ENSMUSP00000031314	10090.ENSMUSP00000090086	0	0	0	0	0	0	0	0.45	0.45
Alb	Fkbp2	10090.ENSMUSP00000031314	10090.ENSMUSP00000136438	0	0	0	0	0	0	0	0.45	0.45
Alb	Gap43	10090.ENSMUSP00000031314	10090.ENSMUSP00000099881	0	0	0	0	0	0	0	0.463	0.463
Alb	Grin2b	10090.ENSMUSP00000031314	10090.ENSMUSP00000062284	0	0	0	0	0	0	0	0.464	0.464
Alb	Map1b	10090.ENSMUSP00000031314	10090.ENSMUSP00000068374	0	0	0	0	0	0	0	0.465	0.465
Alb	Rps6	10090.ENSMUSP00000031314	10090.ENSMUSP00000099878	0	0	0	0	0	0	0	0.465	0.465
Alb	Hdac1	10090.ENSMUSP00000031314	10090.ENSMUSP00000099657	0	0	0	0	0	0	0	0.468	0.468
Alb	Bsg	10090.ENSMUSP00000031314	10090.ENSMUSP00000070751	0	0	0	0	0	0.092	0	0.445	0.474
Alb	S1pr1	10090.ENSMUSP00000031314	10090.ENSMUSP00000050897	0	0	0	0	0	0	0	0.484	0.483
Alb	Nr3c1	10090.ENSMUSP00000031314	10090.ENSMUSP00000111229	0	0	0	0	0	0.093	0	0.453	0.483
Alb	Trp53bp1	10090.ENSMUSP00000031314	10090.ENSMUSP00000106278	0	0	0	0	0	0	0	0.485	0.485
Alb	Folr1	10090.ENSMUSP00000031314	10090.ENSMUSP00000102598	0	0	0	0	0	0	0	0.492	0.491
Alb	Map1a	10090.ENSMUSP00000031314	10090.ENSMUSP00000092223	0	0	0	0	0	0	0	0.497	0.497
Alb	Fgf1	10090.ENSMUSP00000031314	10090.ENSMUSP00000045710	0	0	0	0	0.074	0	0	0.485	0.503
Alb	Nefh	10090.ENSMUSP00000031314	10090.ENSMUSP00000091061	0	0	0	0	0	0	0	0.527	0.527
Alb	Lmnb2	10090.ENSMUSP00000031314	10090.ENSMUSP00000136524	0	0	0	0	0	0	0	0.539	0.539
Alb	Lamp2	10090.ENSMUSP00000031314	10090.ENSMUSP00000074448	0	0	0	0	0	0	0	0.539	0.539
Alb	Ttn	10090.ENSMUSP00000031314	10090.ENSMUSP00000107477	0	0	0	0	0.041	0	0	0.57	0.57
Alb	Synpo	10090.ENSMUSP00000031314	10090.ENSMUSP00000095174	0	0	0	0	0	0	0	0.572	0.572
Alb	Vcan	10090.ENSMUSP00000031314	10090.ENSMUSP00000105173	0	0	0	0	0	0	0	0.574	0.574
Alb	Tomm20	10090.ENSMUSP00000031314	10090.ENSMUSP00000136493	0	0	0	0	0	0	0	0.574	0.574
Alb	Eea1	10090.ENSMUSP00000031314	10090.ENSMUSP00000061493	0	0	0	0	0	0	0	0.596	0.596
Alb	Npm1	10090.ENSMUSP00000031314	10090.ENSMUSP00000075067	0	0	0	0	0	0	0	0.597	0.597
Alb	Gja1	10090.ENSMUSP00000031314	10090.ENSMUSP00000151620	0	0	0	0	0	0	0	0.599	0.599
Alb	Mt2	10090.ENSMUSP00000031314	10090.ENSMUSP00000034214	0	0	0	0	0.053	0	0	0.595	0.6
Alb	Hmgb1	10090.ENSMUSP00000031314	10090.ENSMUSP00000082682	0	0	0	0	0	0	0	0.601	0.601
Alb	Cd81	10090.ENSMUSP00000031314	10090.ENSMUSP00000043768	0	0	0	0	0	0	0	0.613	0.613
Alb	Cd9	10090.ENSMUSP00000031314	10090.ENSMUSP00000032492	0	0	0	0	0	0	0	0.62	0.62
Alb	Snca	10090.ENSMUSP00000031314	10090.ENSMUSP00000109907	0	0	0	0	0	0	0	0.628	0.628
Alb	Map2	10090.ENSMUSP00000031314	10090.ENSMUSP00000109646	0	0	0	0	0	0	0	0.638	0.638
Alb	Hspg2	10090.ENSMUSP00000031314	10090.ENSMUSP00000131316	0	0	0	0	0	0	0	0.644	0.644
Alb	Plat	10090.ENSMUSP00000031314	10090.ENSMUSP00000033941	0	0	0	0	0.054	0	0	0.669	0.673
Alb	Mbp	10090.ENSMUSP00000031314	10090.ENSMUSP00000046185	0	0	0	0	0	0	0	0.673	0.673
Alb	Creb1	10090.ENSMUSP00000031314	10090.ENSMUSP00000059973	0	0	0	0	0	0	0	0.691	0.691
Alb	Taf2	10090.ENSMUSP00000031314	10090.ENSMUSP00000043733	0	0	0	0	0	0	0	0.692	0.692
Alb	H3f3b	10090.ENSMUSP00000031314	10090.ENSMUSP00000102062	0	0	0	0	0	0	0	0.699	0.699
Alb	H2ax	10090.ENSMUSP00000031314	10090.ENSMUSP00000051432	0	0	0	0	0	0	0	0.711	0.711
Alb	Tjp1	10090.ENSMUSP00000031314	10090.ENSMUSP00000099652	0	0	0	0	0	0	0	0.723	0.723
Alb	Cck	10090.ENSMUSP00000031314	10090.ENSMUSP00000149679	0	0	0	0	0	0	0	0.753	0.753
Alb	Gm10053	10090.ENSMUSP00000031314	10090.ENSMUSP00000072829	0	0	0	0	0	0	0	0.882	0.882
Alb	Ttr	10090.ENSMUSP00000031314	10090.ENSMUSP00000074783	0	0	0	0	0.33	0.239	0	0.917	0.954
Alb	Serpina1c	10090.ENSMUSP00000031314	10090.ENSMUSP00000073695	0	0	0	0	0.922	0	0	0.908	0.992
Alox12b	Krt2	10090.ENSMUSP00000035250	10090.ENSMUSP00000023712	0	0	0	0	0.148	0.052	0	0.382	0.457
Alpl	Gpld1	10090.ENSMUSP00000030551	10090.ENSMUSP00000021773	0	0	0	0	0	0	0.4	0.308	0.567
Alpl	Slc44a2	10090.ENSMUSP00000030551	10090.ENSMUSP00000034697	0	0	0	0	0	0	0	0.462	0.461
Alpl	Pts	10090.ENSMUSP00000030551	10090.ENSMUSP00000034570	0	0	0	0	0	0	0.9	0	0.9
Alyref	Pabpc1	10090.ENSMUSP00000026125	10090.ENSMUSP00000001809	0	0	0	0.596	0.085	0.267	0	0.229	0.438
Alyref	Prpf6	10090.ENSMUSP00000026125	10090.ENSMUSP00000002529	0	0	0	0	0.075	0.139	0.8	0.069	0.832
Alyref	Hdgf	10090.ENSMUSP00000026125	10090.ENSMUSP00000005017	0	0	0	0	0.225	0.139	0	0.25	0.456
Alyref	Ik	10090.ENSMUSP00000026125	10090.ENSMUSP00000007042	0	0	0	0	0.114	0	0.8	0	0.815
Alyref	U2af1	10090.ENSMUSP00000026125	10090.ENSMUSP00000014684	0	0	0	0	0.293	0	0.5	0.135	0.667
Alyref	Snrpd3	10090.ENSMUSP00000026125	10090.ENSMUSP00000020397	0	0	0	0	0.46	0.292	0.5	0.172	0.82
Alyref	Ncbp3	10090.ENSMUSP00000026125	10090.ENSMUSP00000021135	0	0	0	0	0.053	0.413	0	0.314	0.585
Alyref	Pnn	10090.ENSMUSP00000026125	10090.ENSMUSP00000021381	0	0	0	0	0.05	0	0.72	0.399	0.826
Alyref	Pabpn1	10090.ENSMUSP00000026125	10090.ENSMUSP00000022808	0	0	0	0	0.219	0.061	0.5	0.512	0.797
Alyref	Fyttd1	10090.ENSMUSP00000026125	10090.ENSMUSP00000023489	0	0	0	0	0	0.088	0.4	0.777	0.867
Alyref	Cdc5l	10090.ENSMUSP00000026125	10090.ENSMUSP00000024727	0	0	0	0	0.143	0.307	0	0.462	0.652
Alyref	Wdr33	10090.ENSMUSP00000026125	10090.ENSMUSP00000025264	0	0	0	0	0.095	0.059	0.5	0.07	0.551
Alyref	Ewsr1	10090.ENSMUSP00000026125	10090.ENSMUSP00000078867	0	0	0	0	0.169	0.054	0	0.304	0.405
Alyref	Ythdf3	10090.ENSMUSP00000026125	10090.ENSMUSP00000103983	0	0	0	0	0.078	0	0	0.401	0.424
Alyref	Sf3b1	10090.ENSMUSP00000026125	10090.ENSMUSP00000027127	0	0	0	0	0.08	0.329	0	0.15	0.429
Alyref	Srsf6	10090.ENSMUSP00000026125	10090.ENSMUSP00000119065	0	0	0	0	0.173	0.196	0	0.215	0.432
Alyref	Snrpc	10090.ENSMUSP00000026125	10090.ENSMUSP00000156707	0	0	0	0	0.406	0.062	0	0.066	0.435
Alyref	Srsf4	10090.ENSMUSP00000026125	10090.ENSMUSP00000061474	0	0	0	0	0.133	0.196	0	0.255	0.435
Alyref	Rbm15b	10090.ENSMUSP00000026125	10090.ENSMUSP00000059330	0	0	0	0	0.084	0.236	0	0.305	0.471
Alyref	Ythdf1	10090.ENSMUSP00000026125	10090.ENSMUSP00000037808	0	0	0	0	0.108	0	0	0.457	0.495
Alyref	Snrnp70	10090.ENSMUSP00000026125	10090.ENSMUSP00000074160	0	0	0	0	0.301	0.138	0	0.237	0.501
Alyref	Gcfc2	10090.ENSMUSP00000026125	10090.ENSMUSP00000035644	0	0	0	0	0.046	0	0.5	0	0.502
Alyref	Ythdf2	10090.ENSMUSP00000026125	10090.ENSMUSP00000120414	0	0	0	0	0.121	0	0	0.464	0.509
Alyref	Nup35	10090.ENSMUSP00000026125	10090.ENSMUSP00000028382	0	0	0	0	0.109	0	0.5	0	0.535
Alyref	Rbm3	10090.ENSMUSP00000026125	10090.ENSMUSP00000038964	0	0	0.307	0	0.133	0.114	0	0.228	0.535
Alyref	Ilf3	10090.ENSMUSP00000026125	10090.ENSMUSP00000065770	0	0	0	0	0.476	0	0	0.157	0.539
Alyref	Fip1l1	10090.ENSMUSP00000026125	10090.ENSMUSP00000109164	0	0	0	0	0.129	0	0.5	0.052	0.551
Alyref	Sfpq	10090.ENSMUSP00000026125	10090.ENSMUSP00000030623	0	0	0	0	0.251	0.051	0	0.422	0.554
Alyref	Hnrnpm	10090.ENSMUSP00000026125	10090.ENSMUSP00000120115	0	0	0	0.603	0.458	0.138	0	0.153	0.57
Alyref	Erh	10090.ENSMUSP00000026125	10090.ENSMUSP00000129620	0	0	0	0	0.41	0	0	0.307	0.574
Alyref	Zc3h14	10090.ENSMUSP00000026125	10090.ENSMUSP00000105732	0	0	0	0	0.066	0.288	0	0.421	0.581
Alyref	Nop2	10090.ENSMUSP00000026125	10090.ENSMUSP00000047123	0	0	0	0	0.182	0.087	0	0.488	0.585
Alyref	Rbm15	10090.ENSMUSP00000026125	10090.ENSMUSP00000054424	0	0	0	0	0.079	0.236	0	0.457	0.585
Alyref	Syncrip	10090.ENSMUSP00000026125	10090.ENSMUSP00000133649	0	0	0	0	0.332	0.312	0	0.205	0.603
Alyref	Tra2b	10090.ENSMUSP00000026125	10090.ENSMUSP00000124846	0	0	0.242	0	0.349	0.114	0	0.201	0.604
Alyref	Snrpd2	10090.ENSMUSP00000026125	10090.ENSMUSP00000037597	0	0	0	0	0.416	0.303	0	0.114	0.607
Alyref	Cpsf3	10090.ENSMUSP00000026125	10090.ENSMUSP00000068148	0	0	0	0	0.047	0.101	0.5	0.2	0.611
Alyref	Matr3	10090.ENSMUSP00000026125	10090.ENSMUSP00000125761	0	0	0	0	0.176	0.053	0	0.545	0.614
Alyref	Nup62	10090.ENSMUSP00000026125	10090.ENSMUSP00000056785	0	0	0	0	0.131	0	0.5	0.201	0.622
Alyref	Ybx1	10090.ENSMUSP00000026125	10090.ENSMUSP00000078589	0	0	0	0	0.141	0.127	0	0.573	0.652
Alyref	Tpr	10090.ENSMUSP00000026125	10090.ENSMUSP00000117616	0	0	0	0	0.117	0.24	0.5	0.106	0.66
Alyref	Hnrnpc	10090.ENSMUSP00000026125	10090.ENSMUSP00000107237	0	0	0	0	0.396	0.114	0	0.425	0.666
Alyref	Ranbp1	10090.ENSMUSP00000026125	10090.ENSMUSP00000111309	0	0	0	0	0.549	0.066	0	0.283	0.671
Alyref	Rbmx	10090.ENSMUSP00000026125	10090.ENSMUSP00000110374	0	0	0	0	0.129	0.114	0	0.627	0.687
Alyref	Srsf5	10090.ENSMUSP00000026125	10090.ENSMUSP00000105980	0	0	0	0	0.157	0.196	0.5	0.22	0.7
Alyref	Rbmxl1	10090.ENSMUSP00000026125	10090.ENSMUSP00000048153	0	0	0	0	0.194	0.114	0	0.624	0.708
Alyref	Ccdc9	10090.ENSMUSP00000026125	10090.ENSMUSP00000114088	0	0	0	0	0.053	0.066	0.72	0	0.73
Alyref	Pym1	10090.ENSMUSP00000026125	10090.ENSMUSP00000129789	0	0	0	0	0.107	0	0.72	0	0.739
Alyref	Snrpb	10090.ENSMUSP00000026125	10090.ENSMUSP00000099488	0	0	0	0	0.427	0	0.5	0.191	0.748
Alyref	Cpsf6	10090.ENSMUSP00000026125	10090.ENSMUSP00000134823	0	0	0	0	0.201	0.062	0.5	0.441	0.762
Alyref	Srsf9	10090.ENSMUSP00000026125	10090.ENSMUSP00000031513	0	0	0	0	0.372	0.138	0.5	0.298	0.784
Alyref	Top1	10090.ENSMUSP00000026125	10090.ENSMUSP00000105094	0	0	0	0	0.057	0.062	0	0.792	0.8
Alyref	Rbm25	10090.ENSMUSP00000026125	10090.ENSMUSP00000048470	0	0	0	0	0.052	0	0.8	0	0.802
Alyref	Ubl5	10090.ENSMUSP00000026125	10090.ENSMUSP00000125540	0	0	0	0	0.057	0	0.8	0	0.803
Alyref	Ncl	10090.ENSMUSP00000026125	10090.ENSMUSP00000027438	0	0	0.251	0	0.205	0.098	0	0.683	0.807
Alyref	Pqbp1	10090.ENSMUSP00000026125	10090.ENSMUSP00000111318	0	0	0	0	0.048	0.088	0.8	0	0.811
Alyref	Rbm5	10090.ENSMUSP00000026125	10090.ENSMUSP00000138379	0	0	0	0	0	0	0.8	0.11	0.814
Alyref	Prpf40a	10090.ENSMUSP00000026125	10090.ENSMUSP00000075655	0	0	0	0	0.116	0	0.8	0	0.815
Alyref	Rbm39	10090.ENSMUSP00000026125	10090.ENSMUSP00000105216	0	0	0	0	0.083	0.114	0.8	0.152	0.844
Alyref	Srsf7	10090.ENSMUSP00000026125	10090.ENSMUSP00000070983	0	0	0	0	0.261	0.237	0.5	0.599	0.871
Alyref	Srrm2	10090.ENSMUSP00000026125	10090.ENSMUSP00000085993	0	0	0	0	0.06	0.272	0.8	0.298	0.891
Alyref	Srsf3	10090.ENSMUSP00000026125	10090.ENSMUSP00000117045	0	0	0	0	0.414	0.097	0.5	0.643	0.893
Alyref	Srrm1	10090.ENSMUSP00000026125	10090.ENSMUSP00000125003	0	0	0	0	0.047	0.299	0.8	0.449	0.916
Alyref	Rnps1	10090.ENSMUSP00000026125	10090.ENSMUSP00000126345	0	0	0	0	0.229	0.095	0.8	0.545	0.928
Alyref	Rbm8a	10090.ENSMUSP00000026125	10090.ENSMUSP00000143190	0	0	0	0	0.143	0.438	0.72	0.622	0.942
Alyref	Chtop	10090.ENSMUSP00000026125	10090.ENSMUSP00000061800	0	0	0	0	0.328	0.088	0.72	0.788	0.958
Alyref	Srsf1	10090.ENSMUSP00000026125	10090.ENSMUSP00000120595	0	0	0	0	0.407	0.237	0.72	0.765	0.966
Alyref	Sarnp	10090.ENSMUSP00000026125	10090.ENSMUSP00000100863	0	0	0	0	0.192	0.32	0.72	0.935	0.988
Alyref	Thoc2	10090.ENSMUSP00000026125	10090.ENSMUSP00000044677	0	0	0	0	0.151	0.456	0.9	0.839	0.991
Amer2	Dnah8	10090.ENSMUSP00000159188	10090.ENSMUSP00000157469	0	0	0	0	0	0.068	0	0.451	0.466
Amot	Scrib	10090.ENSMUSP00000108455	10090.ENSMUSP00000002603	0	0	0	0	0.061	0.08	0	0.529	0.557
Amot	Amotl1	10090.ENSMUSP00000108455	10090.ENSMUSP00000013220	0	0	0	0.903	0.07	0.378	0.9	0.441	0.963
Amot	Myh9	10090.ENSMUSP00000108455	10090.ENSMUSP00000016771	0	0	0	0	0	0.05	0.72	0.155	0.755
Amot	Lin7c	10090.ENSMUSP00000108455	10090.ENSMUSP00000028583	0	0	0	0	0	0.117	0	0.529	0.566
Amot	Pdyn	10090.ENSMUSP00000108455	10090.ENSMUSP00000028883	0	0	0	0	0	0	0	0.526	0.526
Amot	S100a16	10090.ENSMUSP00000108455	10090.ENSMUSP00000096510	0	0	0	0	0	0.098	0	0.526	0.554
Amot	Tjp1	10090.ENSMUSP00000108455	10090.ENSMUSP00000099652	0	0	0	0	0.071	0	0	0.392	0.411
Amot	Rbm39	10090.ENSMUSP00000108455	10090.ENSMUSP00000105216	0	0	0	0	0	0	0	0.525	0.525
Amot	Trp53bp2	10090.ENSMUSP00000108455	10090.ENSMUSP00000112508	0	0	0	0	0	0.061	0	0.549	0.558
Amot	Tjp2	10090.ENSMUSP00000108455	10090.ENSMUSP00000156728	0	0	0	0	0	0	0	0.602	0.602
Amot	Magi3	10090.ENSMUSP00000108455	10090.ENSMUSP00000112934	0	0	0	0	0.046	0.07	0	0.609	0.622
Amot	Nedd4l	10090.ENSMUSP00000108455	10090.ENSMUSP00000158026	0	0	0	0	0	0.829	0	0.592	0.927
Amotl1	Scrib	10090.ENSMUSP00000013220	10090.ENSMUSP00000002603	0	0	0	0	0	0.08	0	0.475	0.496
Amotl1	Pdyn	10090.ENSMUSP00000013220	10090.ENSMUSP00000028883	0	0	0	0	0	0	0	0.408	0.408
Amotl1	Bag3	10090.ENSMUSP00000013220	10090.ENSMUSP00000033136	0	0	0	0	0.065	0.07	0	0.562	0.586
Amotl1	Nedd4l	10090.ENSMUSP00000013220	10090.ENSMUSP00000158026	0	0	0	0	0	0.414	0	0.383	0.623
Amotl1	Myh9	10090.ENSMUSP00000013220	10090.ENSMUSP00000016771	0	0	0	0	0.057	0.05	0.72	0.057	0.731
Ankrd17	Prrc2a	10090.ENSMUSP00000014421	10090.ENSMUSP00000025253	0	0	0	0	0.104	0.063	0	0.344	0.401
Ankrd17	Zfr	10090.ENSMUSP00000014421	10090.ENSMUSP00000118911	0	0	0	0	0.238	0	0	0.279	0.427
Ankrd17	Cbarp	10090.ENSMUSP00000014421	10090.ENSMUSP00000101008	0	0	0	0	0	0	0	0.438	0.438
Ankrd17	Mink1	10090.ENSMUSP00000014421	10090.ENSMUSP00000072091	0	0	0	0	0.046	0	0	0.449	0.451
Ankrd17	Ncor1	10090.ENSMUSP00000014421	10090.ENSMUSP00000018645	0	0	0	0	0.42	0.096	0	0	0.453
Ankrd17	Luc7l2	10090.ENSMUSP00000014421	10090.ENSMUSP00000055254	0	0	0	0	0.354	0	0	0.241	0.488
Ankrd17	Setd2	10090.ENSMUSP00000014421	10090.ENSMUSP00000116313	0	0	0	0	0.618	0.103	0	0.106	0.668
Ankrd17	Ubap2l	10090.ENSMUSP00000014421	10090.ENSMUSP00000066138	0	0	0	0	0.52	0.098	0	0.446	0.739
Ankrd17	Prrc2c	10090.ENSMUSP00000014421	10090.ENSMUSP00000138433	0	0	0	0	0.569	0.063	0	0.429	0.749
Anp32a	Ncl	10090.ENSMUSP00000082652	10090.ENSMUSP00000027438	0	0	0	0	0.108	0.061	0	0.386	0.441
Anp32a	H4c11	10090.ENSMUSP00000082652	10090.ENSMUSP00000085006	0	0	0	0	0	0.096	0	0.492	0.521
Anp32a	H2az2	10090.ENSMUSP00000082652	10090.ENSMUSP00000105359	0	0	0	0	0.219	0.554	0	0.089	0.655
Anp32a	Anp32b	10090.ENSMUSP00000082652	10090.ENSMUSP00000099990	0	0	0.06	0.958	0.086	0.331	0	0.586	0.73
Anp32b	Tbc1d5	10090.ENSMUSP00000099990	10090.ENSMUSP00000024717	0	0	0	0	0	0	0	0.409	0.409
Anp32b	Zc3h15	10090.ENSMUSP00000099990	10090.ENSMUSP00000080301	0	0	0	0	0.061	0	0	0.389	0.402
Anp32b	Ranbp6	10090.ENSMUSP00000099990	10090.ENSMUSP00000100503	0	0	0	0	0	0	0	0.533	0.533
Anp32b	H2az2	10090.ENSMUSP00000099990	10090.ENSMUSP00000105359	0	0	0	0	0.278	0.506	0	0.17	0.678
Ap3d1	Clta	10090.ENSMUSP00000020420	10090.ENSMUSP00000103483	0	0	0	0	0.137	0.172	0	0.239	0.409
Ap3d1	Bloc1s1	10090.ENSMUSP00000020420	10090.ENSMUSP00000026405	0	0	0	0	0	0.073	0	0.392	0.412
Ap3d1	Cdk11b	10090.ENSMUSP00000020420	10090.ENSMUSP00000101225	0	0	0	0	0.412	0.073	0	0.058	0.441
Ap3d1	Stx7	10090.ENSMUSP00000020420	10090.ENSMUSP00000151638	0	0	0	0	0.089	0.196	0	0.315	0.454
Ap3d1	Tbc1d5	10090.ENSMUSP00000020420	10090.ENSMUSP00000024717	0	0	0	0	0.05	0.051	0.54	0	0.549
Ap3d1	Htatsf1	10090.ENSMUSP00000020420	10090.ENSMUSP00000086027	0	0	0	0	0.063	0.068	0	0.559	0.581
Ap3d1	Stx12	10090.ENSMUSP00000020420	10090.ENSMUSP00000030698	0	0	0	0	0.098	0.196	0	0.477	0.588
Ap3d1	Btbd8	10090.ENSMUSP00000020420	10090.ENSMUSP00000056529	0	0	0	0	0	0.088	0.54	0.19	0.63
Ap3d1	Mon2	10090.ENSMUSP00000020420	10090.ENSMUSP00000073462	0	0	0	0	0.103	0.073	0	0.594	0.633
Ap3d1	Arpin	10090.ENSMUSP00000020420	10090.ENSMUSP00000049440	0	0	0	0	0	0.724	0	0.36	0.815
Apc	Cdh4	10090.ENSMUSP00000078337	10090.ENSMUSP00000000314	0	0	0	0	0	0	0.54	0.07	0.553
Apc	Scrib	10090.ENSMUSP00000078337	10090.ENSMUSP00000002603	0	0	0	0	0.044	0.294	0.72	0.161	0.82
Apc	Spata13	10090.ENSMUSP00000078337	10090.ENSMUSP00000022566	0	0	0	0	0.056	0.318	0.9	0.179	0.94
Apc	Cdh2	10090.ENSMUSP00000078337	10090.ENSMUSP00000025166	0	0	0	0	0	0	0.72	0.164	0.755
Apc	Psma1	10090.ENSMUSP00000078337	10090.ENSMUSP00000033008	0	0	0	0	0	0	0.4	0.044	0.401
Apc	Ctnna1	10090.ENSMUSP00000078337	10090.ENSMUSP00000049007	0	0	0	0	0.046	0.445	0.72	0.154	0.858
Apc	Psme1	10090.ENSMUSP00000078337	10090.ENSMUSP00000134735	0	0	0	0	0	0	0.4	0	0.4
Apc	Hdac1	10090.ENSMUSP00000078337	10090.ENSMUSP00000099657	0	0	0	0	0.055	0	0.4	0.135	0.466
Apc	Rps27a	10090.ENSMUSP00000078337	10090.ENSMUSP00000099909	0	0	0	0	0	0	0.5	0.047	0.503
Apc	Cdh13	10090.ENSMUSP00000078337	10090.ENSMUSP00000113527	0	0	0	0	0.057	0	0.54	0.108	0.579
Apc	Clip1	10090.ENSMUSP00000078337	10090.ENSMUSP00000107192	0	0	0	0	0.06	0.329	0	0.392	0.583
Aplp1	Ncstn	10090.ENSMUSP00000006828	10090.ENSMUSP00000003550	0	0	0	0	0	0.391	0	0.551	0.714
Aplp1	App	10090.ENSMUSP00000006828	10090.ENSMUSP00000005406	0	0	0.07	0.881	0.128	0.628	0	0.146	0.709
Aplp1	Nrcam	10090.ENSMUSP00000006828	10090.ENSMUSP00000020939	0	0	0	0	0.127	0.281	0	0.143	0.415
Aplp1	Aplp2	10090.ENSMUSP00000006828	10090.ENSMUSP00000072428	0	0	0.072	0.89	0.068	0.293	0	0.175	0.429
Aplp1	Habp4	10090.ENSMUSP00000006828	10090.ENSMUSP00000021929	0	0	0	0	0.071	0	0	0.448	0.465
Aplp1	Mapt	10090.ENSMUSP00000006828	10090.ENSMUSP00000097919	0	0	0	0	0.156	0.14	0	0.353	0.489
Aplp1	Sez6l	10090.ENSMUSP00000006828	10090.ENSMUSP00000078454	0	0	0	0	0.119	0.063	0	0.442	0.499
Aplp1	Vgf	10090.ENSMUSP00000006828	10090.ENSMUSP00000140815	0	0	0	0	0.187	0.363	0	0.117	0.502
Aplp1	Chl1	10090.ENSMUSP00000006828	10090.ENSMUSP00000063933	0	0	0	0	0.13	0.281	0	0.3	0.523
Aplp1	Snca	10090.ENSMUSP00000006828	10090.ENSMUSP00000109907	0	0	0	0	0.127	0.233	0	0.522	0.652
Aplp2	Ncstn	10090.ENSMUSP00000072428	10090.ENSMUSP00000003550	0	0	0	0	0.05	0.509	0	0.538	0.765
Aplp2	App	10090.ENSMUSP00000072428	10090.ENSMUSP00000005406	0	0	0.064	0.931	0.298	0.631	0	0.46	0.851
Aplp2	Tnfrsf21	10090.ENSMUSP00000072428	10090.ENSMUSP00000024708	0	0	0	0	0.042	0	0	0.627	0.627
Aplp2	Cd9	10090.ENSMUSP00000072428	10090.ENSMUSP00000032492	0	0	0	0	0.054	0	0.4	0.069	0.425
Aplp2	Neo1	10090.ENSMUSP00000072428	10090.ENSMUSP00000063656	0	0	0	0	0.06	0	0	0.496	0.506
Aplp2	Rbm10	10090.ENSMUSP00000072428	10090.ENSMUSP00000111032	0	0	0	0	0	0	0	0.419	0.419
Aplp2	Snca	10090.ENSMUSP00000072428	10090.ENSMUSP00000109907	0	0	0	0	0.051	0.26	0	0.243	0.422
Aplp2	Ptn	10090.ENSMUSP00000072428	10090.ENSMUSP00000099073	0	0	0	0	0	0	0	0.431	0.431
Aplp2	Mapt	10090.ENSMUSP00000072428	10090.ENSMUSP00000097919	0	0	0	0	0.07	0.177	0	0.383	0.487
Aplp2	Ttr	10090.ENSMUSP00000072428	10090.ENSMUSP00000074783	0	0	0	0	0	0.139	0	0.447	0.503
App	Ncstn	10090.ENSMUSP00000005406	10090.ENSMUSP00000003550	0	0	0	0	0.047	0.865	0	0.915	0.988
App	Hspb1	10090.ENSMUSP00000005406	10090.ENSMUSP00000005077	0	0	0	0	0.091	0.108	0	0.587	0.636
App	Cd44	10090.ENSMUSP00000005406	10090.ENSMUSP00000005218	0	0	0	0	0.047	0	0	0.523	0.526
App	Lama1	10090.ENSMUSP00000005406	10090.ENSMUSP00000043957	0	0	0	0	0	0	0	0.406	0.406
App	Cdh2	10090.ENSMUSP00000005406	10090.ENSMUSP00000025166	0	0	0	0	0.071	0	0	0.392	0.411
App	Ppp1r2	10090.ENSMUSP00000005406	10090.ENSMUSP00000060118	0	0	0	0	0.053	0.363	0	0.114	0.418
App	Nr3c1	10090.ENSMUSP00000005406	10090.ENSMUSP00000111229	0	0	0	0	0.074	0	0	0.396	0.418
App	Nedd8	10090.ENSMUSP00000005406	10090.ENSMUSP00000010520	0	0	0	0	0.043	0.069	0	0.404	0.422
App	Ptgds	10090.ENSMUSP00000005406	10090.ENSMUSP00000015234	0	0	0	0	0.08	0.242	0	0.241	0.425
App	Stx12	10090.ENSMUSP00000005406	10090.ENSMUSP00000030698	0	0	0	0	0.076	0.292	0	0.198	0.429
App	Map1a	10090.ENSMUSP00000005406	10090.ENSMUSP00000092223	0	0	0	0	0.121	0	0	0.378	0.43
App	P2ry12	10090.ENSMUSP00000005406	10090.ENSMUSP00000143036	0	0	0	0	0.044	0	0	0.436	0.437
App	Mecp2	10090.ENSMUSP00000005406	10090.ENSMUSP00000033770	0	0	0	0	0.061	0	0	0.437	0.448
App	Hnrnpc	10090.ENSMUSP00000005406	10090.ENSMUSP00000107237	0	0	0	0	0	0	0	0.456	0.456
App	Nefh	10090.ENSMUSP00000005406	10090.ENSMUSP00000091061	0	0	0	0	0.05	0.069	0	0.445	0.466
App	Vamp2	10090.ENSMUSP00000005406	10090.ENSMUSP00000021273	0	0	0	0	0.119	0	0	0.432	0.478
App	Nrcam	10090.ENSMUSP00000005406	10090.ENSMUSP00000020939	0	0	0	0	0.084	0.281	0	0.275	0.481
App	Sirpa	10090.ENSMUSP00000005406	10090.ENSMUSP00000124048	0	0	0	0	0.302	0.237	0	0.106	0.482
App	Chl1	10090.ENSMUSP00000005406	10090.ENSMUSP00000063933	0	0	0	0	0.109	0.281	0	0.262	0.486
App	Pmch	10090.ENSMUSP00000005406	10090.ENSMUSP00000044352	0	0	0	0	0	0	0.4	0.201	0.5
App	Lamp2	10090.ENSMUSP00000005406	10090.ENSMUSP00000074448	0	0	0	0	0.071	0	0	0.49	0.505
App	Eea1	10090.ENSMUSP00000005406	10090.ENSMUSP00000061493	0	0	0	0	0	0	0	0.506	0.506
App	Ubqln1	10090.ENSMUSP00000005406	10090.ENSMUSP00000050191	0	0	0	0	0.045	0.136	0	0.455	0.511
App	Bsg	10090.ENSMUSP00000005406	10090.ENSMUSP00000070751	0	0	0	0	0.051	0.142	0	0.46	0.521
App	Srsf6	10090.ENSMUSP00000005406	10090.ENSMUSP00000119065	0	0	0	0	0	0	0	0.53	0.53
App	Ncl	10090.ENSMUSP00000005406	10090.ENSMUSP00000027438	0	0	0	0	0.094	0	0	0.511	0.538
App	Calm3	10090.ENSMUSP00000005406	10090.ENSMUSP00000019514	0	0	0	0	0.101	0	0	0.512	0.542
App	Plcb2	10090.ENSMUSP00000005406	10090.ENSMUSP00000099583	0	0	0	0	0.073	0	0.5	0.096	0.544
App	Sncb	10090.ENSMUSP00000005406	10090.ENSMUSP00000043074	0	0	0	0	0.118	0.096	0	0.474	0.544
App	Sparcl1	10090.ENSMUSP00000005406	10090.ENSMUSP00000031249	0	0	0	0	0.189	0.363	0	0.192	0.546
App	Bsn	10090.ENSMUSP00000005406	10090.ENSMUSP00000035208	0	0	0	0	0.107	0	0	0.527	0.559
App	Gap43	10090.ENSMUSP00000005406	10090.ENSMUSP00000099881	0	0	0	0	0.12	0.093	0	0.498	0.564
App	Pin1	10090.ENSMUSP00000005406	10090.ENSMUSP00000034689	0	0	0	0	0	0.094	0	0.543	0.568
App	Tomm20	10090.ENSMUSP00000005406	10090.ENSMUSP00000136493	0	0	0	0	0	0	0	0.583	0.583
App	Hdlbp	10090.ENSMUSP00000005406	10090.ENSMUSP00000127903	0	0	0	0	0.044	0	0.54	0.148	0.593
App	Hmgb1	10090.ENSMUSP00000005406	10090.ENSMUSP00000082682	0	0	0	0	0	0	0.4	0.351	0.593
App	Plat	10090.ENSMUSP00000005406	10090.ENSMUSP00000033941	0	0	0	0	0.166	0.209	0	0.435	0.595
App	Cck	10090.ENSMUSP00000005406	10090.ENSMUSP00000149679	0	0	0	0	0.096	0	0.4	0.315	0.596
App	Gpld1	10090.ENSMUSP00000005406	10090.ENSMUSP00000021773	0	0	0	0	0.069	0.052	0.54	0.141	0.604
App	Cyct	10090.ENSMUSP00000005406	10090.ENSMUSP00000028430	0	0	0	0	0	0	0	0.604	0.604
App	Tmcc2	10090.ENSMUSP00000005406	10090.ENSMUSP00000038369	0	0	0	0	0.113	0.172	0	0.522	0.618
App	Ubqln2	10090.ENSMUSP00000005406	10090.ENSMUSP00000056888	0	0	0	0	0.065	0.123	0	0.606	0.648
App	Nefl	10090.ENSMUSP00000005406	10090.ENSMUSP00000022639	0	0	0	0	0.079	0.266	0	0.535	0.659
App	Sod1	10090.ENSMUSP00000005406	10090.ENSMUSP00000023707	0	0	0	0	0.042	0	0	0.658	0.659
App	Map1b	10090.ENSMUSP00000005406	10090.ENSMUSP00000068374	0	0	0	0	0.12	0	0	0.648	0.677
App	Fus	10090.ENSMUSP00000005406	10090.ENSMUSP00000101858	0	0	0	0	0	0	0	0.696	0.696
App	Hspg2	10090.ENSMUSP00000005406	10090.ENSMUSP00000131316	0	0	0	0	0.099	0.055	0	0.673	0.697
App	Slc9a1	10090.ENSMUSP00000005406	10090.ENSMUSP00000030669	0	0	0	0	0.064	0	0	0.708	0.715
App	Map2	10090.ENSMUSP00000005406	10090.ENSMUSP00000109646	0	0	0	0	0.104	0.258	0	0.607	0.716
App	Rbfox3	10090.ENSMUSP00000005406	10090.ENSMUSP00000017576	0	0	0	0	0.12	0	0	0.694	0.719
App	Dbi	10090.ENSMUSP00000005406	10090.ENSMUSP00000114705	0	0	0	0	0.044	0	0.72	0.097	0.737
App	Gm10053	10090.ENSMUSP00000005406	10090.ENSMUSP00000072829	0	0	0	0	0	0	0	0.741	0.741
App	Selenos	10090.ENSMUSP00000005406	10090.ENSMUSP00000099301	0	0	0	0	0.079	0	0.72	0.089	0.744
App	Creb1	10090.ENSMUSP00000005406	10090.ENSMUSP00000059973	0	0	0	0	0	0	0	0.754	0.754
App	Grin2a	10090.ENSMUSP00000005406	10090.ENSMUSP00000142900	0	0	0	0	0	0.168	0	0.724	0.76
App	Mbp	10090.ENSMUSP00000005406	10090.ENSMUSP00000046185	0	0	0	0	0.176	0.093	0	0.741	0.789
App	Rtn4r	10090.ENSMUSP00000005406	10090.ENSMUSP00000062924	0	0	0	0	0.07	0	0	0.785	0.791
App	Grin2b	10090.ENSMUSP00000005406	10090.ENSMUSP00000062284	0	0	0	0	0.061	0.168	0	0.782	0.814
App	Cryab	10090.ENSMUSP00000005406	10090.ENSMUSP00000149803	0	0	0	0	0.114	0.492	0	0.636	0.822
App	Cst3	10090.ENSMUSP00000005406	10090.ENSMUSP00000028938	0	0	0	0	0.111	0.363	0	0.729	0.833
App	Ttr	10090.ENSMUSP00000005406	10090.ENSMUSP00000074783	0	0	0	0	0.044	0.527	0	0.811	0.907
App	Mapt	10090.ENSMUSP00000005406	10090.ENSMUSP00000097919	0	0	0	0	0.136	0.341	0	0.948	0.968
App	Snca	10090.ENSMUSP00000005406	10090.ENSMUSP00000109907	0	0	0	0	0.095	0.545	0	0.935	0.971
App	Tnfrsf21	10090.ENSMUSP00000005406	10090.ENSMUSP00000024708	0	0	0	0	0.108	0.9	0	0.99	0.999
Arfgap2	Srcin1	10090.ENSMUSP00000028691	10090.ENSMUSP00000103222	0	0	0	0	0	0.363	0	0.104	0.404
Arfgap2	Crocc	10090.ENSMUSP00000028691	10090.ENSMUSP00000099549	0	0	0	0	0.067	0.051	0	0.456	0.476
Arfgap2	Kif15	10090.ENSMUSP00000028691	10090.ENSMUSP00000035490	0	0	0	0	0	0	0.5	0	0.499
Arfgap2	Kif20b	10090.ENSMUSP00000028691	10090.ENSMUSP00000084599	0	0	0	0	0	0	0.5	0	0.499
Arfgap2	Cenpe	10090.ENSMUSP00000028691	10090.ENSMUSP00000057938	0	0	0	0	0	0	0.5	0	0.499
Arfgap2	Kif16b	10090.ENSMUSP00000028691	10090.ENSMUSP00000042551	0	0	0	0	0	0	0.5	0	0.499
Arhgap32	Limk1	10090.ENSMUSP00000133898	10090.ENSMUSP00000015137	0	0	0	0	0.045	0	0	0.555	0.556
Arhgap32	Cdh2	10090.ENSMUSP00000133898	10090.ENSMUSP00000025166	0	0	0	0	0.061	0.292	0	0.257	0.463
Arhgap32	Mecp2	10090.ENSMUSP00000133898	10090.ENSMUSP00000033770	0	0	0	0	0.05	0	0	0.552	0.556
Arhgap32	Creb1	10090.ENSMUSP00000133898	10090.ENSMUSP00000059973	0	0	0	0	0	0	0	0.488	0.487
Arhgap32	Grin2b	10090.ENSMUSP00000133898	10090.ENSMUSP00000062284	0	0	0	0	0.087	0.293	0	0.225	0.456
Arhgap32	Cdc42ep4	10090.ENSMUSP00000133898	10090.ENSMUSP00000102227	0	0	0	0	0.044	0	0	0.416	0.418
Arhgap32	Srcin1	10090.ENSMUSP00000133898	10090.ENSMUSP00000103222	0	0	0	0	0.154	0.363	0	0.322	0.603
Arhgap32	Tsc1	10090.ENSMUSP00000133898	10090.ENSMUSP00000109500	0	0	0.384	0	0.046	0.163	0	0	0.465
Arhgap32	Rhof	10090.ENSMUSP00000133898	10090.ENSMUSP00000140177	0	0	0	0	0	0.074	0.4	0.151	0.487
Arhgap32	Syngap1	10090.ENSMUSP00000133898	10090.ENSMUSP00000141686	0	0	0	0	0.095	0.292	0	0.309	0.518
Arhgap39	Cnksr2	10090.ENSMUSP00000158945	10090.ENSMUSP00000026750	0	0	0	0	0	0.211	0	0.478	0.571
Arhgap39	Mcam	10090.ENSMUSP00000158945	10090.ENSMUSP00000034650	0	0	0	0	0	0	0.4	0	0.4
Arhgap39	Tor1aip1	10090.ENSMUSP00000158945	10090.ENSMUSP00000095134	0	0	0	0	0	0	0.4	0.243	0.526
Arhgap39	Srcin1	10090.ENSMUSP00000158945	10090.ENSMUSP00000103222	0	0	0	0	0.043	0.363	0	0.138	0.428
Arhgap39	Snap23	10090.ENSMUSP00000158945	10090.ENSMUSP00000112138	0	0	0	0	0	0	0.4	0.096	0.434
Arhgap39	Dlgap1	10090.ENSMUSP00000158945	10090.ENSMUSP00000122896	0	0	0	0	0.046	0.208	0	0.275	0.404
Arhgap39	Fam169a	10090.ENSMUSP00000158945	10090.ENSMUSP00000126209	0	0	0	0	0	0.077	0.4	0.068	0.438
Arhgap39	Sipa1l1	10090.ENSMUSP00000158945	10090.ENSMUSP00000131030	0	0	0	0	0.049	0	0	0.464	0.469
Arhgap39	Rhof	10090.ENSMUSP00000158945	10090.ENSMUSP00000140177	0	0	0	0	0	0.086	0.5	0.047	0.526
Arhgap39	Lrrc7	10090.ENSMUSP00000158945	10090.ENSMUSP00000142498	0	0	0	0	0.092	0.065	0	0.403	0.449
Arhgap5	Rhof	10090.ENSMUSP00000151809	10090.ENSMUSP00000140177	0	0	0	0	0	0.31	0.4	0.072	0.582
Arhgap5	Syngap1	10090.ENSMUSP00000151809	10090.ENSMUSP00000141686	0	0	0	0	0	0.261	0	0.273	0.44
Arhgef17	Arhgef40	10090.ENSMUSP00000102647	10090.ENSMUSP00000091331	0	0	0	0	0.193	0	0	0.479	0.562
Arhgef18	Rps27a	10090.ENSMUSP00000004684	10090.ENSMUSP00000099909	0	0	0	0	0	0.052	0.5	0	0.505
Arhgef18	Cgn	10090.ENSMUSP00000004684	10090.ENSMUSP00000159109	0	0	0	0	0	0	0.9	0.13	0.909
Arid1a	Kmt2a	10090.ENSMUSP00000101517	10090.ENSMUSP00000002095	0	0	0	0	0.248	0.07	0	0.413	0.554
Arid1a	Ncor1	10090.ENSMUSP00000101517	10090.ENSMUSP00000018645	0	0	0	0	0.283	0	0	0.409	0.558
Arid1a	Hdac2	10090.ENSMUSP00000101517	10090.ENSMUSP00000019911	0	0	0	0	0.065	0.292	0	0.342	0.526
Arid1a	Smarca2	10090.ENSMUSP00000101517	10090.ENSMUSP00000025862	0	0	0	0	0.075	0.826	0.9	0.989	0.999
Arid1a	Parp1	10090.ENSMUSP00000101517	10090.ENSMUSP00000027777	0	0	0	0	0.116	0	0	0.632	0.66
Arid1a	Hcfc1	10090.ENSMUSP00000101517	10090.ENSMUSP00000033761	0	0	0	0	0.332	0	0	0.154	0.411
Arid1a	Ss18l1	10090.ENSMUSP00000101517	10090.ENSMUSP00000041288	0	0	0	0	0	0.285	0.9	0.607	0.969
Arid1a	Smarca5	10090.ENSMUSP00000101517	10090.ENSMUSP00000044361	0	0	0	0	0.086	0.072	0	0.517	0.555
Arid1a	H2ax	10090.ENSMUSP00000101517	10090.ENSMUSP00000051432	0	0	0	0	0.071	0.125	0	0.33	0.407
Arid1a	Ewsr1	10090.ENSMUSP00000101517	10090.ENSMUSP00000078867	0	0	0	0	0.153	0.121	0	0.262	0.403
Arid1a	Ncor2	10090.ENSMUSP00000101517	10090.ENSMUSP00000083250	0	0	0	0	0.209	0	0	0.529	0.611
Arid1a	H4c11	10090.ENSMUSP00000101517	10090.ENSMUSP00000085006	0	0	0	0	0	0.215	0.5	0.19	0.654
Arid1a	Trrap	10090.ENSMUSP00000101517	10090.ENSMUSP00000098035	0	0	0	0	0.276	0.059	0	0.307	0.487
Arid1a	Smarca1	10090.ENSMUSP00000101517	10090.ENSMUSP00000099138	0	0	0	0	0.054	0.072	0	0.511	0.533
Arid1a	Hdac1	10090.ENSMUSP00000101517	10090.ENSMUSP00000099657	0	0	0	0	0.127	0.293	0	0.62	0.745
Arid1a	Spen	10090.ENSMUSP00000101517	10090.ENSMUSP00000101412	0	0	0	0	0.216	0	0	0.333	0.455
Arid1a	Rbm10	10090.ENSMUSP00000101517	10090.ENSMUSP00000111032	0	0	0	0	0.093	0	0	0.442	0.472
Arid1a	Mef2c	10090.ENSMUSP00000101517	10090.ENSMUSP00000143401	0	0	0	0	0	0	0	0.48	0.48
Arid1a	Fus	10090.ENSMUSP00000101517	10090.ENSMUSP00000101858	0	0	0	0	0.172	0.093	0	0.417	0.524
Arid1a	Trp53bp1	10090.ENSMUSP00000101517	10090.ENSMUSP00000106278	0	0	0	0	0.057	0.103	0	0.553	0.588
Arid1a	Sin3a	10090.ENSMUSP00000101517	10090.ENSMUSP00000130221	0	0	0	0	0.187	0.292	0	0.352	0.594
Arid1a	H3f3b	10090.ENSMUSP00000101517	10090.ENSMUSP00000102062	0	0	0	0	0.061	0.283	0	0.456	0.601
Arid1a	Nr3c1	10090.ENSMUSP00000101517	10090.ENSMUSP00000111229	0	0	0	0	0.057	0.094	0	0.63	0.656
Arid1a	Atrx	10090.ENSMUSP00000101517	10090.ENSMUSP00000109203	0	0	0	0	0.166	0.062	0	0.713	0.756
Arid1a	Setd2	10090.ENSMUSP00000101517	10090.ENSMUSP00000116313	0	0	0	0	0.341	0.07	0	0.642	0.761
Arid1a	Bcl11a	10090.ENSMUSP00000101517	10090.ENSMUSP00000105140	0	0	0	0	0.044	0.054	0.9	0.567	0.955
Arid1a	Arid1b	10090.ENSMUSP00000101517	10090.ENSMUSP00000111463	0	0	0	0.924	0.28	0.606	0.9	0.983	0.999
Arid1b	Kmt2a	10090.ENSMUSP00000111463	10090.ENSMUSP00000002095	0	0	0	0	0.134	0.07	0	0.368	0.447
Arid1b	Smarca2	10090.ENSMUSP00000111463	10090.ENSMUSP00000025862	0	0	0	0	0.107	0.72	0.9	0.925	0.997
Arid1b	Ss18l1	10090.ENSMUSP00000111463	10090.ENSMUSP00000041288	0	0	0	0	0.043	0.285	0.9	0.555	0.965
Arid1b	Smarca5	10090.ENSMUSP00000111463	10090.ENSMUSP00000044361	0	0	0	0	0.083	0.082	0	0.497	0.54
Arid1b	H4c11	10090.ENSMUSP00000111463	10090.ENSMUSP00000085006	0	0	0	0	0	0.139	0.5	0.141	0.597
Arid1b	Trrap	10090.ENSMUSP00000111463	10090.ENSMUSP00000098035	0	0	0	0	0.202	0.059	0	0.272	0.406
Arid1b	Fus	10090.ENSMUSP00000111463	10090.ENSMUSP00000101858	0	0	0	0	0.112	0.093	0	0.375	0.452
Arid1b	Gas7	10090.ENSMUSP00000111463	10090.ENSMUSP00000104322	0	0	0	0	0.073	0.096	0	0.368	0.424
Arid1b	Bcl11a	10090.ENSMUSP00000111463	10090.ENSMUSP00000105140	0	0	0	0	0.044	0.054	0.72	0.424	0.834
Arid1b	Atrx	10090.ENSMUSP00000111463	10090.ENSMUSP00000109203	0	0	0	0	0.13	0.062	0	0.662	0.7
Arid1b	Gatad2b	10090.ENSMUSP00000111463	10090.ENSMUSP00000142514	0	0	0	0	0.237	0	0	0.283	0.429
Arid1b	Setd2	10090.ENSMUSP00000111463	10090.ENSMUSP00000116313	0	0	0	0	0.123	0.07	0	0.399	0.467
Arpp19	Ticrr	10090.ENSMUSP00000128921	10090.ENSMUSP00000041377	0	0	0	0	0	0	0	0.41	0.41
Arpp19	Mink1	10090.ENSMUSP00000128921	10090.ENSMUSP00000072091	0	0	0	0	0	0	0	0.905	0.905
Arpp19	Mast3	10090.ENSMUSP00000128921	10090.ENSMUSP00000148686	0	0	0	0	0	0.108	0	0.375	0.418
Arx	Rrp12	10090.ENSMUSP00000049039	10090.ENSMUSP00000039853	0	0	0	0	0	0	0	0.447	0.447
Arx	Cdkl5	10090.ENSMUSP00000049039	10090.ENSMUSP00000084342	0	0	0	0	0	0	0	0.526	0.526
Arx	Shank3	10090.ENSMUSP00000049039	10090.ENSMUSP00000104932	0	0	0	0	0	0	0	0.571	0.571
Atad5	Espl1	10090.ENSMUSP00000017694	10090.ENSMUSP00000064465	0	0	0	0	0.4	0	0	0.05	0.406
Atad5	Brd3	10090.ENSMUSP00000017694	10090.ENSMUSP00000109574	0	0	0	0	0	0.282	0	0.258	0.444
Atad5	Ticrr	10090.ENSMUSP00000017694	10090.ENSMUSP00000041377	0	0	0	0	0.314	0	0	0.282	0.486
Atad5	Smarcal1	10090.ENSMUSP00000017694	10090.ENSMUSP00000047589	0	0	0	0	0.127	0.116	0	0.399	0.496
Atad5	Mms22l	10090.ENSMUSP00000017694	10090.ENSMUSP00000103857	0	0	0	0	0.413	0	0	0.241	0.535
Atad5	Pds5b	10090.ENSMUSP00000017694	10090.ENSMUSP00000144572	0	0	0	0	0.096	0.297	0	0.367	0.563
Atad5	Pds5a	10090.ENSMUSP00000017694	10090.ENSMUSP00000144171	0	0	0	0	0.082	0.297	0	0.403	0.581
Atad5	Prim2	10090.ENSMUSP00000017694	10090.ENSMUSP00000027312	0	0	0	0	0.385	0.06	0	0.35	0.591
Atad5	Utp6	10090.ENSMUSP00000017694	10090.ENSMUSP00000046643	0	0	0	0	0.111	0	0	0.578	0.609
Atad5	Timeless	10090.ENSMUSP00000017694	10090.ENSMUSP00000058021	0	0	0	0	0.354	0.285	0	0.465	0.732
Atad5	Smc2	10090.ENSMUSP00000017694	10090.ENSMUSP00000099979	0	0	0	0	0.848	0.209	0	0.118	0.885
Atox1	Rps11	10090.ENSMUSP00000104485	10090.ENSMUSP00000003521	0	0	0	0	0.115	0.534	0	0	0.569
Atox1	Rps18	10090.ENSMUSP00000104485	10090.ENSMUSP00000008812	0	0	0	0	0.114	0.377	0	0	0.424
Atox1	Pdzd11	10090.ENSMUSP00000104485	10090.ENSMUSP00000015812	0	0	0	0	0.063	0	0.75	0	0.755
Atox1	Mrpl22	10090.ENSMUSP00000104485	10090.ENSMUSP00000020820	0	0	0	0	0.081	0.534	0	0	0.553
Atox1	Sod1	10090.ENSMUSP00000104485	10090.ENSMUSP00000023707	0	0	0	0	0.131	0.118	0	0.778	0.815
Atox1	Mrpl27	10090.ENSMUSP00000104485	10090.ENSMUSP00000025278	0	0	0	0	0.161	0.534	0	0	0.592
Atox1	Mrpl11	10090.ENSMUSP00000104485	10090.ENSMUSP00000025836	0	0	0	0	0.121	0.534	0	0.255	0.668
Atox1	Timm10	10090.ENSMUSP00000104485	10090.ENSMUSP00000028470	0	0	0	0	0.198	0	0	0.297	0.413
Atox1	Txn1	10090.ENSMUSP00000104485	10090.ENSMUSP00000030051	0	0	0	0	0.153	0.222	0	0.285	0.488
Atox1	Mrps15	10090.ENSMUSP00000104485	10090.ENSMUSP00000030675	0	0	0	0	0.07	0.534	0	0	0.548
Atox1	Mrps11	10090.ENSMUSP00000104485	10090.ENSMUSP00000032840	0	0	0	0	0.11	0.747	0	0	0.765
Atox1	Mt3	10090.ENSMUSP00000104485	10090.ENSMUSP00000034211	0	0	0	0	0.127	0	0	0.399	0.453
Atox1	Mt2	10090.ENSMUSP00000104485	10090.ENSMUSP00000034214	0	0	0	0	0.136	0	0	0.617	0.655
Atox1	Rps29	10090.ENSMUSP00000104485	10090.ENSMUSP00000038352	0	0	0	0	0.142	0.377	0	0	0.442
Atox1	Gfer	10090.ENSMUSP00000104485	10090.ENSMUSP00000049186	0	0	0	0	0.079	0	0	0.478	0.499
Atox1	Rps23	10090.ENSMUSP00000104485	10090.ENSMUSP00000054490	0	0	0	0	0.087	0.416	0	0	0.444
Atox1	Mrps16	10090.ENSMUSP00000104485	10090.ENSMUSP00000055619	0	0	0	0	0.163	0.534	0	0.043	0.594
Atox1	Pdlim1	10090.ENSMUSP00000104485	10090.ENSMUSP00000064545	0	0	0	0	0.05	0	0	0.455	0.46
Atox1	Rpl3	10090.ENSMUSP00000104485	10090.ENSMUSP00000080354	0	0	0	0	0.083	0.377	0	0.065	0.419
Atox1	Rpl23	10090.ENSMUSP00000104485	10090.ENSMUSP00000099435	0	0	0	0	0.104	0.534	0	0	0.564
Atox1	Rpl23a	10090.ENSMUSP00000104485	10090.ENSMUSP00000099541	0	0	0	0	0.135	0.534	0	0	0.579
Atox1	Rps5	10090.ENSMUSP00000104485	10090.ENSMUSP00000104179	0	0	0	0	0.151	0.377	0	0.089	0.476
Atox1	Rps9	10090.ENSMUSP00000104485	10090.ENSMUSP00000104265	0	0	0	0	0.133	0.534	0	0	0.578
Atox1	Rps13	10090.ENSMUSP00000104485	10090.ENSMUSP00000126294	0	0	0	0	0.082	0.377	0	0	0.403
Atox1	Rpl8	10090.ENSMUSP00000104485	10090.ENSMUSP00000155657	0	0	0	0	0.144	0.377	0	0.11	0.484
Atox1	Mrpl13	10090.ENSMUSP00000104485	10090.ENSMUSP00000130722	0	0	0	0	0.079	0.534	0	0	0.552
Atox1	Mrps12	10090.ENSMUSP00000104485	10090.ENSMUSP00000132443	0	0	0	0	0.104	0.534	0	0	0.564
Atox1	Mrpl17	10090.ENSMUSP00000104485	10090.ENSMUSP00000117971	0	0	0	0	0.104	0.534	0	0	0.564
Atox1	Rps14	10090.ENSMUSP00000104485	10090.ENSMUSP00000157948	0	0	0	0	0.183	0.548	0	0.07	0.626
Atox1	Rps20	10090.ENSMUSP00000104485	10090.ENSMUSP00000120528	0	0	0	0	0.142	0.534	0	0.143	0.628
Atox1	Gm21987	10090.ENSMUSP00000104485	10090.ENSMUSP00000112386	0	0	0	0	0.089	0.099	0	0.911	0.921
Atp5j	Sdhb	10090.ENSMUSP00000023608	10090.ENSMUSP00000010007	0	0	0	0	0.615	0.312	0	0.337	0.809
Atp5j	Nedd8	10090.ENSMUSP00000023608	10090.ENSMUSP00000010520	0	0	0	0	0.434	0	0	0	0.434
Atp5j	Ndufa2	10090.ENSMUSP00000023608	10090.ENSMUSP00000014438	0	0	0	0	0.669	0	0	0.356	0.777
Atp5j	Timm13	10090.ENSMUSP00000023608	10090.ENSMUSP00000020440	0	0	0	0	0.204	0	0	0.279	0.402
Atp5j	Uqcrb	10090.ENSMUSP00000023608	10090.ENSMUSP00000021993	0	0	0	0	0.907	0	0	0.21	0.923
Atp5j	Ndufs6	10090.ENSMUSP00000023608	10090.ENSMUSP00000022097	0	0	0	0	0.546	0	0	0.456	0.743
Atp5j	Ndufs4	10090.ENSMUSP00000023608	10090.ENSMUSP00000022286	0	0	0	0	0.742	0	0	0.344	0.823
Atp5j	Mrpl53	10090.ENSMUSP00000023608	10090.ENSMUSP00000109571	0	0	0	0	0.254	0	0	0.231	0.402
Atp5j	Gm21987	10090.ENSMUSP00000023608	10090.ENSMUSP00000112386	0	0	0	0	0.149	0	0	0.329	0.404
Atp5j	Mrpl13	10090.ENSMUSP00000023608	10090.ENSMUSP00000130722	0	0	0	0	0.413	0	0	0	0.413
Atp5j	Mrpl51	10090.ENSMUSP00000023608	10090.ENSMUSP00000032485	0	0	0	0	0.183	0	0	0.328	0.428
Atp5j	Rpl21	10090.ENSMUSP00000023608	10090.ENSMUSP00000041652	0	0	0	0	0.446	0	0	0	0.446
Atp5j	Rps28	10090.ENSMUSP00000023608	10090.ENSMUSP00000134615	0	0	0	0	0.347	0.216	0	0.057	0.475
Atp5j	Txn1	10090.ENSMUSP00000023608	10090.ENSMUSP00000030051	0	0	0	0	0.18	0	0	0.402	0.489
Atp5j	Gm10053	10090.ENSMUSP00000023608	10090.ENSMUSP00000072829	0	0	0	0	0.435	0	0	0.184	0.519
Atp5j	Hspe1	10090.ENSMUSP00000023608	10090.ENSMUSP00000074724	0	0	0	0	0.465	0	0	0.17	0.537
Atp5j	Pfdn1	10090.ENSMUSP00000023608	10090.ENSMUSP00000025204	0	0	0	0	0.539	0	0	0	0.539
Atp5j	Ssbp1	10090.ENSMUSP00000023608	10090.ENSMUSP00000031971	0	0	0	0	0.515	0	0	0.096	0.543
Atp5j	Mrpl30	10090.ENSMUSP00000023608	10090.ENSMUSP00000027256	0	0	0	0	0.571	0	0	0	0.571
Atp5j	Timm8b	10090.ENSMUSP00000023608	10090.ENSMUSP00000039335	0	0	0	0	0.373	0	0	0.37	0.589
Atp5j	Ccdc58	10090.ENSMUSP00000023608	10090.ENSMUSP00000125874	0	0	0	0	0.501	0	0	0.248	0.608
Atp5j	Ndufv3	10090.ENSMUSP00000023608	10090.ENSMUSP00000049000	0	0	0	0	0.533	0	0	0.512	0.762
Atp5j	Cox6a1	10090.ENSMUSP00000023608	10090.ENSMUSP00000047661	0	0	0	0	0.642	0	0	0.422	0.784
Atp5j	Ndufb7	10090.ENSMUSP00000023608	10090.ENSMUSP00000037341	0	0	0	0	0.688	0	0	0.425	0.813
Atp5j	Ndufa8	10090.ENSMUSP00000023608	10090.ENSMUSP00000065352	0	0	0	0	0.535	0.307	0	0.476	0.816
Atp5j	Ndufs5	10090.ENSMUSP00000023608	10090.ENSMUSP00000101813	0	0	0	0	0.661	0	0	0.609	0.862
Atp5j	Uqcrh	10090.ENSMUSP00000023608	10090.ENSMUSP00000077744	0	0	0	0	0.831	0	0	0.565	0.923
Atp5j	Cox7a2	10090.ENSMUSP00000023608	10090.ENSMUSP00000034881	0	0	0	0	0.862	0	0	0.481	0.925
Atp5j	Ndufb6	10090.ENSMUSP00000023608	10090.ENSMUSP00000092746	0	0	0	0	0.951	0	0	0.455	0.972
Atp5j	Ndufa4	10090.ENSMUSP00000023608	10090.ENSMUSP00000144932	0	0	0	0	0.968	0.069	0	0.341	0.978
Atp5j	Atp5k	10090.ENSMUSP00000023608	10090.ENSMUSP00000051222	0	0	0	0	0.868	0.982	0.8	0.807	0.999
Atp5k	Rpl13	10090.ENSMUSP00000051222	10090.ENSMUSP00000000756	0	0	0	0	0.403	0	0	0	0.403
Atp5k	Rps11	10090.ENSMUSP00000051222	10090.ENSMUSP00000003521	0	0	0	0	0.415	0	0	0	0.415
Atp5k	Sdhb	10090.ENSMUSP00000051222	10090.ENSMUSP00000010007	0	0	0	0	0.584	0.308	0	0.405	0.813
Atp5k	Ndufa2	10090.ENSMUSP00000051222	10090.ENSMUSP00000014438	0	0	0	0	0.565	0.302	0	0.538	0.847
Atp5k	Uqcrb	10090.ENSMUSP00000051222	10090.ENSMUSP00000021993	0	0	0	0	0.693	0	0	0.221	0.751
Atp5k	Ndufs6	10090.ENSMUSP00000051222	10090.ENSMUSP00000022097	0	0	0	0	0.897	0	0	0.49	0.945
Atp5k	Ndufs4	10090.ENSMUSP00000051222	10090.ENSMUSP00000022286	0	0	0	0	0.451	0.305	0	0.469	0.78
Atp5k	Rpl24	10090.ENSMUSP00000051222	10090.ENSMUSP00000023269	0	0	0	0	0.435	0	0	0.07	0.452
Atp5k	Uqcc2	10090.ENSMUSP00000051222	10090.ENSMUSP00000025045	0	0	0	0	0.21	0.208	0	0.228	0.474
Atp5k	Rps26	10090.ENSMUSP00000051222	10090.ENSMUSP00000026420	0	0	0	0	0.404	0	0	0	0.404
Atp5k	Mrpl30	10090.ENSMUSP00000051222	10090.ENSMUSP00000027256	0	0	0	0	0.294	0	0	0.295	0.481
Atp5k	Cox7a2	10090.ENSMUSP00000051222	10090.ENSMUSP00000034881	0	0	0	0	0.659	0.301	0	0.663	0.912
Atp5k	Ndufb7	10090.ENSMUSP00000051222	10090.ENSMUSP00000037341	0	0	0	0	0.89	0.304	0	0.531	0.961
Atp5k	Rps29	10090.ENSMUSP00000051222	10090.ENSMUSP00000038352	0	0	0	0	0.476	0	0	0.193	0.56
Atp5k	Timm8b	10090.ENSMUSP00000051222	10090.ENSMUSP00000039335	0	0	0	0	0.435	0	0	0.253	0.56
Atp5k	Trir	10090.ENSMUSP00000051222	10090.ENSMUSP00000044129	0	0	0	0	0.391	0	0	0.18	0.48
Atp5k	Cox6a1	10090.ENSMUSP00000051222	10090.ENSMUSP00000047661	0	0	0	0	0.632	0.213	0	0.499	0.842
Atp5k	Ndufv3	10090.ENSMUSP00000051222	10090.ENSMUSP00000049000	0	0	0	0	0.65	0.303	0	0.346	0.826
Atp5k	Rps13	10090.ENSMUSP00000051222	10090.ENSMUSP00000126294	0	0	0	0	0.398	0	0	0.079	0.422
Atp5k	Rpl36al	10090.ENSMUSP00000051222	10090.ENSMUSP00000106249	0	0	0	0	0.431	0	0	0	0.431
Atp5k	Pdcd5	10090.ENSMUSP00000051222	10090.ENSMUSP00000113761	0	0	0	0	0.374	0	0	0.157	0.449
Atp5k	Rps21	10090.ENSMUSP00000051222	10090.ENSMUSP00000058432	0	0	0	0	0.375	0.071	0	0.148	0.463
Atp5k	Rps23	10090.ENSMUSP00000051222	10090.ENSMUSP00000054490	0	0	0	0	0.504	0	0	0	0.504
Atp5k	Mrps36	10090.ENSMUSP00000051222	10090.ENSMUSP00000104957	0	0	0	0	0.341	0	0	0.304	0.522
Atp5k	Rps14	10090.ENSMUSP00000051222	10090.ENSMUSP00000157948	0	0	0	0	0.201	0	0	0.453	0.544
Atp5k	Gm21987	10090.ENSMUSP00000051222	10090.ENSMUSP00000112386	0	0	0	0	0.272	0	0	0.409	0.551
Atp5k	Rpl23a	10090.ENSMUSP00000051222	10090.ENSMUSP00000099541	0	0	0	0	0.29	0	0	0.424	0.573
Atp5k	Rps28	10090.ENSMUSP00000051222	10090.ENSMUSP00000134615	0	0	0	0	0.558	0	0	0.09	0.581
Atp5k	Rpl38	10090.ENSMUSP00000051222	10090.ENSMUSP00000102209	0	0	0	0	0.451	0	0	0.317	0.609
Atp5k	Gm10053	10090.ENSMUSP00000051222	10090.ENSMUSP00000072829	0	0	0	0	0.352	0.305	0	0.211	0.614
Atp5k	Ndufa4	10090.ENSMUSP00000051222	10090.ENSMUSP00000144932	0	0	0	0	0.37	0.3	0	0.451	0.736
Atp5k	Mrps21	10090.ENSMUSP00000051222	10090.ENSMUSP00000066990	0	0	0	0	0.791	0	0	0.065	0.796
Atp5k	Ndufb6	10090.ENSMUSP00000051222	10090.ENSMUSP00000092746	0	0	0	0	0.655	0.303	0	0.318	0.821
Atp5k	Ndufa8	10090.ENSMUSP00000051222	10090.ENSMUSP00000065352	0	0	0	0	0.506	0.306	0	0.557	0.835
Atp5k	Uqcrh	10090.ENSMUSP00000051222	10090.ENSMUSP00000077744	0	0	0	0	0.799	0.31	0	0.549	0.932
Atp5k	Ndufs5	10090.ENSMUSP00000051222	10090.ENSMUSP00000101813	0	0	0	0	0.939	0.31	0	0.459	0.975
Atp6v1g2	Jph3	10090.ENSMUSP00000069482	10090.ENSMUSP00000026357	0	0	0	0	0.189	0	0	0.385	0.48
Atp6v1g2	Tmem199	10090.ENSMUSP00000069482	10090.ENSMUSP00000058599	0	0	0	0	0.046	0	0.72	0	0.721
Atp6v1g2	Lamtor5	10090.ENSMUSP00000069482	10090.ENSMUSP00000129012	0	0	0	0	0.047	0	0.65	0	0.652
Atrn	Rrbp1	10090.ENSMUSP00000028781	10090.ENSMUSP00000016072	0	0	0	0	0	0.042	0	0.49	0.491
Atrn	Dag1	10090.ENSMUSP00000028781	10090.ENSMUSP00000142109	0	0	0	0	0.043	0	0	0.43	0.432
Atrn	Col4a2	10090.ENSMUSP00000028781	10090.ENSMUSP00000033899	0	0	0	0	0	0	0	0.458	0.457
Atrn	Mdga1	10090.ENSMUSP00000028781	10090.ENSMUSP00000073246	0	0	0	0	0	0	0	0.516	0.516
Atrn	Ttr	10090.ENSMUSP00000028781	10090.ENSMUSP00000074783	0	0	0	0	0	0	0	0.54	0.54
Atrx	Kmt2a	10090.ENSMUSP00000109203	10090.ENSMUSP00000002095	0	0	0	0	0.134	0.116	0	0.358	0.466
Atrx	Macroh2a1	10090.ENSMUSP00000109203	10090.ENSMUSP00000016081	0	0	0	0	0	0.253	0	0.356	0.498
Atrx	Ncor1	10090.ENSMUSP00000109203	10090.ENSMUSP00000018645	0	0	0	0	0.381	0.095	0	0.288	0.567
Atrx	Hdac2	10090.ENSMUSP00000109203	10090.ENSMUSP00000019911	0	0	0	0	0.086	0.137	0	0.379	0.468
Atrx	Ccar1	10090.ENSMUSP00000109203	10090.ENSMUSP00000020268	0	0	0	0	0.398	0.046	0	0.048	0.406
Atrx	Macroh2a2	10090.ENSMUSP00000109203	10090.ENSMUSP00000020283	0	0	0	0	0	0.253	0	0.297	0.452
Atrx	Dek	10090.ENSMUSP00000109203	10090.ENSMUSP00000021807	0	0	0	0	0.077	0.067	0	0.466	0.5
Atrx	Rad21	10090.ENSMUSP00000109203	10090.ENSMUSP00000022927	0	0	0	0	0.115	0.081	0	0.448	0.512
Atrx	Smarca2	10090.ENSMUSP00000109203	10090.ENSMUSP00000025862	0	0	0	0.559	0.107	0.135	0	0.471	0.556
Atrx	Sf3b1	10090.ENSMUSP00000109203	10090.ENSMUSP00000027127	0	0	0	0	0.475	0.095	0	0.071	0.521
Atrx	Parp1	10090.ENSMUSP00000109203	10090.ENSMUSP00000027777	0	0	0	0	0.054	0.095	0	0.498	0.533
Atrx	Cbx3	10090.ENSMUSP00000109203	10090.ENSMUSP00000031862	0	0	0	0	0.103	0.264	0	0.673	0.765
Atrx	Mecp2	10090.ENSMUSP00000109203	10090.ENSMUSP00000033770	0	0	0	0	0.065	0.638	0	0.959	0.985
Atrx	Pcm1	10090.ENSMUSP00000109203	10090.ENSMUSP00000039709	0	0	0	0	0.3	0	0	0.196	0.413
Atrx	Bclaf1	10090.ENSMUSP00000109203	10090.ENSMUSP00000043583	0	0	0	0	0.831	0.089	0	0.231	0.871
Atrx	Smarca5	10090.ENSMUSP00000109203	10090.ENSMUSP00000044361	0	0	0.134	0.582	0.212	0	0	0.198	0.405
Atrx	Thoc2	10090.ENSMUSP00000109203	10090.ENSMUSP00000044677	0	0	0	0	0.846	0.11	0	0.316	0.898
Atrx	Rbm25	10090.ENSMUSP00000109203	10090.ENSMUSP00000048470	0	0	0	0	0.803	0.07	0	0.064	0.814
Atrx	H2ax	10090.ENSMUSP00000109203	10090.ENSMUSP00000051432	0	0	0	0	0	0.138	0	0.642	0.678
Atrx	Bod1l	10090.ENSMUSP00000109203	10090.ENSMUSP00000058618	0	0	0	0	0.402	0	0	0.175	0.485
Atrx	Nipbl	10090.ENSMUSP00000109203	10090.ENSMUSP00000059385	0	0	0	0	0.474	0.102	0	0.346	0.664
Atrx	U2surp	10090.ENSMUSP00000109203	10090.ENSMUSP00000078602	0	0	0	0	0.692	0.07	0	0	0.702
Atrx	Ncor2	10090.ENSMUSP00000109203	10090.ENSMUSP00000083250	0	0	0	0	0.057	0.095	0	0.525	0.559
Atrx	H4c11	10090.ENSMUSP00000109203	10090.ENSMUSP00000085006	0	0	0	0	0	0.184	0	0.39	0.481
Atrx	Cbx1	10090.ENSMUSP00000109203	10090.ENSMUSP00000091475	0	0	0	0	0.09	0.264	0	0.441	0.593
Atrx	Trrap	10090.ENSMUSP00000109203	10090.ENSMUSP00000098035	0	0	0	0	0.165	0.277	0	0.201	0.476
Atrx	Hdac1	10090.ENSMUSP00000109203	10090.ENSMUSP00000099657	0	0	0	0	0.088	0.137	0	0.644	0.695
Atrx	Dmap1	10090.ENSMUSP00000109203	10090.ENSMUSP00000099748	0	0	0	0	0	0.282	0	0.31	0.484
Atrx	H3f3b	10090.ENSMUSP00000109203	10090.ENSMUSP00000102062	0	0	0	0	0.105	0.671	0	0.954	0.985
Atrx	Top1	10090.ENSMUSP00000109203	10090.ENSMUSP00000105094	0	0	0	0	0.291	0.119	0	0.364	0.568
Atrx	Rbm39	10090.ENSMUSP00000109203	10090.ENSMUSP00000105216	0	0	0	0	0.373	0.137	0	0	0.435
Atrx	H2az2	10090.ENSMUSP00000109203	10090.ENSMUSP00000105359	0	0	0	0	0.046	0.264	0	0.218	0.403
Atrx	Trp53bp1	10090.ENSMUSP00000109203	10090.ENSMUSP00000106278	0	0	0	0	0.046	0.14	0	0.728	0.758
Atrx	D630045J12Rik	10090.ENSMUSP00000109203	10090.ENSMUSP00000130121	0	0	0	0	0.058	0	0	0.41	0.42
Atrx	Sin3a	10090.ENSMUSP00000109203	10090.ENSMUSP00000130221	0	0	0	0	0.105	0.118	0	0.344	0.437
Atrx	Smchd1	10090.ENSMUSP00000109203	10090.ENSMUSP00000121835	0	0	0	0	0.309	0	0	0.242	0.454
Atrx	Srrm1	10090.ENSMUSP00000109203	10090.ENSMUSP00000125003	0	0	0	0	0.303	0.097	0	0.211	0.46
Atrx	Matr3	10090.ENSMUSP00000109203	10090.ENSMUSP00000125761	0	0	0	0	0.464	0.105	0	0.079	0.52
Atrx	Tpr	10090.ENSMUSP00000109203	10090.ENSMUSP00000117616	0	0	0	0	0.513	0.067	0	0.05	0.53
Atrx	Zfp638	10090.ENSMUSP00000109203	10090.ENSMUSP00000144989	0	0	0	0	0.546	0.105	0	0.198	0.646
Atrx	Setd2	10090.ENSMUSP00000109203	10090.ENSMUSP00000116313	0	0	0	0	0.288	0.116	0	0.533	0.68
Atrx	Prrc2c	10090.ENSMUSP00000109203	10090.ENSMUSP00000138433	0	0	0	0	0.69	0.067	0	0	0.699
Atrx	Fubp1	10090.ENSMUSP00000109203	10090.ENSMUSP00000130145	0	0	0	0	0.33	0.059	0	0.569	0.705
Atrx	Cbx5	10090.ENSMUSP00000109203	10090.ENSMUSP00000113157	0	0	0	0	0.117	0.264	0	0.754	0.826
Atxn2	Fxr1	10090.ENSMUSP00000056715	10090.ENSMUSP00000001620	0	0	0	0	0.113	0.094	0	0.763	0.793
Atxn2	Pabpc1	10090.ENSMUSP00000056715	10090.ENSMUSP00000001809	0	0	0	0	0.11	0.526	0	0.876	0.943
Atxn2	G3bp1	10090.ENSMUSP00000056715	10090.ENSMUSP00000018727	0	0	0	0	0.111	0.394	0	0.858	0.917
Atxn2	Fxr2	10090.ENSMUSP00000056715	10090.ENSMUSP00000018909	0	0	0	0	0.081	0.094	0	0.631	0.665
Atxn2	Sod1	10090.ENSMUSP00000056715	10090.ENSMUSP00000023707	0	0	0	0	0.069	0	0	0.605	0.617
Atxn2	Ncl	10090.ENSMUSP00000056715	10090.ENSMUSP00000027438	0	0	0	0	0.065	0.414	0	0.287	0.576
Atxn2	Unc13a	10090.ENSMUSP00000056715	10090.ENSMUSP00000030170	0	0	0	0	0.05	0	0	0.486	0.491
Atxn2	Golga3	10090.ENSMUSP00000056715	10090.ENSMUSP00000031477	0	0	0.371	0	0.115	0	0	0.102	0.456
Atxn2	Atxn2l	10090.ENSMUSP00000056715	10090.ENSMUSP00000035415	0	0	0.074	0.833	0.104	0.301	0.9	0.126	0.94
Atxn2	Pebp1	10090.ENSMUSP00000056715	10090.ENSMUSP00000048425	0	0	0	0	0.047	0	0	0.607	0.609
Atxn2	Ubap2l	10090.ENSMUSP00000056715	10090.ENSMUSP00000066138	0	0	0	0	0.13	0.095	0	0.308	0.408
Atxn2	Stau1	10090.ENSMUSP00000056715	10090.ENSMUSP00000104861	0	0	0	0	0.058	0.096	0	0.385	0.43
Atxn2	Snca	10090.ENSMUSP00000056715	10090.ENSMUSP00000109907	0	0	0	0	0	0	0	0.496	0.496
Atxn2	Ybx1	10090.ENSMUSP00000056715	10090.ENSMUSP00000078589	0	0	0	0	0.066	0.338	0	0.259	0.502
Atxn2	Mapt	10090.ENSMUSP00000056715	10090.ENSMUSP00000097919	0	0	0	0	0.064	0.093	0	0.488	0.528
Atxn2	Syncrip	10090.ENSMUSP00000056715	10090.ENSMUSP00000133649	0	0	0	0	0.069	0.234	0	0.439	0.565
Atxn2	Nufip2	10090.ENSMUSP00000056715	10090.ENSMUSP00000098365	0	0	0	0	0.104	0.415	0	0.256	0.576
Atxn2	Lsm14a	10090.ENSMUSP00000056715	10090.ENSMUSP00000082723	0	0	0	0	0.085	0.34	0	0.363	0.582
Atxn2	Ewsr1	10090.ENSMUSP00000056715	10090.ENSMUSP00000078867	0	0	0	0	0.074	0.051	0	0.612	0.63
Atxn2	Vapb	10090.ENSMUSP00000056715	10090.ENSMUSP00000064699	0	0	0	0	0.063	0	0	0.638	0.647
Atxn2	Cacna1a	10090.ENSMUSP00000056715	10090.ENSMUSP00000112436	0	0	0	0	0.064	0	0	0.655	0.663
Atxn2	Eif4g1	10090.ENSMUSP00000056715	10090.ENSMUSP00000111120	0	0	0	0	0.087	0.237	0	0.622	0.714
Atxn2	Ubqln2	10090.ENSMUSP00000056715	10090.ENSMUSP00000056888	0	0	0	0	0.058	0	0	0.71	0.715
Atxn2	Larp1	10090.ENSMUSP00000056715	10090.ENSMUSP00000136673	0	0	0	0	0.214	0.212	0	0.61	0.737
Atxn2	Sh3kbp1	10090.ENSMUSP00000056715	10090.ENSMUSP00000108075	0	0	0	0	0	0.452	0	0.601	0.772
Atxn2	Matr3	10090.ENSMUSP00000056715	10090.ENSMUSP00000125761	0	0	0	0	0.079	0.055	0	0.773	0.785
Atxn2	Fus	10090.ENSMUSP00000056715	10090.ENSMUSP00000101858	0	0	0	0	0.09	0.299	0	0.911	0.938
Atxn2	Rbfox1	10090.ENSMUSP00000056715	10090.ENSMUSP00000155364	0	0	0	0	0	0.068	0	0.989	0.989
Atxn2l	Pabpc1	10090.ENSMUSP00000035415	10090.ENSMUSP00000001809	0	0	0	0	0.09	0.537	0	0.649	0.84
Atxn2l	G3bp1	10090.ENSMUSP00000035415	10090.ENSMUSP00000018727	0	0	0	0	0.111	0.525	0	0.331	0.693
Atxn2l	Prrc2a	10090.ENSMUSP00000035415	10090.ENSMUSP00000025253	0	0	0	0	0.572	0.088	0	0.077	0.608
Atxn2l	Ncl	10090.ENSMUSP00000035415	10090.ENSMUSP00000027438	0	0	0	0	0.059	0.414	0	0.192	0.516
Atxn2l	Thumpd1	10090.ENSMUSP00000035415	10090.ENSMUSP00000033236	0	0	0	0	0.044	0	0	0.416	0.418
Atxn2l	Mink1	10090.ENSMUSP00000035415	10090.ENSMUSP00000072091	0	0	0	0	0.145	0	0	0.339	0.41
Atxn2l	Larp1	10090.ENSMUSP00000035415	10090.ENSMUSP00000136673	0	0	0	0	0.061	0	0	0.418	0.43
Atxn2l	Lsm14b	10090.ENSMUSP00000035415	10090.ENSMUSP00000055036	0	0	0	0	0	0.067	0	0.426	0.441
Atxn2l	Lsm14a	10090.ENSMUSP00000035415	10090.ENSMUSP00000082723	0	0	0	0	0.046	0.348	0	0.434	0.618
Atxn2l	Nufip2	10090.ENSMUSP00000035415	10090.ENSMUSP00000098365	0	0	0	0	0.049	0.597	0	0.308	0.711
Bag3	Sdf2	10090.ENSMUSP00000033136	10090.ENSMUSP00000002133	0	0	0	0	0.047	0.052	0.72	0.069	0.732
Bag3	Hspb1	10090.ENSMUSP00000033136	10090.ENSMUSP00000005077	0	0	0	0	0.306	0.479	0	0.819	0.928
Bag3	Vamp2	10090.ENSMUSP00000033136	10090.ENSMUSP00000021273	0	0	0	0	0	0	0	0.408	0.408
Bag3	Dnajc9	10090.ENSMUSP00000033136	10090.ENSMUSP00000022345	0	0	0	0	0.053	0.119	0.72	0.098	0.761
Bag3	Rpap3	10090.ENSMUSP00000033136	10090.ENSMUSP00000023104	0	0	0	0	0.055	0.085	0.72	0.121	0.758
Bag3	Sdf2l1	10090.ENSMUSP00000033136	10090.ENSMUSP00000023453	0	0	0	0	0.071	0.052	0.72	0.069	0.739
Bag3	Sod1	10090.ENSMUSP00000033136	10090.ENSMUSP00000023707	0	0	0	0	0.054	0.245	0	0.302	0.458
Bag3	Caskin1	10090.ENSMUSP00000033136	10090.ENSMUSP00000024958	0	0	0	0	0.351	0.097	0	0.091	0.421
Bag3	Stip1	10090.ENSMUSP00000033136	10090.ENSMUSP00000025918	0	0	0	0	0.082	0.085	0.72	0.346	0.825
Bag3	Lmna	10090.ENSMUSP00000033136	10090.ENSMUSP00000029699	0	0	0	0	0.156	0.096	0	0.424	0.522
Bag3	Pkp2	10090.ENSMUSP00000033136	10090.ENSMUSP00000036890	0	0	0	0	0.065	0.079	0	0.391	0.429
Bag3	Ubqln2	10090.ENSMUSP00000033136	10090.ENSMUSP00000056888	0	0	0	0	0	0.239	0	0.289	0.435
Bag3	Snca	10090.ENSMUSP00000033136	10090.ENSMUSP00000109907	0	0	0	0	0	0.124	0	0.389	0.441
Bag3	Ubqln1	10090.ENSMUSP00000033136	10090.ENSMUSP00000050191	0	0	0	0	0.064	0.239	0	0.292	0.452
Bag3	Fhl1	10090.ENSMUSP00000033136	10090.ENSMUSP00000110417	0	0	0	0	0.054	0.062	0	0.437	0.457
Bag3	Mroh2b	10090.ENSMUSP00000033136	10090.ENSMUSP00000036148	0	0	0	0	0.057	0	0	0.456	0.465
Bag3	Rps27a	10090.ENSMUSP00000033136	10090.ENSMUSP00000099909	0	0	0	0	0	0.421	0	0.126	0.472
Bag3	Lamp2	10090.ENSMUSP00000033136	10090.ENSMUSP00000074448	0	0	0	0	0.073	0	0	0.52	0.536
Bag3	Bag5	10090.ENSMUSP00000033136	10090.ENSMUSP00000051049	0	0	0	0.574	0.042	0.093	0.4	0.309	0.591
Bag3	Bag4	10090.ENSMUSP00000033136	10090.ENSMUSP00000044725	0	0	0	0.616	0	0.21	0.4	0.273	0.625
Bag3	Ttn	10090.ENSMUSP00000033136	10090.ENSMUSP00000107477	0	0	0	0	0.057	0.069	0	0.612	0.63
Bag3	St13	10090.ENSMUSP00000033136	10090.ENSMUSP00000130195	0	0	0	0	0.052	0.229	0	0.647	0.719
Bag3	Tsc1	10090.ENSMUSP00000033136	10090.ENSMUSP00000109500	0	0	0	0	0.054	0.114	0.72	0.3	0.813
Bag3	Cryab	10090.ENSMUSP00000033136	10090.ENSMUSP00000149803	0	0	0	0	0.118	0.252	0	0.854	0.895
Bag4	Mrpl43	10090.ENSMUSP00000044725	10090.ENSMUSP00000095322	0	0	0	0	0.057	0	0	0.478	0.486
Bag4	Bag5	10090.ENSMUSP00000044725	10090.ENSMUSP00000051049	0	0	0	0.564	0.061	0	0.4	0.314	0.58
Bag5	Hspb1	10090.ENSMUSP00000051049	10090.ENSMUSP00000005077	0	0	0	0	0.047	0.135	0	0.48	0.534
Bag5	Snca	10090.ENSMUSP00000051049	10090.ENSMUSP00000109907	0	0	0	0	0	0.093	0	0.384	0.417
Bcam	Col6a1	10090.ENSMUSP00000003061	10090.ENSMUSP00000001147	0	0	0	0	0.13	0	0	0.474	0.522
Bcam	Dag1	10090.ENSMUSP00000003061	10090.ENSMUSP00000142109	0	0	0	0	0.083	0	0	0.577	0.595
Bcam	Lama5	10090.ENSMUSP00000003061	10090.ENSMUSP00000015791	0	0	0	0	0.143	0.262	0	0.566	0.701
Bcan	Ncan	10090.ENSMUSP00000088491	10090.ENSMUSP00000002412	0	0	0	0.838	0.128	0.238	0.4	0.885	0.948
Bcan	Hapln2	10090.ENSMUSP00000088491	10090.ENSMUSP00000005014	0	0	0	0.831	0.174	0	0	0.57	0.629
Bcan	Cd44	10090.ENSMUSP00000088491	10090.ENSMUSP00000005218	0	0	0	0	0	0	0	0.428	0.428
Bcan	Hapln4	10090.ENSMUSP00000088491	10090.ENSMUSP00000007738	0	0	0	0.795	0.156	0	0	0.62	0.665
Bcan	Nrcam	10090.ENSMUSP00000088491	10090.ENSMUSP00000020939	0	0	0	0	0.221	0	0	0.68	0.74
Bcan	Hapln1	10090.ENSMUSP00000088491	10090.ENSMUSP00000022108	0	0	0	0.862	0.079	0.099	0	0.435	0.49
Bcan	Gpc5	10090.ENSMUSP00000088491	10090.ENSMUSP00000022707	0	0	0	0	0.115	0	0.5	0.259	0.643
Bcan	Sparcl1	10090.ENSMUSP00000088491	10090.ENSMUSP00000031249	0	0	0	0	0.132	0.042	0	0.367	0.427
Bcan	Gpc4	10090.ENSMUSP00000088491	10090.ENSMUSP00000033450	0	0	0	0	0	0	0.5	0.268	0.618
Bcan	Cspg5	10090.ENSMUSP00000088491	10090.ENSMUSP00000035058	0	0	0	0	0.142	0	0.4	0.449	0.691
Bcan	Mbp	10090.ENSMUSP00000088491	10090.ENSMUSP00000046185	0	0	0	0	0.154	0	0	0.338	0.416
Bcan	Gpc1	10090.ENSMUSP00000088491	10090.ENSMUSP00000047199	0	0	0	0	0	0	0.5	0.399	0.686
Bcan	Prelp	10090.ENSMUSP00000088491	10090.ENSMUSP00000048803	0	0	0	0	0	0	0	0.443	0.443
Bcan	Rtn4r	10090.ENSMUSP00000088491	10090.ENSMUSP00000062924	0	0	0	0	0.082	0	0	0.43	0.454
Bcan	Ptprz1	10090.ENSMUSP00000088491	10090.ENSMUSP00000088056	0	0	0	0	0.187	0.085	0	0.991	0.993
Bcan	Srcin1	10090.ENSMUSP00000088491	10090.ENSMUSP00000103222	0	0	0	0	0.116	0.363	0	0.069	0.429
Bcan	Dag1	10090.ENSMUSP00000088491	10090.ENSMUSP00000142109	0	0	0	0	0	0	0	0.493	0.493
Bcan	Hspg2	10090.ENSMUSP00000088491	10090.ENSMUSP00000131316	0	0	0	0	0	0	0	0.52	0.52
Bcan	Omg	10090.ENSMUSP00000088491	10090.ENSMUSP00000132918	0	0	0	0	0.192	0	0	0.519	0.595
Bcan	Tnr	10090.ENSMUSP00000088491	10090.ENSMUSP00000141553	0	0	0	0	0.162	0.335	0.5	0.227	0.756
Bcan	Vcan	10090.ENSMUSP00000088491	10090.ENSMUSP00000105173	0	0	0	0.739	0.091	0	0.4	0.944	0.966
Bcar1	Vcl	10090.ENSMUSP00000129584	10090.ENSMUSP00000022369	0	0	0	0	0.058	0.455	0	0.995	0.997
Bcar1	Sorbs3	10090.ENSMUSP00000129584	10090.ENSMUSP00000022682	0	0	0	0	0.073	0.042	0	0.606	0.619
Bcar1	Cdh2	10090.ENSMUSP00000129584	10090.ENSMUSP00000025166	0	0	0	0	0.071	0.067	0	0.371	0.408
Bcar1	Pts	10090.ENSMUSP00000129584	10090.ENSMUSP00000034570	0	0	0	0	0	0	0	0.422	0.422
Bcar1	Brk1	10090.ENSMUSP00000129584	10090.ENSMUSP00000041644	0	0	0	0	0	0.079	0.5	0.11	0.554
Bcar1	Elmo1	10090.ENSMUSP00000129584	10090.ENSMUSP00000072334	0	0	0	0	0	0	0.9	0.535	0.951
Bcar1	Wasf2	10090.ENSMUSP00000129584	10090.ENSMUSP00000081263	0	0	0	0	0	0.094	0.5	0.343	0.676
Bcar1	Cttn	10090.ENSMUSP00000129584	10090.ENSMUSP00000099368	0	0	0	0	0.103	0.098	0	0.778	0.805
Bcar1	Hdac1	10090.ENSMUSP00000129584	10090.ENSMUSP00000099657	0	0	0	0	0.052	0.096	0	0.404	0.446
Bcar1	Srcin1	10090.ENSMUSP00000129584	10090.ENSMUSP00000103222	0	0	0	0	0	0.293	0	0.474	0.612
Bcar1	Sh3kbp1	10090.ENSMUSP00000129584	10090.ENSMUSP00000108075	0	0	0	0.555	0	0.168	0	0.465	0.536
Bcar1	Tns1	10090.ENSMUSP00000129584	10090.ENSMUSP00000127715	0	0	0	0	0	0.111	0	0.606	0.635
Bcas1	Hapln2	10090.ENSMUSP00000013667	10090.ENSMUSP00000005014	0	0	0	0	0.276	0	0	0.237	0.424
Bcas1	Cdc5l	10090.ENSMUSP00000013667	10090.ENSMUSP00000024727	0	0	0	0	0.047	0	0	0.457	0.46
Bcas1	Ermn	10090.ENSMUSP00000013667	10090.ENSMUSP00000088458	0	0	0	0	0.216	0	0	0.359	0.476
Bcas1	Mbp	10090.ENSMUSP00000013667	10090.ENSMUSP00000046185	0	0	0	0	0.306	0	0	0.289	0.486
Bcas1	Qk	10090.ENSMUSP00000013667	10090.ENSMUSP00000156511	0	0	0	0	0.12	0.1	0	0.609	0.663
Bcl11a	Tpd52l1	10090.ENSMUSP00000105140	10090.ENSMUSP00000000305	0	0	0	0	0	0	0	0.554	0.554
Bcl11a	Ncor1	10090.ENSMUSP00000105140	10090.ENSMUSP00000018645	0	0	0	0	0	0.134	0	0.45	0.504
Bcl11a	Hdac2	10090.ENSMUSP00000105140	10090.ENSMUSP00000019911	0	0	0	0	0.041	0.302	0	0.567	0.685
Bcl11a	Hbb-bs	10090.ENSMUSP00000105140	10090.ENSMUSP00000023934	0	0	0	0	0	0	0	0.472	0.472
Bcl11a	Smarca2	10090.ENSMUSP00000105140	10090.ENSMUSP00000025862	0	0	0	0	0.054	0.08	0.72	0.254	0.793
Bcl11a	Ss18l1	10090.ENSMUSP00000105140	10090.ENSMUSP00000041288	0	0	0	0	0	0.051	0	0.566	0.571
Bcl11a	Smarca5	10090.ENSMUSP00000105140	10090.ENSMUSP00000044361	0	0	0	0	0.053	0.1	0	0.384	0.429
Bcl11a	Ncor2	10090.ENSMUSP00000105140	10090.ENSMUSP00000083250	0	0	0	0	0	0.134	0	0.459	0.512
Bcl11a	Hdac1	10090.ENSMUSP00000105140	10090.ENSMUSP00000099657	0	0	0	0	0	0.49	0	0.597	0.785
Bcl11a	Erc1	10090.ENSMUSP00000105140	10090.ENSMUSP00000139031	0	0	0	0	0	0	0	0.434	0.434
Bcl11a	Mef2c	10090.ENSMUSP00000105140	10090.ENSMUSP00000143401	0	0	0	0	0.145	0.075	0	0.408	0.491
Bcl11a	Sin3a	10090.ENSMUSP00000105140	10090.ENSMUSP00000130221	0	0	0	0	0	0.124	0	0.52	0.561
Bcl11a	Tcf4	10090.ENSMUSP00000105140	10090.ENSMUSP00000110636	0	0	0	0	0.104	0.051	0	0.59	0.621
Bclaf1	Ccar1	10090.ENSMUSP00000043583	10090.ENSMUSP00000020268	0	0	0	0	0.684	0.041	0	0.21	0.74
Bclaf1	Ddx42	10090.ENSMUSP00000043583	10090.ENSMUSP00000021046	0	0	0	0	0.345	0.097	0	0.14	0.447
Bclaf1	Pnn	10090.ENSMUSP00000043583	10090.ENSMUSP00000021381	0	0	0	0	0.304	0.336	0	0.237	0.616
Bclaf1	Sf3b1	10090.ENSMUSP00000043583	10090.ENSMUSP00000027127	0	0	0	0	0.443	0.064	0	0.083	0.48
Bclaf1	Ncl	10090.ENSMUSP00000043583	10090.ENSMUSP00000027438	0	0	0	0	0.441	0.053	0	0.161	0.517
Bclaf1	Zfp326	10090.ENSMUSP00000043583	10090.ENSMUSP00000031227	0	0	0.511	0	0.138	0.049	0	0.068	0.576
Bclaf1	Srsf9	10090.ENSMUSP00000043583	10090.ENSMUSP00000031513	0	0	0	0	0.107	0.082	0	0.328	0.402
Bclaf1	Luc7l2	10090.ENSMUSP00000043583	10090.ENSMUSP00000055254	0	0	0	0	0.221	0.222	0	0.1	0.406
Bclaf1	Son	10090.ENSMUSP00000043583	10090.ENSMUSP00000109671	0	0	0	0	0.387	0.068	0	0.046	0.407
Bclaf1	Taok1	10090.ENSMUSP00000043583	10090.ENSMUSP00000055470	0	0	0	0	0.283	0	0	0.211	0.41
Bclaf1	Setd2	10090.ENSMUSP00000043583	10090.ENSMUSP00000116313	0	0	0	0	0.324	0.069	0	0.138	0.411
Bclaf1	Nop58	10090.ENSMUSP00000043583	10090.ENSMUSP00000140250	0	0	0	0	0.313	0.095	0	0.136	0.416
Bclaf1	Zfr	10090.ENSMUSP00000043583	10090.ENSMUSP00000118911	0	0	0	0	0.404	0.06	0	0.048	0.42
Bclaf1	Erh	10090.ENSMUSP00000043583	10090.ENSMUSP00000129620	0	0	0	0	0.174	0.112	0	0.292	0.435
Bclaf1	Srsf7	10090.ENSMUSP00000043583	10090.ENSMUSP00000070983	0	0	0	0	0.278	0.051	0	0.252	0.442
Bclaf1	Glyr1	10090.ENSMUSP00000043583	10090.ENSMUSP00000111510	0	0	0	0	0.061	0.061	0	0.432	0.455
Bclaf1	Luc7l	10090.ENSMUSP00000043583	10090.ENSMUSP00000110627	0	0	0	0	0.232	0.222	0	0.168	0.459
Bclaf1	Zranb2	10090.ENSMUSP00000043583	10090.ENSMUSP00000101673	0	0	0	0	0.194	0.066	0	0.364	0.48
Bclaf1	Hnrnpc	10090.ENSMUSP00000043583	10090.ENSMUSP00000107237	0	0	0	0	0.348	0.062	0	0.232	0.489
Bclaf1	Ddx46	10090.ENSMUSP00000043583	10090.ENSMUSP00000133245	0	0	0	0	0.418	0.097	0	0.111	0.492
Bclaf1	Rbm39	10090.ENSMUSP00000043583	10090.ENSMUSP00000105216	0	0	0	0	0.35	0.121	0	0.2	0.503
Bclaf1	Cpsf6	10090.ENSMUSP00000043583	10090.ENSMUSP00000134823	0	0	0	0	0.374	0.064	0	0.224	0.506
Bclaf1	Ssb	10090.ENSMUSP00000043583	10090.ENSMUSP00000130313	0	0	0	0	0.488	0	0	0.079	0.508
Bclaf1	Srsf1	10090.ENSMUSP00000043583	10090.ENSMUSP00000120595	0	0	0	0	0.278	0.082	0	0.318	0.509
Bclaf1	Smarca5	10090.ENSMUSP00000043583	10090.ENSMUSP00000044361	0	0	0	0	0.416	0.113	0	0.202	0.551
Bclaf1	Srrm1	10090.ENSMUSP00000043583	10090.ENSMUSP00000125003	0	0	0	0	0.364	0.082	0	0.306	0.559
Bclaf1	Rbm25	10090.ENSMUSP00000043583	10090.ENSMUSP00000048470	0	0	0	0	0.512	0.049	0	0.144	0.568
Bclaf1	Lemd3	10090.ENSMUSP00000043583	10090.ENSMUSP00000113103	0	0	0	0	0.058	0.064	0	0.558	0.576
Bclaf1	Fubp1	10090.ENSMUSP00000043583	10090.ENSMUSP00000130145	0	0	0	0	0.599	0	0	0	0.599
Bclaf1	Tra2b	10090.ENSMUSP00000043583	10090.ENSMUSP00000124846	0	0	0	0	0.459	0.123	0	0.233	0.605
Bclaf1	Srsf3	10090.ENSMUSP00000043583	10090.ENSMUSP00000117045	0	0	0	0	0.485	0	0	0.267	0.607
Bclaf1	Ubap2l	10090.ENSMUSP00000043583	10090.ENSMUSP00000066138	0	0	0	0	0.589	0.078	0	0.068	0.616
Bclaf1	Tpr	10090.ENSMUSP00000043583	10090.ENSMUSP00000117616	0	0	0	0	0.673	0.093	0	0.063	0.698
Bclaf1	Prrc2c	10090.ENSMUSP00000043583	10090.ENSMUSP00000138433	0	0	0	0	0.712	0	0	0	0.712
Bclaf1	Rbm15	10090.ENSMUSP00000043583	10090.ENSMUSP00000054424	0	0	0	0	0.061	0	0	0.708	0.714
Bclaf1	Zfp207	10090.ENSMUSP00000043583	10090.ENSMUSP00000054168	0	0	0	0	0.7	0	0	0.101	0.718
Bclaf1	Prpf40a	10090.ENSMUSP00000043583	10090.ENSMUSP00000075655	0	0	0	0	0.669	0.058	0	0.173	0.719
Bclaf1	Zfp638	10090.ENSMUSP00000043583	10090.ENSMUSP00000144989	0	0	0	0	0.696	0.082	0	0.18	0.751
Bclaf1	Matr3	10090.ENSMUSP00000043583	10090.ENSMUSP00000125761	0	0	0.231	0	0.672	0.082	0	0.19	0.788
Bclaf1	Thoc2	10090.ENSMUSP00000043583	10090.ENSMUSP00000044677	0	0	0	0	0.799	0.1	0	0.12	0.827
Bclaf1	U2surp	10090.ENSMUSP00000043583	10090.ENSMUSP00000078602	0	0	0	0	0.833	0.049	0	0	0.834
Bclaf1	H2ax	10090.ENSMUSP00000043583	10090.ENSMUSP00000051432	0	0	0	0	0	0.077	0	0.88	0.884
Bicd1	Hook3	10090.ENSMUSP00000084039	10090.ENSMUSP00000046788	0	0	0	0	0.131	0	0	0.356	0.416
Bicd1	Osbpl6	10090.ENSMUSP00000084039	10090.ENSMUSP00000077123	0	0	0	0	0.042	0.418	0	0	0.418
Bloc1s1	Tpd52l1	10090.ENSMUSP00000026405	10090.ENSMUSP00000000305	0	0	0	0	0	0	0.5	0	0.499
Bloc1s1	Ndufa2	10090.ENSMUSP00000026405	10090.ENSMUSP00000014438	0	0	0	0	0.363	0	0	0.112	0.41
Bloc1s1	Vamp2	10090.ENSMUSP00000026405	10090.ENSMUSP00000021273	0	0	0	0	0	0	0.5	0.199	0.582
Bloc1s1	Igf2r	10090.ENSMUSP00000026405	10090.ENSMUSP00000024599	0	0	0	0	0.044	0	0.5	0	0.501
Bloc1s1	M6pr	10090.ENSMUSP00000026405	10090.ENSMUSP00000108229	0	0	0	0	0	0	0.5	0	0.499
Bloc1s1	Tpd52	10090.ENSMUSP00000026405	10090.ENSMUSP00000091943	0	0	0	0	0	0	0.5	0	0.499
Bloc1s1	Gns	10090.ENSMUSP00000026405	10090.ENSMUSP00000043167	0	0	0	0	0.044	0	0.5	0	0.501
Bloc1s1	Clta	10090.ENSMUSP00000026405	10090.ENSMUSP00000103483	0	0	0	0	0.09	0	0.5	0	0.525
Bloc1s1	Washc4	10090.ENSMUSP00000026405	10090.ENSMUSP00000039322	0	0	0	0	0.082	0	0.72	0	0.731
Bloc1s1	Stx12	10090.ENSMUSP00000026405	10090.ENSMUSP00000030698	0	0	0	0	0.09	0	0.72	0.341	0.817
Bod1l	Ccar1	10090.ENSMUSP00000058618	10090.ENSMUSP00000020268	0	0	0	0	0.216	0	0	0.339	0.46
Bod1l	Hcfc1	10090.ENSMUSP00000058618	10090.ENSMUSP00000033761	0	0	0	0	0.051	0.158	0.72	0.117	0.776
Bod1l	Thoc2	10090.ENSMUSP00000058618	10090.ENSMUSP00000044677	0	0	0	0	0.561	0	0	0	0.561
Bod1l	Smarcal1	10090.ENSMUSP00000058618	10090.ENSMUSP00000047589	0	0	0	0	0.053	0	0	0.65	0.654
Bod1l	Cenpe	10090.ENSMUSP00000058618	10090.ENSMUSP00000057938	0	0	0	0	0.046	0	0.54	0.057	0.55
Bod1l	U2surp	10090.ENSMUSP00000058618	10090.ENSMUSP00000078602	0	0	0	0	0.415	0	0	0	0.415
Bod1l	Zfp638	10090.ENSMUSP00000058618	10090.ENSMUSP00000144989	0	0	0	0	0.507	0	0	0.208	0.593
Bod1l	Tpr	10090.ENSMUSP00000058618	10090.ENSMUSP00000117616	0	0	0	0	0.625	0	0	0	0.625
Bod1l	Dpy30	10090.ENSMUSP00000058618	10090.ENSMUSP00000126702	0	0	0	0	0.043	0.051	0.72	0.146	0.753
Bola1	Mrpl49	10090.ENSMUSP00000102716	10090.ENSMUSP00000007482	0	0	0	0	0.329	0	0	0.262	0.484
Bola1	Fdx2	10090.ENSMUSP00000102716	10090.ENSMUSP00000010348	0	0	0	0	0.127	0	0.54	0.568	0.811
Bola1	Lyrm4	10090.ENSMUSP00000102716	10090.ENSMUSP00000060779	0	0	0	0	0.125	0	0.54	0.514	0.787
Bola1	Timm10b	10090.ENSMUSP00000102716	10090.ENSMUSP00000102395	0	0	0	0	0.46	0	0	0.106	0.497
Bola1	Ubl5	10090.ENSMUSP00000102716	10090.ENSMUSP00000125540	0	0	0	0	0.131	0	0	0.384	0.442
Bola1	Timm9	10090.ENSMUSP00000102716	10090.ENSMUSP00000126298	0	0	0	0	0.475	0	0	0.106	0.511
Bola1	Bola2	10090.ENSMUSP00000102716	10090.ENSMUSP00000114873	0	0	0	0.843	0.342	0.82	0.72	0.578	0.984
Bola2	Fdx2	10090.ENSMUSP00000114873	10090.ENSMUSP00000010348	0	0	0	0	0.183	0	0.54	0.516	0.802
Bola2	Ndufa2	10090.ENSMUSP00000114873	10090.ENSMUSP00000014438	0	0	0	0	0.585	0	0	0	0.585
Bola2	Ndufs6	10090.ENSMUSP00000114873	10090.ENSMUSP00000022097	0	0	0	0	0.407	0.067	0	0.047	0.427
Bola2	Pfdn6	10090.ENSMUSP00000114873	10090.ENSMUSP00000025163	0	0	0	0	0.543	0	0	0	0.543
Bola2	Ndufb7	10090.ENSMUSP00000114873	10090.ENSMUSP00000037341	0	0	0	0	0.418	0	0	0	0.418
Bola2	Lyrm4	10090.ENSMUSP00000114873	10090.ENSMUSP00000060779	0	0	0	0	0.151	0	0.54	0.421	0.754
Bola2	Rpl38	10090.ENSMUSP00000114873	10090.ENSMUSP00000102209	0	0	0	0	0.33	0.222	0	0	0.456
Bola2	Timm10b	10090.ENSMUSP00000114873	10090.ENSMUSP00000102395	0	0	0	0	0.458	0	0	0.159	0.524
Bola2	Prrt2	10090.ENSMUSP00000114873	10090.ENSMUSP00000124520	0	0	0	0	0	0	0	0.429	0.429
Brd3	Hdac2	10090.ENSMUSP00000109574	10090.ENSMUSP00000019911	0	0	0	0	0.079	0.14	0	0.366	0.454
Brd3	Smarca2	10090.ENSMUSP00000109574	10090.ENSMUSP00000025862	0	0	0	0	0.063	0.241	0	0.382	0.523
Brd3	Ccnt2	10090.ENSMUSP00000109574	10090.ENSMUSP00000027587	0	0	0	0	0.048	0.18	0	0.414	0.502
Brd3	Parp1	10090.ENSMUSP00000109574	10090.ENSMUSP00000027777	0	0	0	0	0.073	0.111	0	0.365	0.43
Brd3	Cbx3	10090.ENSMUSP00000109574	10090.ENSMUSP00000031862	0	0	0	0	0.087	0.262	0	0.188	0.405
Brd3	Polr2a	10090.ENSMUSP00000109574	10090.ENSMUSP00000050771	0	0	0	0	0.073	0.274	0	0.269	0.465
Brd3	Hexim1	10090.ENSMUSP00000109574	10090.ENSMUSP00000057339	0	0	0	0	0.053	0.118	0	0.498	0.544
Brd3	H4c11	10090.ENSMUSP00000109574	10090.ENSMUSP00000085006	0	0	0	0	0	0.235	0	0.821	0.857
Brd3	Hdac1	10090.ENSMUSP00000109574	10090.ENSMUSP00000099657	0	0	0	0	0.088	0.14	0	0.409	0.497
Brd3	Dmap1	10090.ENSMUSP00000109574	10090.ENSMUSP00000099748	0	0	0	0	0.061	0.42	0	0.231	0.544
Brd3	H3f3b	10090.ENSMUSP00000109574	10090.ENSMUSP00000102062	0	0	0	0	0.07	0.259	0	0.66	0.745
Brk1	Nedd8	10090.ENSMUSP00000041644	10090.ENSMUSP00000010520	0	0	0	0	0.53	0	0	0	0.53
Brk1	Fam192a	10090.ENSMUSP00000041644	10090.ENSMUSP00000034226	0	0	0	0	0.105	0	0	0.362	0.404
Brk1	Mcam	10090.ENSMUSP00000041644	10090.ENSMUSP00000034650	0	0	0	0	0	0	0.4	0	0.4
Brk1	Slitrk5	10090.ENSMUSP00000041644	10090.ENSMUSP00000041499	0	0	0	0	0	0	0.4	0	0.4
Brk1	Cdc42ep1	10090.ENSMUSP00000041644	10090.ENSMUSP00000060930	0	0	0	0	0	0	0.4	0	0.4
Brk1	Cdc42ep4	10090.ENSMUSP00000041644	10090.ENSMUSP00000102227	0	0	0	0	0	0	0.4	0	0.4
Brk1	Git2	10090.ENSMUSP00000041644	10090.ENSMUSP00000083754	0	0	0	0	0.057	0	0.4	0	0.41
Brk1	Elmo1	10090.ENSMUSP00000041644	10090.ENSMUSP00000072334	0	0	0	0	0	0	0.5	0.106	0.533
Brk1	Sra1	10090.ENSMUSP00000041644	10090.ENSMUSP00000133360	0	0	0	0	0.115	0	0.72	0	0.741
Brk1	Wasf2	10090.ENSMUSP00000041644	10090.ENSMUSP00000081263	0	0	0	0	0.042	0.76	0.8	0.845	0.991
Brsk1	Nap1l5	10090.ENSMUSP00000039517	10090.ENSMUSP00000062780	0	0	0	0	0.124	0.416	0	0.055	0.474
Brsk2	Nap1l5	10090.ENSMUSP00000074969	10090.ENSMUSP00000062780	0	0	0	0	0.175	0.416	0	0.055	0.505
Bsg	Ncstn	10090.ENSMUSP00000070751	10090.ENSMUSP00000003550	0	0	0	0	0.061	0.121	0	0.361	0.426
Bsg	Cd44	10090.ENSMUSP00000070751	10090.ENSMUSP00000005218	0	0	0	0	0.047	0.093	0	0.877	0.885
Bsg	Cd9	10090.ENSMUSP00000070751	10090.ENSMUSP00000032492	0	0	0	0	0.049	0.113	0	0.605	0.637
Bsg	Cd81	10090.ENSMUSP00000070751	10090.ENSMUSP00000043768	0	0	0	0	0.09	0.113	0	0.607	0.655
Bsg	Mapt	10090.ENSMUSP00000070751	10090.ENSMUSP00000097919	0	0	0	0	0	0.225	0	0.458	0.561
Bsn	Ppfia3	10090.ENSMUSP00000035208	10090.ENSMUSP00000003961	0	0	0	0	0.17	0	0	0.524	0.588
Bsn	Rbfox3	10090.ENSMUSP00000035208	10090.ENSMUSP00000017576	0	0	0	0	0.174	0.041	0	0.374	0.46
Bsn	Vamp2	10090.ENSMUSP00000035208	10090.ENSMUSP00000021273	0	0	0	0	0.129	0.077	0.5	0.666	0.847
Bsn	Unc13a	10090.ENSMUSP00000035208	10090.ENSMUSP00000030170	0	0	0	0	0.151	0.093	0	0.787	0.821
Bsn	Pclo	10090.ENSMUSP00000035208	10090.ENSMUSP00000030691	0	0	0.109	0.691	0.264	0.064	0	0.444	0.613
Bsn	Nefh	10090.ENSMUSP00000035208	10090.ENSMUSP00000091061	0	0	0	0	0.145	0	0	0.332	0.404
Bsn	Elfn1	10090.ENSMUSP00000035208	10090.ENSMUSP00000053869	0	0	0	0	0.117	0	0	0.367	0.418
Bsn	Map2	10090.ENSMUSP00000035208	10090.ENSMUSP00000109646	0	0	0	0	0.172	0	0	0.33	0.421
Bsn	Cplx1	10090.ENSMUSP00000035208	10090.ENSMUSP00000038502	0	0	0	0	0.174	0	0	0.362	0.451
Bsn	Rims2	10090.ENSMUSP00000035208	10090.ENSMUSP00000048719	0	0	0	0	0.145	0.082	0	0.39	0.48
Bsn	Dlgap1	10090.ENSMUSP00000035208	10090.ENSMUSP00000122896	0	0	0	0	0.161	0	0	0.412	0.485
Bsn	Cacna1b	10090.ENSMUSP00000035208	10090.ENSMUSP00000037416	0	0	0	0	0.167	0	0	0.444	0.517
Bsn	Cttn	10090.ENSMUSP00000035208	10090.ENSMUSP00000099368	0	0	0	0	0.051	0.044	0	0.515	0.521
Bsn	Syngap1	10090.ENSMUSP00000035208	10090.ENSMUSP00000141686	0	0	0	0	0.147	0	0	0.462	0.522
Bsn	Spag9	10090.ENSMUSP00000035208	10090.ENSMUSP00000042271	0	0	0	0	0.068	0	0	0.533	0.546
Bsn	Srcin1	10090.ENSMUSP00000035208	10090.ENSMUSP00000103222	0	0	0	0	0.129	0.363	0	0.277	0.564
Bsn	Shank1	10090.ENSMUSP00000035208	10090.ENSMUSP00000103571	0	0	0	0	0.174	0.049	0	0.515	0.585
Bsn	Shank2	10090.ENSMUSP00000035208	10090.ENSMUSP00000101520	0	0	0	0	0.1	0.076	0	0.553	0.595
Bsn	Ppfia2	10090.ENSMUSP00000035208	10090.ENSMUSP00000151545	0	0	0	0	0.18	0	0	0.53	0.598
Bsn	Dnajc5	10090.ENSMUSP00000035208	10090.ENSMUSP00000072175	0	0	0	0	0.057	0	0.5	0.262	0.621
Bsn	Nrxn2	10090.ENSMUSP00000035208	10090.ENSMUSP00000109089	0	0	0	0	0.146	0	0	0.587	0.632
Bsn	Shank3	10090.ENSMUSP00000035208	10090.ENSMUSP00000104932	0	0	0	0	0.111	0.197	0	0.527	0.634
Bsn	Grin2a	10090.ENSMUSP00000035208	10090.ENSMUSP00000142900	0	0	0	0	0.166	0	0	0.635	0.682
Bsn	Cacna1a	10090.ENSMUSP00000035208	10090.ENSMUSP00000112436	0	0	0	0	0.151	0	0	0.671	0.708
Bsn	Homer1	10090.ENSMUSP00000035208	10090.ENSMUSP00000078093	0	0	0	0	0.058	0.076	0	0.709	0.724
Bsn	Erc1	10090.ENSMUSP00000035208	10090.ENSMUSP00000139031	0	0	0	0	0.054	0.053	0	0.748	0.754
Bsn	Rimbp2	10090.ENSMUSP00000035208	10090.ENSMUSP00000142455	0	0	0	0	0.125	0	0	0.752	0.773
Bsn	Grin2b	10090.ENSMUSP00000035208	10090.ENSMUSP00000062284	0	0	0	0	0.179	0.227	0	0.677	0.777
Bsn	Rims1	10090.ENSMUSP00000035208	10090.ENSMUSP00000095420	0	0	0	0	0.167	0.082	0	0.847	0.872
Bsn	Erc2	10090.ENSMUSP00000035208	10090.ENSMUSP00000087773	0	0	0	0	0.12	0.238	0	0.952	0.965
Btbd8	Igf2r	10090.ENSMUSP00000056529	10090.ENSMUSP00000024599	0	0	0	0	0	0	0.72	0.093	0.735
Btbd8	Tbc1d5	10090.ENSMUSP00000056529	10090.ENSMUSP00000024717	0	0	0	0	0	0	0.72	0	0.72
Btbd8	Shisa4	10090.ENSMUSP00000056529	10090.ENSMUSP00000046033	0	0	0	0	0.07	0	0	0.405	0.423
Btbd8	Cltb	10090.ENSMUSP00000056529	10090.ENSMUSP00000053371	0	0	0	0	0	0	0.72	0.045	0.721
Btbd8	Clta	10090.ENSMUSP00000056529	10090.ENSMUSP00000103483	0	0	0	0	0	0	0.72	0	0.72
Btf3l4	Rpl13	10090.ENSMUSP00000099803	10090.ENSMUSP00000000756	0	0	0	0	0.388	0.551	0	0	0.713
Btf3l4	Rpl19	10090.ENSMUSP00000099803	10090.ENSMUSP00000017548	0	0	0	0	0.373	0.596	0	0	0.736
Btf3l4	Mrpl22	10090.ENSMUSP00000099803	10090.ENSMUSP00000020820	0	0	0	0	0.275	0.381	0	0.068	0.545
Btf3l4	Rpl24	10090.ENSMUSP00000099803	10090.ENSMUSP00000023269	0	0	0	0	0.461	0.48	0	0	0.708
Btf3l4	Rps26	10090.ENSMUSP00000099803	10090.ENSMUSP00000026420	0	0	0	0	0.372	0.118	0	0	0.422
Btf3l4	Rps3a1	10090.ENSMUSP00000099803	10090.ENSMUSP00000029722	0	0	0	0	0.593	0.173	0	0.08	0.663
Btf3l4	Rpl6	10090.ENSMUSP00000099803	10090.ENSMUSP00000031617	0	0	0	0	0.59	0.525	0	0.122	0.814
Btf3l4	Rpl28	10090.ENSMUSP00000099803	10090.ENSMUSP00000032597	0	0	0	0	0.352	0.505	0	0	0.665
Btf3l4	Rpl4	10090.ENSMUSP00000099803	10090.ENSMUSP00000034966	0	0	0	0	0.273	0.559	0	0.274	0.747
Btf3l4	Rps29	10090.ENSMUSP00000099803	10090.ENSMUSP00000038352	0	0	0	0	0.445	0.069	0	0.07	0.477
Btf3l4	Rpl21	10090.ENSMUSP00000099803	10090.ENSMUSP00000041652	0	0	0	0	0.516	0.559	0	0	0.777
Btf3l4	Rpl22l1	10090.ENSMUSP00000099803	10090.ENSMUSP00000043111	0	0	0	0	0.28	0.306	0	0	0.479
Btf3l4	Nacad	10090.ENSMUSP00000099803	10090.ENSMUSP00000049490	0	0	0	0	0.61	0.56	0	0.254	0.86
Btf3l4	Rps23	10090.ENSMUSP00000099803	10090.ENSMUSP00000054490	0	0	0	0	0.403	0.095	0	0	0.436
Btf3l4	Rpl18a	10090.ENSMUSP00000099803	10090.ENSMUSP00000058368	0	0	0	0	0.446	0.422	0	0	0.666
Btf3l4	Rps21	10090.ENSMUSP00000099803	10090.ENSMUSP00000058432	0	0	0	0	0.47	0.069	0	0	0.486
Btf3l4	Rpl37a	10090.ENSMUSP00000099803	10090.ENSMUSP00000058919	0	0	0	0	0.573	0.541	0	0.069	0.801
Btf3l4	Rps15	10090.ENSMUSP00000099803	10090.ENSMUSP00000069004	0	0	0	0	0.481	0.266	0	0	0.603
Btf3l4	Rpl7	10090.ENSMUSP00000099803	10090.ENSMUSP00000071616	0	0	0	0	0.282	0.465	0	0.05	0.603
Btf3l4	Rps7	10090.ENSMUSP00000099803	10090.ENSMUSP00000073880	0	0	0	0	0.381	0.173	0	0	0.466
Btf3l4	Rps25	10090.ENSMUSP00000099803	10090.ENSMUSP00000079180	0	0	0	0	0.577	0.106	0	0.23	0.683
Btf3l4	Rpl3	10090.ENSMUSP00000099803	10090.ENSMUSP00000080354	0	0	0	0	0.263	0.394	0	0.071	0.548
Btf3l4	Rpl5	10090.ENSMUSP00000099803	10090.ENSMUSP00000080854	0	0	0	0	0.391	0.549	0	0.097	0.73
Btf3l4	Rpl10	10090.ENSMUSP00000099803	10090.ENSMUSP00000082055	0	0	0	0	0.34	0.415	0	0.065	0.607
Btf3l4	Rpl31	10090.ENSMUSP00000099803	10090.ENSMUSP00000083722	0	0	0	0	0.577	0.651	0	0.229	0.876
Btf3l4	Rpl34	10090.ENSMUSP00000099803	10090.ENSMUSP00000086614	0	0	0	0	0.424	0.48	0	0.094	0.705
Btf3l4	Naca	10090.ENSMUSP00000099803	10090.ENSMUSP00000089680	0	0	0	0	0.618	0.696	0	0.254	0.905
Btf3l4	Rpl7l1	10090.ENSMUSP00000099803	10090.ENSMUSP00000092888	0	0	0	0	0.307	0.465	0	0.05	0.617
Btf3l4	Rpl23	10090.ENSMUSP00000099803	10090.ENSMUSP00000099435	0	0	0	0	0.389	0.491	0	0	0.675
Btf3l4	Rpl23a	10090.ENSMUSP00000099803	10090.ENSMUSP00000099541	0	0	0	0	0.479	0.662	0	0.13	0.833
Btf3l4	Rps8	10090.ENSMUSP00000099803	10090.ENSMUSP00000099757	0	0	0	0	0.582	0.236	0	0	0.667
Btf3l4	Nhp2	10090.ENSMUSP00000099803	10090.ENSMUSP00000120014	0	0	0	0	0.208	0.282	0	0.044	0.409
Btf3l4	Rps5	10090.ENSMUSP00000099803	10090.ENSMUSP00000104179	0	0	0	0	0.369	0.106	0	0	0.412
Btf3l4	Rps28	10090.ENSMUSP00000099803	10090.ENSMUSP00000134615	0	0	0	0	0.447	0	0	0.064	0.46
Btf3l4	Mrpl13	10090.ENSMUSP00000099803	10090.ENSMUSP00000130722	0	0	0	0	0.287	0.28	0	0	0.464
Btf3l4	Rps6	10090.ENSMUSP00000099803	10090.ENSMUSP00000099878	0	0	0	0	0.388	0.098	0	0.118	0.47
Btf3l4	Rpl36al	10090.ENSMUSP00000099803	10090.ENSMUSP00000106249	0	0	0	0	0.289	0.286	0	0	0.47
Btf3l4	Rpl22	10090.ENSMUSP00000099803	10090.ENSMUSP00000118787	0	0	0	0	0.284	0.306	0	0	0.482
Btf3l4	Rps13	10090.ENSMUSP00000099803	10090.ENSMUSP00000126294	0	0	0	0	0.386	0.266	0	0.065	0.542
Btf3l4	Rpl27a	10090.ENSMUSP00000099803	10090.ENSMUSP00000123410	0	0	0	0	0.315	0.373	0	0	0.552
Btf3l4	Rpl7a	10090.ENSMUSP00000099803	10090.ENSMUSP00000099962	0	0	0	0	0.271	0.425	0	0.065	0.574
Btf3l4	Rpl8	10090.ENSMUSP00000099803	10090.ENSMUSP00000155657	0	0	0	0	0.203	0.482	0	0.079	0.586
Btf3l4	Rps24	10090.ENSMUSP00000099803	10090.ENSMUSP00000152944	0	0	0	0	0.576	0.106	0	0	0.605
Btf3l4	Rpl18	10090.ENSMUSP00000099803	10090.ENSMUSP00000147816	0	0	0	0	0.288	0.506	0	0.061	0.641
Btf3l4	Rpl17	10090.ENSMUSP00000099803	10090.ENSMUSP00000157556	0	0	0	0	0.369	0.465	0	0.068	0.658
Btf3l4	Rpl29	10090.ENSMUSP00000099803	10090.ENSMUSP00000117834	0	0	0	0	0.459	0.415	0	0	0.67
Btf3l4	Rps19	10090.ENSMUSP00000099803	10090.ENSMUSP00000104068	0	0	0	0	0.64	0.263	0	0	0.724
Btf3l4	Rpl30	10090.ENSMUSP00000099803	10090.ENSMUSP00000106014	0	0	0	0	0.496	0.48	0	0	0.727
Btf3l4	Rpl38	10090.ENSMUSP00000099803	10090.ENSMUSP00000102209	0	0	0	0	0.447	0.541	0	0	0.735
Btf3l4	Rpl14	10090.ENSMUSP00000099803	10090.ENSMUSP00000131489	0	0	0	0	0.385	0.482	0	0.255	0.742
Btf3l4	Rpl32	10090.ENSMUSP00000099803	10090.ENSMUSP00000145350	0	0	0	0	0.511	0.578	0	0	0.785
Bud31	Sf3a1	10090.ENSMUSP00000125564	10090.ENSMUSP00000002198	0	0	0	0	0.059	0.822	0	0.426	0.895
Bud31	Prpf6	10090.ENSMUSP00000125564	10090.ENSMUSP00000002529	0	0	0	0	0.161	0	0.4	0.289	0.611
Bud31	Ik	10090.ENSMUSP00000125564	10090.ENSMUSP00000007042	0	0	0	0	0.118	0	0.4	0	0.448
Bud31	Snrpb2	10090.ENSMUSP00000125564	10090.ENSMUSP00000008477	0	0	0	0	0.22	0.803	0.72	0.261	0.963
Bud31	Nedd8	10090.ENSMUSP00000125564	10090.ENSMUSP00000010520	0	0	0	0	0.506	0	0	0	0.506
Bud31	U2af1	10090.ENSMUSP00000125564	10090.ENSMUSP00000014684	0	0	0	0	0.134	0	0.5	0.451	0.741
Bud31	Snrpd3	10090.ENSMUSP00000125564	10090.ENSMUSP00000020397	0	0	0	0	0.339	0.978	0.72	0.137	0.996
Bud31	Cdc5l	10090.ENSMUSP00000125564	10090.ENSMUSP00000024727	0	0	0	0	0.148	0.539	0.72	0.655	0.957
Bud31	Sf3b1	10090.ENSMUSP00000125564	10090.ENSMUSP00000027127	0	0	0	0	0.052	0.826	0	0.442	0.9
Bud31	Srsf9	10090.ENSMUSP00000125564	10090.ENSMUSP00000031513	0	0	0	0	0.19	0.338	0	0.133	0.495
Bud31	Fam192a	10090.ENSMUSP00000125564	10090.ENSMUSP00000034226	0	0	0	0	0.117	0.534	0	0	0.57
Bud31	Snrpd2	10090.ENSMUSP00000125564	10090.ENSMUSP00000037597	0	0	0	0	0.362	0.978	0.72	0.221	0.996
Bud31	Sf3b6	10090.ENSMUSP00000125564	10090.ENSMUSP00000043662	0	0	0	0	0.223	0.534	0	0.153	0.666
Bud31	Thoc2	10090.ENSMUSP00000125564	10090.ENSMUSP00000044677	0	0	0	0	0.057	0.547	0	0.089	0.577
Bud31	Sart1	10090.ENSMUSP00000125564	10090.ENSMUSP00000047397	0	0	0	0	0.064	0	0	0.566	0.577
Bud31	Mrps35	10090.ENSMUSP00000125564	10090.ENSMUSP00000048348	0	0	0	0	0.087	0	0	0.373	0.403
Bud31	Fam110b	10090.ENSMUSP00000125564	10090.ENSMUSP00000062734	0	0	0	0	0	0	0	0.538	0.538
Bud31	Dnajc5	10090.ENSMUSP00000125564	10090.ENSMUSP00000072175	0	0	0	0	0.052	0.726	0	0	0.729
Bud31	Sf3b4	10090.ENSMUSP00000125564	10090.ENSMUSP00000075709	0	0	0	0	0.111	0.822	0	0.167	0.856
Bud31	Snrpa	10090.ENSMUSP00000125564	10090.ENSMUSP00000079228	0	0	0	0	0.207	0.803	0	0.054	0.839
Bud31	Srrm2	10090.ENSMUSP00000125564	10090.ENSMUSP00000085993	0	0	0	0	0.065	0.803	0.72	0.35	0.962
Bud31	Snrpb	10090.ENSMUSP00000125564	10090.ENSMUSP00000099488	0	0	0	0	0.169	0	0.72	0	0.757
Bud31	Sf3b5	10090.ENSMUSP00000125564	10090.ENSMUSP00000100771	0	0	0	0	0.387	0.978	0	0.209	0.988
Bud31	Hnrnpc	10090.ENSMUSP00000125564	10090.ENSMUSP00000107237	0	0	0	0	0.192	0.267	0	0.127	0.437
Bud31	Sf3a2	10090.ENSMUSP00000125564	10090.ENSMUSP00000117160	0	0	0	0	0.134	0.92	0	0.161	0.936
Bud31	Snrpa1	10090.ENSMUSP00000125564	10090.ENSMUSP00000117947	0	0	0	0	0.33	0.978	0.72	0.251	0.996
Bud31	Srsf1	10090.ENSMUSP00000125564	10090.ENSMUSP00000120595	0	0	0	0	0.105	0.534	0	0.375	0.716
Bud31	Sf1	10090.ENSMUSP00000125564	10090.ENSMUSP00000121309	0	0	0	0	0.049	0.059	0	0.449	0.463
Bud31	Tra2b	10090.ENSMUSP00000125564	10090.ENSMUSP00000124846	0	0	0	0	0.104	0.267	0	0.308	0.506
Bud31	Srrm1	10090.ENSMUSP00000125564	10090.ENSMUSP00000125003	0	0	0	0	0.054	0.534	0	0.121	0.578
Bud31	Ubl5	10090.ENSMUSP00000125564	10090.ENSMUSP00000125540	0	0	0	0	0.153	0.377	0.4	0.091	0.673
Bud31	Snrpc	10090.ENSMUSP00000125564	10090.ENSMUSP00000156707	0	0	0	0	0.365	0	0	0.144	0.433
Bud31	Ccdc58	10090.ENSMUSP00000125564	10090.ENSMUSP00000125874	0	0	0	0	0.147	0	0	0.395	0.462
Bud31	Rbm8a	10090.ENSMUSP00000125564	10090.ENSMUSP00000143190	0	0	0	0	0.296	0.416	0	0.13	0.611
Cacna1a	Ppfia3	10090.ENSMUSP00000112436	10090.ENSMUSP00000003961	0	0	0	0	0.13	0	0	0.385	0.442
Cacna1a	Calm3	10090.ENSMUSP00000112436	10090.ENSMUSP00000019514	0	0	0	0	0.077	0.26	0	0.748	0.813
Cacna1a	Vamp2	10090.ENSMUSP00000112436	10090.ENSMUSP00000021273	0	0	0	0	0.119	0	0	0.456	0.5
Cacna1a	Jph3	10090.ENSMUSP00000112436	10090.ENSMUSP00000026357	0	0	0	0	0.123	0.26	0	0.307	0.511
Cacna1a	Unc13a	10090.ENSMUSP00000112436	10090.ENSMUSP00000030170	0	0	0	0	0.216	0	0	0.403	0.512
Cacna1a	Cacna1b	10090.ENSMUSP00000112436	10090.ENSMUSP00000037416	0	0	0.059	0.959	0.104	0.319	0.9	0.112	0.939
Cacna1a	Ift122	10090.ENSMUSP00000112436	10090.ENSMUSP00000045468	0	0	0	0	0.078	0.384	0	0	0.408
Cacna1a	Grin2b	10090.ENSMUSP00000112436	10090.ENSMUSP00000062284	0	0	0	0	0.124	0	0	0.379	0.432
Cacna1a	Erc2	10090.ENSMUSP00000112436	10090.ENSMUSP00000087773	0	0	0	0	0.121	0.042	0	0.383	0.435
Cacna1a	Rims1	10090.ENSMUSP00000112436	10090.ENSMUSP00000095420	0	0	0	0	0.114	0.173	0	0.742	0.794
Cacna1a	Srcin1	10090.ENSMUSP00000112436	10090.ENSMUSP00000103222	0	0	0	0	0.127	0.363	0	0	0.42
Cacna1a	Kcnc3	10090.ENSMUSP00000112436	10090.ENSMUSP00000103540	0	0	0	0	0.124	0.052	0	0.506	0.554
Cacna1a	Nrxn2	10090.ENSMUSP00000112436	10090.ENSMUSP00000109089	0	0	0	0	0.116	0	0	0.358	0.408
Cacna1a	Grin2a	10090.ENSMUSP00000112436	10090.ENSMUSP00000142900	0	0	0	0	0.111	0	0	0.423	0.466
Cacna1a	Prrt2	10090.ENSMUSP00000112436	10090.ENSMUSP00000124520	0	0	0	0	0.111	0	0	0.492	0.529
Cacna1a	Kcnc1	10090.ENSMUSP00000112436	10090.ENSMUSP00000124938	0	0	0	0	0.117	0.052	0	0.499	0.544
Cacna1a	Gng5	10090.ENSMUSP00000112436	10090.ENSMUSP00000114014	0	0	0	0	0	0	0.65	0.057	0.655
Cacna1a	Rimbp2	10090.ENSMUSP00000112436	10090.ENSMUSP00000142455	0	0	0	0	0.073	0.375	0	0.673	0.794
Cacna1a	Cacna1e	10090.ENSMUSP00000112436	10090.ENSMUSP00000140937	0	0	0.06	0.953	0.119	0	0.9	0.437	0.947
Cacna1b	Calm3	10090.ENSMUSP00000037416	10090.ENSMUSP00000019514	0	0	0	0	0.085	0.26	0	0.699	0.778
Cacna1b	Jph3	10090.ENSMUSP00000037416	10090.ENSMUSP00000026357	0	0	0	0	0.176	0.26	0	0.16	0.443
Cacna1b	Unc13a	10090.ENSMUSP00000037416	10090.ENSMUSP00000030170	0	0	0	0	0.165	0	0	0.318	0.406
Cacna1b	Ift122	10090.ENSMUSP00000037416	10090.ENSMUSP00000045468	0	0	0	0	0.069	0.384	0	0	0.401
Cacna1b	Grin2b	10090.ENSMUSP00000037416	10090.ENSMUSP00000062284	0	0	0	0	0.169	0	0	0.374	0.457
Cacna1b	Grin2a	10090.ENSMUSP00000037416	10090.ENSMUSP00000142900	0	0	0	0	0.145	0	0	0.392	0.458
Cacna1b	Rimbp2	10090.ENSMUSP00000037416	10090.ENSMUSP00000142455	0	0	0	0	0.13	0.23	0	0.377	0.547
Cacna1b	Kcnc1	10090.ENSMUSP00000037416	10090.ENSMUSP00000124938	0	0	0	0	0.127	0.052	0	0.505	0.555
Cacna1b	Map1b	10090.ENSMUSP00000037416	10090.ENSMUSP00000068374	0	0	0	0	0.164	0.095	0	0.474	0.567
Cacna1b	Rims1	10090.ENSMUSP00000037416	10090.ENSMUSP00000095420	0	0	0	0	0.182	0.122	0	0.548	0.647
Cacna1b	Gng5	10090.ENSMUSP00000037416	10090.ENSMUSP00000114014	0	0	0	0	0	0	0.65	0.167	0.696
Cacna1b	Cacna1e	10090.ENSMUSP00000037416	10090.ENSMUSP00000140937	0	0	0.059	0.949	0.163	0	0.9	0.508	0.956
Cacna1e	Calm3	10090.ENSMUSP00000140937	10090.ENSMUSP00000019514	0	0	0	0	0.057	0.278	0	0.642	0.735
Cacna1e	Ift122	10090.ENSMUSP00000140937	10090.ENSMUSP00000045468	0	0	0	0	0.069	0.384	0	0	0.401
Cacna1e	Grin2b	10090.ENSMUSP00000140937	10090.ENSMUSP00000062284	0	0	0	0	0.198	0	0	0.299	0.414
Cacna1e	Rims1	10090.ENSMUSP00000140937	10090.ENSMUSP00000095420	0	0	0	0	0.175	0.094	0	0.338	0.462
Cacna1e	Srcin1	10090.ENSMUSP00000140937	10090.ENSMUSP00000103222	0	0	0	0	0.16	0.363	0	0	0.442
Cacna1e	Shank1	10090.ENSMUSP00000140937	10090.ENSMUSP00000103571	0	0	0	0	0.183	0.118	0	0.238	0.403
Cacna1e	Kcnc1	10090.ENSMUSP00000140937	10090.ENSMUSP00000124938	0	0	0	0	0.13	0.052	0	0.457	0.514
Cacna1e	Rimbp2	10090.ENSMUSP00000140937	10090.ENSMUSP00000142455	0	0	0	0	0.137	0.23	0	0.187	0.413
Cadm1	Cd44	10090.ENSMUSP00000124119	10090.ENSMUSP00000005218	0	0	0	0	0.057	0.043	0	0.689	0.694
Cadm1	Nectin3	10090.ENSMUSP00000124119	10090.ENSMUSP00000023334	0	0	0	0.636	0.065	0.133	0.9	0.513	0.955
Cadm1	Cdh2	10090.ENSMUSP00000124119	10090.ENSMUSP00000025166	0	0	0	0	0.061	0.053	0	0.609	0.621
Cadm1	Vim	10090.ENSMUSP00000124119	10090.ENSMUSP00000028062	0	0	0	0	0	0.129	0	0.454	0.504
Cadm1	Tjp1	10090.ENSMUSP00000124119	10090.ENSMUSP00000099652	0	0	0	0	0.06	0.094	0	0.517	0.552
Cadm1	Srcin1	10090.ENSMUSP00000124119	10090.ENSMUSP00000103222	0	0	0	0	0.083	0.363	0	0.084	0.418
Cadm1	Nrxn2	10090.ENSMUSP00000124119	10090.ENSMUSP00000109089	0	0	0	0	0.085	0	0	0.563	0.583
Cadm1	Map2	10090.ENSMUSP00000124119	10090.ENSMUSP00000109646	0	0	0	0	0.096	0.346	0	0.069	0.401
Cadm1	Dlgap1	10090.ENSMUSP00000124119	10090.ENSMUSP00000122896	0	0	0	0	0.087	0	0	0.422	0.449
Cadm1	Grip1	10090.ENSMUSP00000124119	10090.ENSMUSP00000123234	0	0	0	0	0.066	0.051	0	0.464	0.484
Calm3	Grin2d	10090.ENSMUSP00000019514	10090.ENSMUSP00000002848	0	0	0	0	0.061	0	0.65	0.308	0.752
Calm3	Mcoln1	10090.ENSMUSP00000019514	10090.ENSMUSP00000004683	0	0	0	0	0.053	0	0	0.675	0.679
Calm3	Cd44	10090.ENSMUSP00000019514	10090.ENSMUSP00000005218	0	0	0	0	0	0	0	0.543	0.543
Calm3	Hdac5	10090.ENSMUSP00000019514	10090.ENSMUSP00000008999	0	0	0	0	0.061	0.065	0	0.676	0.691
Calm3	Myh9	10090.ENSMUSP00000019514	10090.ENSMUSP00000016771	0	0	0	0	0.056	0.239	0.4	0.556	0.783
Calm3	Map1b	10090.ENSMUSP00000019514	10090.ENSMUSP00000068374	0	0	0	0	0.079	0.042	0	0.376	0.401
Calm3	Map7	10090.ENSMUSP00000019514	10090.ENSMUSP00000111963	0	0	0	0	0.053	0.136	0	0.328	0.402
Calm3	Map2	10090.ENSMUSP00000019514	10090.ENSMUSP00000109646	0	0	0	0	0.099	0.12	0	0.312	0.406
Calm3	H3f3b	10090.ENSMUSP00000019514	10090.ENSMUSP00000102062	0	0	0	0	0.052	0.042	0	0.4	0.408
Calm3	Mef2c	10090.ENSMUSP00000019514	10090.ENSMUSP00000143401	0	0	0	0	0.069	0.042	0	0.393	0.411
Calm3	Cep290	10090.ENSMUSP00000019514	10090.ENSMUSP00000151388	0	0	0	0	0	0.356	0	0.161	0.437
Calm3	Caskin1	10090.ENSMUSP00000019514	10090.ENSMUSP00000024958	0	0	0	0	0.094	0.102	0	0.371	0.443
Calm3	Mapt	10090.ENSMUSP00000019514	10090.ENSMUSP00000097919	0	0	0	0	0.086	0.115	0	0.372	0.448
Calm3	Ssb	10090.ENSMUSP00000019514	10090.ENSMUSP00000130313	0	0	0	0	0.061	0.139	0	0.374	0.449
Calm3	Habp4	10090.ENSMUSP00000019514	10090.ENSMUSP00000021929	0	0	0	0	0.07	0.063	0.4	0.072	0.449
Calm3	Vamp2	10090.ENSMUSP00000019514	10090.ENSMUSP00000021273	0	0	0	0	0.106	0.051	0	0.408	0.454
Calm3	Txn1	10090.ENSMUSP00000019514	10090.ENSMUSP00000030051	0	0	0	0	0.075	0.099	0	0.425	0.48
Calm3	Crtc1	10090.ENSMUSP00000019514	10090.ENSMUSP00000075916	0	0	0	0	0.061	0	0	0.474	0.484
Calm3	Gja1	10090.ENSMUSP00000019514	10090.ENSMUSP00000151620	0	0	0	0	0	0	0	0.485	0.485
Calm3	Manf	10090.ENSMUSP00000019514	10090.ENSMUSP00000124562	0	0	0	0	0.046	0	0.4	0.178	0.488
Calm3	Fkbp3	10090.ENSMUSP00000019514	10090.ENSMUSP00000021332	0	0	0	0	0.214	0.302	0	0.158	0.498
Calm3	Cttn	10090.ENSMUSP00000019514	10090.ENSMUSP00000099368	0	0	0	0	0.042	0.196	0	0.403	0.5
Calm3	Plec	10090.ENSMUSP00000019514	10090.ENSMUSP00000073124	0	0	0	0	0.053	0.363	0	0.245	0.505
Calm3	Vapb	10090.ENSMUSP00000019514	10090.ENSMUSP00000064699	0	0	0	0	0.07	0.042	0	0.491	0.506
Calm3	Kcnc1	10090.ENSMUSP00000019514	10090.ENSMUSP00000124938	0	0	0	0	0.071	0.134	0	0.439	0.509
Calm3	Sorbs3	10090.ENSMUSP00000019514	10090.ENSMUSP00000022682	0	0	0	0	0	0	0.5	0.066	0.513
Calm3	Nedd4l	10090.ENSMUSP00000019514	10090.ENSMUSP00000158026	0	0	0	0	0	0.077	0	0.506	0.524
Calm3	Nefh	10090.ENSMUSP00000019514	10090.ENSMUSP00000091061	0	0	0	0	0.079	0.111	0	0.47	0.528
Calm3	Myh10	10090.ENSMUSP00000019514	10090.ENSMUSP00000099671	0	0	0	0	0.085	0.239	0	0.39	0.538
Calm3	Clip1	10090.ENSMUSP00000019514	10090.ENSMUSP00000107192	0	0	0	0	0.051	0.069	0	0.545	0.562
Calm3	Nefl	10090.ENSMUSP00000019514	10090.ENSMUSP00000022639	0	0	0	0	0.1	0.111	0.4	0.207	0.568
Calm3	Mecp2	10090.ENSMUSP00000019514	10090.ENSMUSP00000033770	0	0	0	0	0.061	0	0.4	0.299	0.57
Calm3	Iqsec2	10090.ENSMUSP00000019514	10090.ENSMUSP00000127249	0	0	0	0	0.07	0.175	0	0.486	0.571
Calm3	Cyct	10090.ENSMUSP00000019514	10090.ENSMUSP00000028430	0	0	0	0	0.046	0	0	0.571	0.573
Calm3	Eea1	10090.ENSMUSP00000019514	10090.ENSMUSP00000061493	0	0	0	0	0	0	0	0.575	0.575
Calm3	Gm10053	10090.ENSMUSP00000019514	10090.ENSMUSP00000072829	0	0	0	0	0.05	0	0	0.572	0.576
Calm3	Jph3	10090.ENSMUSP00000019514	10090.ENSMUSP00000026357	0	0	0	0	0.101	0.101	0	0.543	0.598
Calm3	Rgs19	10090.ENSMUSP00000019514	10090.ENSMUSP00000104408	0	0	0	0	0	0	0	0.602	0.602
Calm3	S100a1	10090.ENSMUSP00000019514	10090.ENSMUSP00000058237	0	0	0	0	0	0.124	0	0.573	0.61
Calm3	Lrrc7	10090.ENSMUSP00000019514	10090.ENSMUSP00000142498	0	0	0	0	0.057	0.101	0.4	0.329	0.613
Calm3	Sod1	10090.ENSMUSP00000019514	10090.ENSMUSP00000023707	0	0	0	0	0.048	0.088	0.4	0.354	0.618
Calm3	Jph1	10090.ENSMUSP00000019514	10090.ENSMUSP00000039072	0	0	0	0	0.056	0.101	0	0.604	0.634
Calm3	Rgs10	10090.ENSMUSP00000019514	10090.ENSMUSP00000033133	0	0	0	0	0.053	0	0	0.634	0.638
Calm3	Tpm2	10090.ENSMUSP00000019514	10090.ENSMUSP00000103546	0	0	0	0	0.09	0.123	0.5	0.23	0.651
Calm3	Tpm3	10090.ENSMUSP00000019514	10090.ENSMUSP00000113978	0	0	0	0	0.096	0.123	0.5	0.232	0.655
Calm3	Ppp1r3f	10090.ENSMUSP00000019514	10090.ENSMUSP00000122903	0	0	0	0	0	0	0.65	0.094	0.669
Calm3	Trpm4	10090.ENSMUSP00000019514	10090.ENSMUSP00000040367	0	0	0	0	0	0.048	0	0.684	0.686
Calm3	Vcl	10090.ENSMUSP00000019514	10090.ENSMUSP00000022369	0	0	0	0	0	0	0.5	0.4	0.687
Calm3	Dapk3	10090.ENSMUSP00000019514	10090.ENSMUSP00000137333	0	0	0	0	0.066	0.363	0	0.529	0.695
Calm3	Plcb2	10090.ENSMUSP00000019514	10090.ENSMUSP00000099583	0	0	0	0	0	0	0.65	0.191	0.705
Calm3	Marcksl1	10090.ENSMUSP00000019514	10090.ENSMUSP00000055637	0	0	0	0	0.058	0	0	0.713	0.718
Calm3	Myh11	10090.ENSMUSP00000019514	10090.ENSMUSP00000155052	0	0	0	0	0.056	0.239	0.5	0.328	0.726
Calm3	Ttn	10090.ENSMUSP00000019514	10090.ENSMUSP00000107477	0	0	0	0	0	0.27	0	0.67	0.749
Calm3	Stim1	10090.ENSMUSP00000019514	10090.ENSMUSP00000033289	0	0	0	0	0.046	0.061	0	0.795	0.801
Calm3	Snca	10090.ENSMUSP00000019514	10090.ENSMUSP00000109907	0	0	0	0	0.094	0.304	0	0.73	0.815
Calm3	Mbp	10090.ENSMUSP00000019514	10090.ENSMUSP00000046185	0	0	0	0	0.071	0.185	0	0.782	0.82
Calm3	Tpm1	10090.ENSMUSP00000019514	10090.ENSMUSP00000109337	0	0	0	0	0.091	0.123	0.5	0.62	0.828
Calm3	Creb1	10090.ENSMUSP00000019514	10090.ENSMUSP00000059973	0	0	0	0	0.066	0	0	0.824	0.829
Calm3	Slc9a1	10090.ENSMUSP00000019514	10090.ENSMUSP00000030669	0	0	0	0	0.06	0.296	0	0.796	0.853
Calm3	Gap43	10090.ENSMUSP00000019514	10090.ENSMUSP00000099881	0	0	0	0	0.113	0.292	0	0.841	0.891
Calm3	Grin2b	10090.ENSMUSP00000019514	10090.ENSMUSP00000062284	0	0	0	0	0.071	0.227	0.65	0.653	0.901
Calm3	Unc13a	10090.ENSMUSP00000019514	10090.ENSMUSP00000030170	0	0	0	0	0.093	0.278	0	0.869	0.907
Calm3	Grin2a	10090.ENSMUSP00000019514	10090.ENSMUSP00000142900	0	0	0	0	0.058	0	0.65	0.747	0.909
Calm3	Fkbp1b	10090.ENSMUSP00000019514	10090.ENSMUSP00000020964	0	0	0	0	0.219	0.415	0	0.841	0.921
Calm3	Cnga4	10090.ENSMUSP00000019514	10090.ENSMUSP00000033187	0	0	0	0	0	0	0.9	0.32	0.929
Calm3	Pcp4	10090.ENSMUSP00000019514	10090.ENSMUSP00000062539	0	0	0	0	0.096	0.059	0	0.954	0.957
Calm3	Nrgn	10090.ENSMUSP00000019514	10090.ENSMUSP00000070113	0	0	0	0	0.094	0.094	0	0.962	0.966
Calm3	Marcks	10090.ENSMUSP00000019514	10090.ENSMUSP00000090245	0	0	0	0	0.046	0.136	0	0.975	0.978
Calm3	Myo5a	10090.ENSMUSP00000019514	10090.ENSMUSP00000116028	0	0	0	0	0.073	0.962	0.4	0.487	0.988
Camsap1	Clns1a	10090.ENSMUSP00000109804	10090.ENSMUSP00000026506	0	0	0	0	0.064	0	0	0.538	0.55
Camsap2	Gcc2	10090.ENSMUSP00000142299	10090.ENSMUSP00000054033	0	0	0	0	0.057	0	0	0.487	0.496
Camsap2	Map7d1	10090.ENSMUSP00000142299	10090.ENSMUSP00000054338	0	0	0	0	0.058	0.095	0	0.42	0.463
Camsap2	Timeless	10090.ENSMUSP00000142299	10090.ENSMUSP00000058021	0	0	0	0	0	0	0	0.453	0.453
Camsap2	Clip1	10090.ENSMUSP00000142299	10090.ENSMUSP00000107192	0	0	0	0	0.08	0.068	0	0.444	0.482
Camsap2	Map7	10090.ENSMUSP00000142299	10090.ENSMUSP00000111963	0	0	0	0	0	0.098	0	0.391	0.427
Camsap2	Clasp2	10090.ENSMUSP00000142299	10090.ENSMUSP00000130201	0	0	0	0	0.091	0.063	0	0.373	0.419
Camsap2	Camsap3	10090.ENSMUSP00000142299	10090.ENSMUSP00000146896	0	0	0	0.847	0	0.612	0	0.156	0.658
Camsap3	Plekha6	10090.ENSMUSP00000146896	10090.ENSMUSP00000048214	0	0	0	0	0.098	0	0	0.366	0.403
Camsap3	Map7d1	10090.ENSMUSP00000146896	10090.ENSMUSP00000054338	0	0	0	0	0.045	0.086	0	0.434	0.463
Camsap3	Tubgcp6	10090.ENSMUSP00000146896	10090.ENSMUSP00000104977	0	0	0	0	0.047	0	0	0.406	0.41
Camsap3	Clip1	10090.ENSMUSP00000146896	10090.ENSMUSP00000107192	0	0	0	0	0	0.068	0	0.423	0.439
Camsap3	Map7	10090.ENSMUSP00000146896	10090.ENSMUSP00000111963	0	0	0	0	0.111	0.092	0	0.33	0.412
Camsap3	Cep135	10090.ENSMUSP00000146896	10090.ENSMUSP00000112602	0	0	0	0	0	0	0	0.401	0.401
Camsap3	Clasp2	10090.ENSMUSP00000146896	10090.ENSMUSP00000130201	0	0	0	0	0	0.063	0	0.407	0.421
Cap1	Fyttd1	10090.ENSMUSP00000101864	10090.ENSMUSP00000023489	0	0	0	0	0.053	0.327	0	0.194	0.441
Cap1	Pmch	10090.ENSMUSP00000101864	10090.ENSMUSP00000044352	0	0	0	0	0	0	0	0.538	0.538
Cap1	Tpm3	10090.ENSMUSP00000101864	10090.ENSMUSP00000113978	0	0	0	0	0.149	0.322	0	0.226	0.515
Carhsp1	Rps11	10090.ENSMUSP00000008537	10090.ENSMUSP00000003521	0	0	0	0	0.185	0.285	0	0.16	0.467
Carhsp1	Mrpl27	10090.ENSMUSP00000008537	10090.ENSMUSP00000025278	0.053	0	0	0	0.121	0.301	0	0.102	0.407
Carhsp1	Mrps16	10090.ENSMUSP00000008537	10090.ENSMUSP00000055619	0.061	0	0	0	0.091	0.207	0	0.231	0.409
Carhsp1	Rps15	10090.ENSMUSP00000008537	10090.ENSMUSP00000069004	0	0	0	0	0.16	0.207	0	0.194	0.416
Carhsp1	Mrps12	10090.ENSMUSP00000008537	10090.ENSMUSP00000132443	0	0	0	0	0.237	0.258	0	0.117	0.456
Carhsp1	Rps23	10090.ENSMUSP00000008537	10090.ENSMUSP00000054490	0	0	0	0	0.237	0.258	0	0.117	0.456
Carhsp1	Pnpo	10090.ENSMUSP00000008537	10090.ENSMUSP00000018803	0.061	0	0	0	0	0	0	0.513	0.523
Carmil2	Tmod2	10090.ENSMUSP00000148422	10090.ENSMUSP00000069956	0	0	0	0	0.061	0	0	0.525	0.535
Casc1	Dnhd1	10090.ENSMUSP00000062279	10090.ENSMUSP00000121261	0	0	0	0	0.049	0	0.54	0.053	0.549
Casc1	Dnah8	10090.ENSMUSP00000062279	10090.ENSMUSP00000157469	0	0	0	0	0	0	0.72	0	0.72
Casc1	Dnal1	10090.ENSMUSP00000062279	10090.ENSMUSP00000121038	0	0	0	0	0.074	0	0.72	0.174	0.767
Caskin1	Stk32c	10090.ENSMUSP00000024958	10090.ENSMUSP00000016125	0	0	0	0	0.145	0.069	0	0.314	0.407
Caskin1	Dlgap2	10090.ENSMUSP00000024958	10090.ENSMUSP00000123078	0	0	0	0	0.1	0	0	0.379	0.417
Caskin1	Dlgap3	10090.ENSMUSP00000024958	10090.ENSMUSP00000101700	0	0	0	0	0.174	0	0	0.335	0.427
Caskin1	Nrxn2	10090.ENSMUSP00000024958	10090.ENSMUSP00000109089	0	0	0	0	0.266	0	0	0.29	0.457
Caskin1	Unc13a	10090.ENSMUSP00000024958	10090.ENSMUSP00000030170	0	0	0	0	0.145	0	0	0.396	0.461
Caskin1	Ppfia2	10090.ENSMUSP00000024958	10090.ENSMUSP00000151545	0	0	0	0	0.122	0	0	0.489	0.532
Cavin1	Lmna	10090.ENSMUSP00000058321	10090.ENSMUSP00000029699	0	0	0	0	0.186	0	0	0.374	0.468
Cavin1	Mcam	10090.ENSMUSP00000058321	10090.ENSMUSP00000034650	0	0	0	0	0.141	0	0.4	0	0.462
Cavin1	Cavin3	10090.ENSMUSP00000058321	10090.ENSMUSP00000044979	0	0	0	0.732	0.298	0.161	0	0.637	0.768
Cavin1	Cavin2	10090.ENSMUSP00000058321	10090.ENSMUSP00000055694	0	0	0	0.837	0.305	0.128	0	0.352	0.573
Cavin1	Cit	10090.ENSMUSP00000058321	10090.ENSMUSP00000062049	0	0	0	0	0	0	0.4	0	0.4
Cavin1	Dag1	10090.ENSMUSP00000058321	10090.ENSMUSP00000142109	0	0	0	0	0.079	0	0	0.377	0.402
Cavin1	Daam1	10090.ENSMUSP00000058321	10090.ENSMUSP00000082406	0	0	0	0	0	0	0.4	0.057	0.41
Cavin1	Tjp2	10090.ENSMUSP00000058321	10090.ENSMUSP00000156728	0	0	0	0	0.061	0	0.4	0.112	0.456
Cavin1	Snap23	10090.ENSMUSP00000058321	10090.ENSMUSP00000112138	0	0	0	0	0.047	0.077	0.4	0.125	0.476
Cavin1	Cttn	10090.ENSMUSP00000058321	10090.ENSMUSP00000099368	0	0	0	0	0.142	0	0	0.421	0.481
Cavin1	Cryab	10090.ENSMUSP00000058321	10090.ENSMUSP00000149803	0	0	0	0	0.177	0	0	0.488	0.561
Cavin2	Cavin3	10090.ENSMUSP00000055694	10090.ENSMUSP00000044979	0	0	0	0.836	0.174	0.122	0	0.539	0.636
Cavin2	Fhl1	10090.ENSMUSP00000055694	10090.ENSMUSP00000110417	0	0	0	0	0.305	0	0	0.193	0.416
Cbarp	Fsip2	10090.ENSMUSP00000101008	10090.ENSMUSP00000120314	0	0	0	0	0	0	0	0.593	0.593
Cbx1	Lbr	10090.ENSMUSP00000091475	10090.ENSMUSP00000005003	0	0	0	0	0.061	0.121	0	0.518	0.568
Cbx1	Hdac5	10090.ENSMUSP00000091475	10090.ENSMUSP00000008999	0	0	0	0	0	0.168	0	0.311	0.402
Cbx1	Macroh2a1	10090.ENSMUSP00000091475	10090.ENSMUSP00000016081	0	0	0	0	0	0.168	0	0.389	0.47
Cbx1	Cenpv	10090.ENSMUSP00000091475	10090.ENSMUSP00000018653	0	0	0	0	0	0	0	0.494	0.494
Cbx1	Hdac2	10090.ENSMUSP00000091475	10090.ENSMUSP00000019911	0	0	0	0	0.069	0.168	0	0.412	0.505
Cbx1	Smarca2	10090.ENSMUSP00000091475	10090.ENSMUSP00000025862	0	0	0	0	0.053	0.248	0	0.277	0.44
Cbx1	Lmna	10090.ENSMUSP00000091475	10090.ENSMUSP00000029699	0	0	0	0	0.076	0.071	0	0.43	0.468
Cbx1	Psip1	10090.ENSMUSP00000091475	10090.ENSMUSP00000030207	0	0	0	0	0.126	0.067	0	0.369	0.441
Cbx1	Cbx3	10090.ENSMUSP00000091475	10090.ENSMUSP00000031862	0	0	0.057	0.966	0.329	0.646	0	0.142	0.782
Cbx1	Mecp2	10090.ENSMUSP00000091475	10090.ENSMUSP00000033770	0	0	0	0	0.056	0.335	0	0.401	0.592
Cbx1	Smarca5	10090.ENSMUSP00000091475	10090.ENSMUSP00000044361	0	0	0	0	0.139	0.168	0	0.39	0.526
Cbx1	H2ax	10090.ENSMUSP00000091475	10090.ENSMUSP00000051432	0	0	0	0	0.065	0.097	0	0.532	0.57
Cbx1	Nipbl	10090.ENSMUSP00000091475	10090.ENSMUSP00000059385	0	0	0	0	0.072	0.274	0	0.337	0.515
Cbx1	Numa1	10090.ENSMUSP00000091475	10090.ENSMUSP00000081912	0	0	0	0	0.042	0.059	0	0.691	0.698
Cbx1	H4c11	10090.ENSMUSP00000091475	10090.ENSMUSP00000085006	0	0	0	0	0	0.331	0	0.47	0.631
Cbx1	Trp53bp1	10090.ENSMUSP00000091475	10090.ENSMUSP00000106278	0	0	0	0	0.09	0	0	0.411	0.441
Cbx1	Srsf3	10090.ENSMUSP00000091475	10090.ENSMUSP00000117045	0	0	0	0	0.117	0	0	0.455	0.498
Cbx1	Lmnb2	10090.ENSMUSP00000091475	10090.ENSMUSP00000136524	0	0	0	0	0.076	0.071	0	0.472	0.507
Cbx1	Cbx5	10090.ENSMUSP00000091475	10090.ENSMUSP00000113157	0	0	0.06	0.96	0.069	0.573	0	0.497	0.787
Cbx1	Hdac1	10090.ENSMUSP00000091475	10090.ENSMUSP00000099657	0	0	0	0	0.127	0.168	0	0.875	0.902
Cbx1	H3f3b	10090.ENSMUSP00000091475	10090.ENSMUSP00000102062	0	0	0	0	0.094	0.72	0	0.918	0.977
Cbx3	Lbr	10090.ENSMUSP00000031862	10090.ENSMUSP00000005003	0	0	0	0	0.083	0.093	0	0.769	0.791
Cbx3	Macroh2a1	10090.ENSMUSP00000031862	10090.ENSMUSP00000016081	0	0	0	0	0.06	0.137	0.5	0.313	0.684
Cbx3	Hdac2	10090.ENSMUSP00000031862	10090.ENSMUSP00000019911	0	0	0	0	0.072	0.168	0	0.647	0.704
Cbx3	Macroh2a2	10090.ENSMUSP00000031862	10090.ENSMUSP00000020283	0	0	0	0	0.057	0.112	0.5	0.19	0.615
Cbx3	Rad21	10090.ENSMUSP00000031862	10090.ENSMUSP00000022927	0	0	0	0	0.124	0.124	0	0.55	0.625
Cbx3	Lmna	10090.ENSMUSP00000031862	10090.ENSMUSP00000029699	0	0	0	0	0.086	0.151	0	0.415	0.507
Cbx3	Erh	10090.ENSMUSP00000031862	10090.ENSMUSP00000129620	0	0	0	0	0.16	0.317	0	0.047	0.405
Cbx3	Setd2	10090.ENSMUSP00000031862	10090.ENSMUSP00000116313	0	0	0	0	0.082	0.14	0	0.317	0.414
Cbx3	Pcnp	10090.ENSMUSP00000031862	10090.ENSMUSP00000110087	0	0	0	0	0.385	0	0	0.09	0.416
Cbx3	Polr2a	10090.ENSMUSP00000031862	10090.ENSMUSP00000050771	0	0	0	0	0.053	0.289	0	0.233	0.439
Cbx3	Kdm4a	10090.ENSMUSP00000031862	10090.ENSMUSP00000102014	0	0	0	0	0	0.098	0	0.432	0.466
Cbx3	Trp53bp1	10090.ENSMUSP00000031862	10090.ENSMUSP00000106278	0	0	0	0	0.107	0	0	0.431	0.47
Cbx3	Ilf3	10090.ENSMUSP00000031862	10090.ENSMUSP00000065770	0	0	0	0	0.115	0	0	0.442	0.485
Cbx3	Morf4l1	10090.ENSMUSP00000031862	10090.ENSMUSP00000082346	0	0	0	0	0.275	0.06	0	0.323	0.498
Cbx3	H2ac18	10090.ENSMUSP00000031862	10090.ENSMUSP00000077814	0	0	0	0	0	0.097	0.5	0.065	0.54
Cbx3	H2ac21	10090.ENSMUSP00000031862	10090.ENSMUSP00000072858	0	0	0	0	0	0.097	0.5	0.065	0.54
Cbx3	Nipbl	10090.ENSMUSP00000031862	10090.ENSMUSP00000059385	0	0	0	0	0.07	0.274	0	0.425	0.578
Cbx3	H2az2	10090.ENSMUSP00000031862	10090.ENSMUSP00000105359	0	0	0	0	0.159	0.118	0.5	0.116	0.628
Cbx3	Smchd1	10090.ENSMUSP00000031862	10090.ENSMUSP00000121835	0	0	0	0	0.073	0.059	0	0.651	0.668
Cbx3	H4c11	10090.ENSMUSP00000031862	10090.ENSMUSP00000085006	0	0	0	0	0	0.139	0.5	0.418	0.728
Cbx3	Mecp2	10090.ENSMUSP00000031862	10090.ENSMUSP00000033770	0	0	0	0	0.056	0.335	0	0.618	0.739
Cbx3	Hmgb1	10090.ENSMUSP00000031862	10090.ENSMUSP00000082682	0	0	0	0	0.724	0.067	0	0.09	0.745
Cbx3	Srsf1	10090.ENSMUSP00000031862	10090.ENSMUSP00000120595	0	0	0	0	0.134	0	0	0.747	0.771
Cbx3	Smarca5	10090.ENSMUSP00000031862	10090.ENSMUSP00000044361	0	0	0	0	0.129	0.168	0.72	0.267	0.831
Cbx3	H2ax	10090.ENSMUSP00000031862	10090.ENSMUSP00000051432	0	0	0	0	0.079	0.097	0.5	0.693	0.855
Cbx3	Cbx5	10090.ENSMUSP00000031862	10090.ENSMUSP00000113157	0	0	0.06	0.958	0.125	0.669	0	0.65	0.892
Cbx3	Hdac1	10090.ENSMUSP00000031862	10090.ENSMUSP00000099657	0	0	0	0	0.078	0.168	0	0.88	0.9
Cbx3	H3f3b	10090.ENSMUSP00000031862	10090.ENSMUSP00000102062	0	0	0	0	0.125	0.428	0.5	0.968	0.991
Cbx5	Lbr	10090.ENSMUSP00000113157	10090.ENSMUSP00000005003	0	0	0	0	0.062	0.314	0	0.871	0.91
Cbx5	Hdac5	10090.ENSMUSP00000113157	10090.ENSMUSP00000008999	0	0	0	0	0	0.168	0	0.333	0.421
Cbx5	Hdac2	10090.ENSMUSP00000113157	10090.ENSMUSP00000019911	0	0	0	0	0.073	0.168	0	0.448	0.537
Cbx5	Tmpo	10090.ENSMUSP00000113157	10090.ENSMUSP00000020123	0	0	0	0	0.084	0.066	0	0.423	0.464
Cbx5	Mrpl22	10090.ENSMUSP00000113157	10090.ENSMUSP00000020820	0	0	0	0	0.042	0	0	0.432	0.432
Cbx5	Nrcam	10090.ENSMUSP00000113157	10090.ENSMUSP00000020939	0	0	0	0	0.577	0	0	0	0.577
Cbx5	Dek	10090.ENSMUSP00000113157	10090.ENSMUSP00000021807	0	0	0	0	0.094	0	0	0.521	0.547
Cbx5	Sub1	10090.ENSMUSP00000113157	10090.ENSMUSP00000022816	0	0	0	0	0.085	0.093	0	0.451	0.505
Cbx5	Rad21	10090.ENSMUSP00000113157	10090.ENSMUSP00000022927	0	0	0	0	0.084	0.124	0	0.314	0.402
Cbx5	Smarca2	10090.ENSMUSP00000113157	10090.ENSMUSP00000025862	0	0	0	0	0.063	0.302	0	0.234	0.456
Cbx5	Parp1	10090.ENSMUSP00000113157	10090.ENSMUSP00000027777	0	0	0	0	0.09	0.068	0	0.436	0.481
Cbx5	Lmna	10090.ENSMUSP00000113157	10090.ENSMUSP00000029699	0	0	0	0	0.074	0.151	0	0.593	0.652
Cbx5	Psip1	10090.ENSMUSP00000113157	10090.ENSMUSP00000030207	0	0	0	0	0.159	0.062	0	0.335	0.429
Cbx5	Mecp2	10090.ENSMUSP00000113157	10090.ENSMUSP00000033770	0	0	0	0	0.06	0.345	0	0.548	0.698
Cbx5	Smarca5	10090.ENSMUSP00000113157	10090.ENSMUSP00000044361	0	0	0	0	0.11	0.168	0	0.331	0.462
Cbx5	H2ax	10090.ENSMUSP00000113157	10090.ENSMUSP00000051432	0	0	0	0	0.068	0.097	0	0.588	0.623
Cbx5	Nipbl	10090.ENSMUSP00000113157	10090.ENSMUSP00000059385	0	0	0	0	0.071	0.274	0	0.468	0.61
Cbx5	Ilf3	10090.ENSMUSP00000113157	10090.ENSMUSP00000065770	0	0	0	0	0.144	0	0	0.436	0.496
Cbx5	Ybx1	10090.ENSMUSP00000113157	10090.ENSMUSP00000078589	0	0	0	0	0.053	0	0	0.551	0.556
Cbx5	Morf4l1	10090.ENSMUSP00000113157	10090.ENSMUSP00000082346	0	0	0	0	0.157	0.06	0	0.487	0.558
Cbx5	H4c11	10090.ENSMUSP00000113157	10090.ENSMUSP00000085006	0	0	0	0	0	0.537	0	0.551	0.783
Cbx5	Hdac1	10090.ENSMUSP00000113157	10090.ENSMUSP00000099657	0	0	0	0	0.072	0.168	0	0.728	0.772
Cbx5	Kdm4a	10090.ENSMUSP00000113157	10090.ENSMUSP00000102014	0	0	0	0	0	0.098	0	0.71	0.728
Cbx5	H3f3b	10090.ENSMUSP00000113157	10090.ENSMUSP00000102062	0	0	0	0	0.059	0.942	0.5	0.991	0.999
Cbx5	Mef2d	10090.ENSMUSP00000113157	10090.ENSMUSP00000103184	0	0	0	0	0	0.052	0	0.409	0.416
Cbx5	H2az2	10090.ENSMUSP00000113157	10090.ENSMUSP00000105359	0	0	0	0	0.119	0.118	0	0.303	0.411
Cbx5	Trp53bp1	10090.ENSMUSP00000113157	10090.ENSMUSP00000106278	0	0	0	0	0.105	0	0	0.48	0.514
Cbx5	Setd2	10090.ENSMUSP00000113157	10090.ENSMUSP00000116313	0	0	0	0	0.085	0.14	0	0.316	0.415
Cbx5	Srsf3	10090.ENSMUSP00000113157	10090.ENSMUSP00000117045	0	0	0	0	0.11	0	0	0.37	0.416
Cbx5	Lmnb2	10090.ENSMUSP00000113157	10090.ENSMUSP00000136524	0	0	0	0	0.086	0.071	0	0.452	0.494
Cc2d1a	Chmp5	10090.ENSMUSP00000046449	10090.ENSMUSP00000030128	0	0	0	0	0	0	0	0.405	0.405
Cc2d1a	Chmp4b	10090.ENSMUSP00000046449	10090.ENSMUSP00000036206	0	0	0	0	0.058	0.425	0	0.184	0.519
Ccar1	Fxr1	10090.ENSMUSP00000020268	10090.ENSMUSP00000001620	0	0	0	0	0.198	0.164	0	0.529	0.657
Ccar1	G3bp1	10090.ENSMUSP00000020268	10090.ENSMUSP00000018727	0	0	0	0	0.117	0	0	0.518	0.556
Ccar1	Fxr2	10090.ENSMUSP00000020268	10090.ENSMUSP00000018909	0	0	0	0	0.088	0	0	0.541	0.564
Ccar1	Srsf1	10090.ENSMUSP00000020268	10090.ENSMUSP00000120595	0	0	0	0	0.289	0	0	0.203	0.41
Ccar1	Ddx42	10090.ENSMUSP00000020268	10090.ENSMUSP00000021046	0	0	0	0	0.404	0	0	0.053	0.411
Ccar1	Rbm25	10090.ENSMUSP00000020268	10090.ENSMUSP00000048470	0	0	0	0	0.371	0	0	0.113	0.418
Ccar1	Sec62	10090.ENSMUSP00000020268	10090.ENSMUSP00000029256	0	0	0	0	0.08	0	0	0.394	0.419
Ccar1	Rbm10	10090.ENSMUSP00000020268	10090.ENSMUSP00000111032	0	0	0	0	0.087	0.362	0	0.105	0.434
Ccar1	Nipbl	10090.ENSMUSP00000020268	10090.ENSMUSP00000059385	0	0	0	0	0.437	0	0	0	0.437
Ccar1	Wdr33	10090.ENSMUSP00000020268	10090.ENSMUSP00000025264	0	0	0	0	0.319	0	0	0.208	0.438
Ccar1	Srrm1	10090.ENSMUSP00000020268	10090.ENSMUSP00000125003	0	0	0	0	0.385	0	0	0.148	0.454
Ccar1	Rbm5	10090.ENSMUSP00000020268	10090.ENSMUSP00000138379	0	0	0	0	0.219	0.227	0	0.213	0.484
Ccar1	Zfp638	10090.ENSMUSP00000020268	10090.ENSMUSP00000144989	0	0	0	0	0.462	0	0	0.117	0.505
Ccar1	Eif5b	10090.ENSMUSP00000020268	10090.ENSMUSP00000027252	0	0	0	0	0.226	0	0	0.405	0.52
Ccar1	Ddx46	10090.ENSMUSP00000020268	10090.ENSMUSP00000133245	0	0	0	0	0.504	0	0	0.099	0.534
Ccar1	Cpsf6	10090.ENSMUSP00000020268	10090.ENSMUSP00000134823	0	0	0	0	0.517	0.064	0	0.12	0.567
Ccar1	Fip1l1	10090.ENSMUSP00000020268	10090.ENSMUSP00000109164	0	0	0	0	0.575	0	0	0	0.575
Ccar1	Ddx50	10090.ENSMUSP00000020268	10090.ENSMUSP00000020270	0	0	0	0	0.162	0.041	0	0.515	0.576
Ccar1	Ssb	10090.ENSMUSP00000020268	10090.ENSMUSP00000130313	0	0	0	0	0.585	0	0	0	0.585
Ccar1	Tpr	10090.ENSMUSP00000020268	10090.ENSMUSP00000117616	0	0	0	0	0.628	0	0	0	0.628
Ccar1	Top1	10090.ENSMUSP00000020268	10090.ENSMUSP00000105094	0	0	0	0	0.798	0.064	0	0.07	0.809
Ccar1	Thoc2	10090.ENSMUSP00000020268	10090.ENSMUSP00000044677	0	0	0	0	0.809	0	0	0.047	0.81
Ccar1	Prpf40a	10090.ENSMUSP00000020268	10090.ENSMUSP00000075655	0	0	0	0	0.827	0.042	0	0.047	0.828
Ccar1	U2surp	10090.ENSMUSP00000020268	10090.ENSMUSP00000078602	0	0	0	0	0.816	0	0	0.225	0.852
Ccdc177	Ptprn2	10090.ENSMUSP00000072982	10090.ENSMUSP00000064046	0	0	0	0	0.108	0.085	0	0.329	0.404
Ccdc177	Dlgap2	10090.ENSMUSP00000072982	10090.ENSMUSP00000123078	0	0	0	0	0.1	0	0	0.398	0.435
Ccdc177	Gprin1	10090.ENSMUSP00000072982	10090.ENSMUSP00000115539	0	0	0	0	0.153	0.059	0	0.502	0.569
Ccdc58	Dnajc19	10090.ENSMUSP00000125874	10090.ENSMUSP00000011029	0	0	0	0	0.226	0.074	0	0.281	0.44
Ccdc58	Uqcrb	10090.ENSMUSP00000125874	10090.ENSMUSP00000021993	0	0	0	0	0.49	0	0	0	0.49
Ccdc58	Slc25a30	10090.ENSMUSP00000125874	10090.ENSMUSP00000022580	0	0	0	0	0.045	0	0	0.415	0.417
Ccdc58	Mrpl30	10090.ENSMUSP00000125874	10090.ENSMUSP00000027256	0	0	0	0	0.604	0	0	0	0.604
Ccdc58	Ssbp1	10090.ENSMUSP00000125874	10090.ENSMUSP00000031971	0	0	0	0	0.661	0	0	0	0.661
Ccdc58	Mrps35	10090.ENSMUSP00000125874	10090.ENSMUSP00000048348	0	0	0	0	0.182	0	0	0.674	0.722
Ccdc58	Mrps36	10090.ENSMUSP00000125874	10090.ENSMUSP00000104957	0	0	0	0	0.161	0	0	0.439	0.51
Ccdc58	Timm9	10090.ENSMUSP00000125874	10090.ENSMUSP00000126298	0	0	0	0	0.461	0	0	0.519	0.729
Ccdc85a	Ccdc85c	10090.ENSMUSP00000124972	10090.ENSMUSP00000152421	0	0	0	0.864	0	0	0	0.434	0.434
Ccdc85c	Ebna1bp2	10090.ENSMUSP00000152421	10090.ENSMUSP00000030501	0	0	0	0	0	0	0	0.506	0.506
Ccdc88a	Ric8a	10090.ENSMUSP00000048978	10090.ENSMUSP00000026558	0	0	0	0	0	0	0	0.41	0.41
Ccdc9	Pnn	10090.ENSMUSP00000114088	10090.ENSMUSP00000021381	0	0	0	0	0	0.185	0.72	0	0.762
Ccdc9	Dlgap4	10090.ENSMUSP00000114088	10090.ENSMUSP00000126980	0	0	0	0	0.06	0	0	0.43	0.441
Ccdc9	Pym1	10090.ENSMUSP00000114088	10090.ENSMUSP00000129789	0	0	0	0	0.051	0	0.72	0	0.722
Ccdc9	Srsf1	10090.ENSMUSP00000114088	10090.ENSMUSP00000120595	0	0	0	0	0	0.082	0.72	0	0.731
Ccdc9	Rbm8a	10090.ENSMUSP00000114088	10090.ENSMUSP00000143190	0	0	0	0	0	0.104	0.72	0	0.738
Cck	Hspb1	10090.ENSMUSP00000149679	10090.ENSMUSP00000005077	0	0	0	0	0.079	0	0	0.384	0.409
Cck	Cd44	10090.ENSMUSP00000149679	10090.ENSMUSP00000005218	0	0	0	0	0	0	0	0.594	0.594
Cck	Rbfox3	10090.ENSMUSP00000149679	10090.ENSMUSP00000017576	0	0	0	0	0.174	0	0	0.415	0.496
Cck	Chga	10090.ENSMUSP00000149679	10090.ENSMUSP00000021610	0	0	0	0	0.153	0	0	0.441	0.506
Cck	Cdh2	10090.ENSMUSP00000149679	10090.ENSMUSP00000025166	0	0	0	0	0.061	0	0	0.74	0.746
Cck	Parp1	10090.ENSMUSP00000149679	10090.ENSMUSP00000027777	0	0	0	0	0.048	0	0	0.607	0.609
Cck	Cyct	10090.ENSMUSP00000149679	10090.ENSMUSP00000028430	0	0	0	0	0	0	0	0.571	0.571
Cck	Chgb	10090.ENSMUSP00000149679	10090.ENSMUSP00000028826	0	0	0	0	0.179	0	0	0.306	0.406
Cck	Pdyn	10090.ENSMUSP00000149679	10090.ENSMUSP00000028883	0	0	0	0	0.121	0	0	0.518	0.558
Cck	Cd9	10090.ENSMUSP00000149679	10090.ENSMUSP00000032492	0	0	0	0	0.043	0	0	0.437	0.438
Cck	Cd81	10090.ENSMUSP00000149679	10090.ENSMUSP00000043768	0	0	0	0	0.043	0	0	0.411	0.412
Cck	Pmch	10090.ENSMUSP00000149679	10090.ENSMUSP00000044352	0	0	0	0	0.091	0	0.4	0.668	0.803
Cck	H2ax	10090.ENSMUSP00000149679	10090.ENSMUSP00000051432	0	0	0	0	0	0	0	0.5	0.499
Cck	Creb1	10090.ENSMUSP00000149679	10090.ENSMUSP00000059973	0	0	0	0	0	0	0	0.451	0.451
Cck	Gm10053	10090.ENSMUSP00000149679	10090.ENSMUSP00000072829	0	0	0	0	0	0	0	0.57	0.57
Cck	Hmgb1	10090.ENSMUSP00000149679	10090.ENSMUSP00000082682	0	0	0	0	0	0	0	0.425	0.425
Cck	Map1a	10090.ENSMUSP00000149679	10090.ENSMUSP00000092223	0	0	0	0	0.11	0	0	0.4	0.443
Cck	Plcb2	10090.ENSMUSP00000149679	10090.ENSMUSP00000099583	0	0	0	0	0	0	0.5	0.302	0.636
Cck	Tjp1	10090.ENSMUSP00000149679	10090.ENSMUSP00000099652	0	0	0	0	0	0	0	0.443	0.443
Cck	H3f3b	10090.ENSMUSP00000149679	10090.ENSMUSP00000102062	0	0	0	0	0	0	0	0.49	0.489
Ccng1	Espl1	10090.ENSMUSP00000020576	10090.ENSMUSP00000064465	0	0	0	0	0.112	0.367	0	0.211	0.518
Ccnt2	Hdac2	10090.ENSMUSP00000027587	10090.ENSMUSP00000019911	0	0	0	0	0.098	0.074	0	0.368	0.427
Ccnt2	Sf3b1	10090.ENSMUSP00000027587	10090.ENSMUSP00000027127	0	0	0	0	0.475	0	0	0.099	0.507
Ccnt2	Hmgn3	10090.ENSMUSP00000027587	10090.ENSMUSP00000124278	0	0	0	0	0.042	0	0	0.417	0.417
Ccnt2	Glyr1	10090.ENSMUSP00000027587	10090.ENSMUSP00000111510	0	0	0	0	0.108	0.291	0	0.16	0.422
Ccnt2	Psip1	10090.ENSMUSP00000027587	10090.ENSMUSP00000030207	0	0	0	0	0.089	0.291	0	0.201	0.439
Ccnt2	Mms22l	10090.ENSMUSP00000027587	10090.ENSMUSP00000103857	0	0	0	0	0	0	0.72	0	0.72
Ccnt2	Tonsl	10090.ENSMUSP00000027587	10090.ENSMUSP00000129597	0	0	0	0	0.051	0.051	0.72	0	0.725
Ccnt2	Polr2a	10090.ENSMUSP00000027587	10090.ENSMUSP00000050771	0	0	0	0	0	0.138	0.5	0.501	0.766
Ccnt2	Larp7	10090.ENSMUSP00000027587	10090.ENSMUSP00000029588	0	0	0	0	0.085	0.3	0	0.693	0.786
Ccnt2	Hexim1	10090.ENSMUSP00000027587	10090.ENSMUSP00000057339	0	0	0	0	0.049	0.415	0	0.869	0.921
Ccsap	Cep162	10090.ENSMUSP00000113319	10090.ENSMUSP00000091319	0	0	0	0	0	0	0	0.409	0.409
Ccsap	Cep170b	10090.ENSMUSP00000113319	10090.ENSMUSP00000098580	0	0	0	0	0.058	0	0	0.452	0.461
Ccsap	Slc4a3	10090.ENSMUSP00000113319	10090.ENSMUSP00000116747	0	0	0	0	0.066	0	0	0.389	0.405
Cd44	S100a4	10090.ENSMUSP00000005218	10090.ENSMUSP00000001046	0	0	0	0	0.265	0	0	0.433	0.566
Cd44	Col6a1	10090.ENSMUSP00000005218	10090.ENSMUSP00000001147	0	0	0	0	0.06	0.041	0.9	0.259	0.924
Cd44	Ncan	10090.ENSMUSP00000005218	10090.ENSMUSP00000002412	0	0	0	0	0	0.137	0	0.633	0.67
Cd44	Lamb1	10090.ENSMUSP00000005218	10090.ENSMUSP00000002979	0	0	0	0	0	0	0.9	0.218	0.918
Cd44	Hdgf	10090.ENSMUSP00000005218	10090.ENSMUSP00000005017	0	0	0	0	0	0	0	0.473	0.473
Cd44	Fcer1g	10090.ENSMUSP00000005218	10090.ENSMUSP00000078875	0	0	0	0	0.143	0	0	0.329	0.4
Cd44	Lima1	10090.ENSMUSP00000005218	10090.ENSMUSP00000073371	0	0	0	0	0.043	0	0	0.401	0.402
Cd44	Cyct	10090.ENSMUSP00000005218	10090.ENSMUSP00000028430	0	0	0	0	0	0	0	0.412	0.412
Cd44	Gja1	10090.ENSMUSP00000005218	10090.ENSMUSP00000151620	0	0	0	0	0.079	0	0	0.391	0.416
Cd44	Lmna	10090.ENSMUSP00000005218	10090.ENSMUSP00000029699	0	0	0	0	0.14	0	0	0.355	0.422
Cd44	Srsf1	10090.ENSMUSP00000005218	10090.ENSMUSP00000120595	0	0	0	0	0	0	0	0.426	0.426
Cd44	Gm10053	10090.ENSMUSP00000005218	10090.ENSMUSP00000072829	0	0	0	0	0	0	0	0.43	0.43
Cd44	Jak1	10090.ENSMUSP00000005218	10090.ENSMUSP00000099842	0	0	0	0	0.1	0.062	0	0.391	0.441
Cd44	Tjp1	10090.ENSMUSP00000005218	10090.ENSMUSP00000099652	0	0	0	0	0	0	0	0.442	0.442
Cd44	Igbp1	10090.ENSMUSP00000005218	10090.ENSMUSP00000033570	0	0	0	0	0	0	0	0.443	0.443
Cd44	H3f3b	10090.ENSMUSP00000005218	10090.ENSMUSP00000102062	0	0	0	0	0.044	0	0	0.443	0.444
Cd44	Mapt	10090.ENSMUSP00000005218	10090.ENSMUSP00000097919	0	0	0	0	0	0	0	0.444	0.444
Cd44	Srsf5	10090.ENSMUSP00000005218	10090.ENSMUSP00000105980	0	0	0	0	0	0	0	0.454	0.454
Cd44	Notch4	10090.ENSMUSP00000005218	10090.ENSMUSP00000015612	0	0	0	0	0	0.054	0	0.449	0.456
Cd44	Parp1	10090.ENSMUSP00000005218	10090.ENSMUSP00000027777	0	0	0	0	0	0.053	0	0.45	0.456
Cd44	Cd55	10090.ENSMUSP00000005218	10090.ENSMUSP00000027650	0	0	0	0	0.078	0	0	0.441	0.463
Cd44	S1pr1	10090.ENSMUSP00000005218	10090.ENSMUSP00000050897	0	0	0	0	0.102	0	0	0.458	0.492
Cd44	Stmn1	10090.ENSMUSP00000005218	10090.ENSMUSP00000030636	0	0	0	0	0	0	0	0.498	0.498
Cd44	Srrm2	10090.ENSMUSP00000005218	10090.ENSMUSP00000085993	0	0	0.455	0	0.053	0	0	0.121	0.506
Cd44	Cttn	10090.ENSMUSP00000005218	10090.ENSMUSP00000099368	0	0	0	0	0.06	0	0	0.498	0.508
Cd44	Hspg2	10090.ENSMUSP00000005218	10090.ENSMUSP00000131316	0	0	0	0	0	0	0	0.512	0.512
Cd44	Cd82	10090.ENSMUSP00000005218	10090.ENSMUSP00000028644	0	0	0	0	0.064	0.081	0	0.483	0.517
Cd44	Krt20	10090.ENSMUSP00000005218	10090.ENSMUSP00000017743	0	0	0	0	0.044	0	0	0.516	0.518
Cd44	Tcf4	10090.ENSMUSP00000005218	10090.ENSMUSP00000110636	0	0	0	0	0.09	0	0	0.504	0.53
Cd44	Gpc1	10090.ENSMUSP00000005218	10090.ENSMUSP00000047199	0	0	0	0	0.042	0.093	0	0.505	0.532
Cd44	Folr1	10090.ENSMUSP00000005218	10090.ENSMUSP00000102598	0	0	0	0	0	0	0	0.533	0.533
Cd44	Hapln1	10090.ENSMUSP00000005218	10090.ENSMUSP00000022108	0	0	0	0	0	0.054	0	0.534	0.54
Cd44	Nid2	10090.ENSMUSP00000005218	10090.ENSMUSP00000022340	0	0	0	0	0	0	0	0.548	0.548
Cd44	Ybx1	10090.ENSMUSP00000005218	10090.ENSMUSP00000078589	0	0	0	0	0	0	0	0.557	0.557
Cd44	Krt14	10090.ENSMUSP00000005218	10090.ENSMUSP00000007272	0	0	0	0	0.058	0	0	0.557	0.565
Cd44	Hnrnpm	10090.ENSMUSP00000005218	10090.ENSMUSP00000120115	0	0	0	0	0	0	0	0.568	0.568
Cd44	Tspan15	10090.ENSMUSP00000005218	10090.ENSMUSP00000047029	0	0	0	0	0	0.093	0	0.589	0.611
Cd44	Krt18	10090.ENSMUSP00000005218	10090.ENSMUSP00000023803	0	0	0	0	0.065	0	0	0.604	0.614
Cd44	Krt19	10090.ENSMUSP00000005218	10090.ENSMUSP00000007317	0	0	0	0	0.051	0	0	0.617	0.621
Cd44	Vcl	10090.ENSMUSP00000005218	10090.ENSMUSP00000022369	0	0	0	0	0.094	0	0	0.646	0.665
Cd44	Mcam	10090.ENSMUSP00000005218	10090.ENSMUSP00000034650	0	0	0	0	0	0	0	0.694	0.694
Cd44	Cd81	10090.ENSMUSP00000005218	10090.ENSMUSP00000043768	0	0	0	0	0.046	0.081	0	0.727	0.74
Cd44	Nid1	10090.ENSMUSP00000005218	10090.ENSMUSP00000005532	0	0	0	0	0.042	0	0	0.756	0.756
Cd44	Vim	10090.ENSMUSP00000005218	10090.ENSMUSP00000028062	0	0	0	0	0.203	0	0	0.763	0.803
Cd44	Cdh2	10090.ENSMUSP00000005218	10090.ENSMUSP00000025166	0	0	0	0	0	0	0	0.813	0.813
Cd44	Slc9a1	10090.ENSMUSP00000005218	10090.ENSMUSP00000030669	0	0	0	0	0	0	0.5	0.723	0.855
Cd44	Lamc1	10090.ENSMUSP00000005218	10090.ENSMUSP00000027752	0	0	0	0	0	0	0.9	0.222	0.918
Cd44	Col4a2	10090.ENSMUSP00000005218	10090.ENSMUSP00000033899	0	0	0	0	0.047	0.053	0.9	0.223	0.92
Cd44	Lama2	10090.ENSMUSP00000005218	10090.ENSMUSP00000090304	0	0	0	0	0	0.061	0.9	0.225	0.92
Cd44	Lama5	10090.ENSMUSP00000005218	10090.ENSMUSP00000015791	0	0	0	0	0.046	0.067	0.9	0.244	0.923
Cd44	Lama1	10090.ENSMUSP00000005218	10090.ENSMUSP00000043957	0	0	0	0	0	0	0.9	0.458	0.943
Cd44	Cd9	10090.ENSMUSP00000005218	10090.ENSMUSP00000032492	0	0	0	0	0.148	0.168	0	0.94	0.953
Cd44	Vcan	10090.ENSMUSP00000005218	10090.ENSMUSP00000105173	0	0	0	0	0.058	0	0	0.968	0.969
Cd55	Gosr1	10090.ENSMUSP00000027650	10090.ENSMUSP00000010536	0	0	0	0	0	0.073	0.5	0.042	0.517
Cd55	Rhbdf2	10090.ENSMUSP00000027650	10090.ENSMUSP00000099317	0	0	0	0	0.044	0	0	0.518	0.519
Cd55	Folr1	10090.ENSMUSP00000027650	10090.ENSMUSP00000102598	0	0	0	0	0	0	0.4	0.253	0.532
Cd55	Cd81	10090.ENSMUSP00000027650	10090.ENSMUSP00000043768	0	0	0	0	0	0	0	0.561	0.561
Cd55	Cd9	10090.ENSMUSP00000027650	10090.ENSMUSP00000032492	0	0	0	0	0.081	0	0	0.597	0.614
Cd81	Rpl13	10090.ENSMUSP00000043768	10090.ENSMUSP00000000756	0	0	0	0	0.058	0	0	0.442	0.451
Cd81	Col6a1	10090.ENSMUSP00000043768	10090.ENSMUSP00000001147	0	0	0	0	0.079	0	0	0.415	0.438
Cd81	Lamb1	10090.ENSMUSP00000043768	10090.ENSMUSP00000002979	0	0	0	0	0	0	0	0.406	0.406
Cd81	Vcl	10090.ENSMUSP00000043768	10090.ENSMUSP00000022369	0	0	0	0	0.099	0	0	0.394	0.431
Cd81	Lamc1	10090.ENSMUSP00000043768	10090.ENSMUSP00000027752	0	0	0	0	0.047	0	0	0.397	0.401
Cd81	Cd82	10090.ENSMUSP00000043768	10090.ENSMUSP00000028644	0	0	0	0.719	0.057	0.093	0	0.965	0.968
Cd81	Cst3	10090.ENSMUSP00000043768	10090.ENSMUSP00000028938	0	0	0	0	0.337	0	0	0.178	0.433
Cd81	Cd9	10090.ENSMUSP00000043768	10090.ENSMUSP00000032492	0	0	0.055	0.923	0.082	0.566	0	0.988	0.994
Cd81	Cdcp1	10090.ENSMUSP00000043768	10090.ENSMUSP00000042057	0	0	0	0	0	0.051	0	0.422	0.428
Cd81	Vps28	10090.ENSMUSP00000043768	10090.ENSMUSP00000077856	0	0	0	0	0.115	0	0	0.351	0.401
Cd81	Gpc1	10090.ENSMUSP00000043768	10090.ENSMUSP00000047199	0	0	0	0	0.042	0	0	0.481	0.481
Cd81	Lamp2	10090.ENSMUSP00000043768	10090.ENSMUSP00000074448	0	0	0	0	0.127	0	0	0.557	0.597
Cd82	Jak1	10090.ENSMUSP00000028644	10090.ENSMUSP00000099842	0	0	0	0	0.053	0.062	0	0.389	0.409
Cd82	Chmp4b	10090.ENSMUSP00000028644	10090.ENSMUSP00000036206	0	0	0	0	0.069	0	0	0.395	0.412
Cd82	Lamp2	10090.ENSMUSP00000028644	10090.ENSMUSP00000074448	0	0	0	0	0.104	0	0	0.528	0.559
Cd82	Tspan15	10090.ENSMUSP00000028644	10090.ENSMUSP00000047029	0	0	0	0.653	0.047	0	0	0.606	0.609
Cd82	Cd9	10090.ENSMUSP00000028644	10090.ENSMUSP00000032492	0	0	0	0.745	0.107	0.093	0	0.946	0.952
Cd9	Rpl13	10090.ENSMUSP00000032492	10090.ENSMUSP00000000756	0	0	0	0	0.053	0	0	0.521	0.526
Cd9	Cdh2	10090.ENSMUSP00000032492	10090.ENSMUSP00000025166	0	0	0	0	0	0	0	0.403	0.403
Cd9	Mcam	10090.ENSMUSP00000032492	10090.ENSMUSP00000034650	0	0	0	0	0.06	0.123	0	0.411	0.472
Cd9	Gpc1	10090.ENSMUSP00000032492	10090.ENSMUSP00000047199	0	0	0	0	0	0	0	0.476	0.476
Cd9	Lamp2	10090.ENSMUSP00000032492	10090.ENSMUSP00000074448	0	0	0	0	0.064	0	0	0.559	0.57
Cd9	Tspan15	10090.ENSMUSP00000032492	10090.ENSMUSP00000047029	0	0	0	0	0.053	0.093	0	0.731	0.748
Cd99l2	Ewsr1	10090.ENSMUSP00000042606	10090.ENSMUSP00000078867	0	0	0	0	0	0	0	0.401	0.401
Cd99l2	Tsc22d3	10090.ENSMUSP00000042606	10090.ENSMUSP00000108620	0	0	0	0	0.051	0	0	0.569	0.573
Cd99l2	Iqsec2	10090.ENSMUSP00000042606	10090.ENSMUSP00000127249	0	0	0	0	0.071	0	0	0.582	0.595
Cdc42ep1	Mcam	10090.ENSMUSP00000060930	10090.ENSMUSP00000034650	0	0	0	0	0.108	0	0.4	0.068	0.458
Cdc42ep1	Slitrk5	10090.ENSMUSP00000060930	10090.ENSMUSP00000041499	0	0	0	0	0	0	0.4	0	0.4
Cdc42ep1	Ckap4	10090.ENSMUSP00000060930	10090.ENSMUSP00000050336	0	0	0.392	0	0.046	0	0	0.067	0.411
Cdc42ep1	Git2	10090.ENSMUSP00000060930	10090.ENSMUSP00000083754	0	0	0	0	0.041	0	0.4	0	0.4
Cdc42ep1	Hspe1	10090.ENSMUSP00000060930	10090.ENSMUSP00000074724	0	0	0	0	0	0	0.4	0	0.4
Cdc42ep1	Wasf2	10090.ENSMUSP00000060930	10090.ENSMUSP00000081263	0	0	0	0	0.047	0	0.4	0.07	0.421
Cdc42ep1	Cdc42ep4	10090.ENSMUSP00000060930	10090.ENSMUSP00000102227	0	0	0	0.643	0.073	0	0.4	0.202	0.517
Cdc42ep4	Mcam	10090.ENSMUSP00000102227	10090.ENSMUSP00000034650	0	0	0	0	0.063	0	0.4	0.068	0.43
Cdc42ep4	Slitrk5	10090.ENSMUSP00000102227	10090.ENSMUSP00000041499	0	0	0	0	0	0	0.4	0	0.4
Cdc42ep4	Wasf2	10090.ENSMUSP00000102227	10090.ENSMUSP00000081263	0	0	0	0	0.043	0	0.4	0.181	0.488
Cdc42ep4	Git2	10090.ENSMUSP00000102227	10090.ENSMUSP00000083754	0	0	0	0	0	0	0.4	0.047	0.403
Cdc5l	Fxr1	10090.ENSMUSP00000024727	10090.ENSMUSP00000001620	0	0	0	0	0.28	0.165	0	0.087	0.403
Cdc5l	Pabpc1	10090.ENSMUSP00000024727	10090.ENSMUSP00000001809	0	0	0	0	0.141	0.148	0	0.473	0.58
Cdc5l	Sf3a1	10090.ENSMUSP00000024727	10090.ENSMUSP00000002198	0	0	0	0	0.23	0.539	0	0.432	0.781
Cdc5l	Prpf6	10090.ENSMUSP00000024727	10090.ENSMUSP00000002529	0	0	0	0	0.238	0.083	0.4	0.234	0.636
Cdc5l	Ik	10090.ENSMUSP00000024727	10090.ENSMUSP00000007042	0	0	0	0	0.34	0.063	0.4	0.067	0.607
Cdc5l	Snrpb2	10090.ENSMUSP00000024727	10090.ENSMUSP00000008477	0	0	0	0	0.168	0.418	0.72	0.053	0.854
Cdc5l	U2af1	10090.ENSMUSP00000024727	10090.ENSMUSP00000014684	0	0	0	0	0.094	0.067	0.5	0.132	0.584
Cdc5l	Prpf3	10090.ENSMUSP00000024727	10090.ENSMUSP00000015892	0	0	0	0	0.179	0.287	0	0.24	0.517
Cdc5l	Snrpd3	10090.ENSMUSP00000024727	10090.ENSMUSP00000020397	0	0	0	0	0.11	0.625	0.72	0.253	0.92
Cdc5l	Ddx42	10090.ENSMUSP00000024727	10090.ENSMUSP00000021046	0	0	0	0	0.304	0.329	0	0.051	0.518
Cdc5l	Fam192a	10090.ENSMUSP00000024727	10090.ENSMUSP00000034226	0	0	0	0	0.077	0.384	0	0	0.407
Cdc5l	Srsf5	10090.ENSMUSP00000024727	10090.ENSMUSP00000105980	0	0	0	0	0.064	0.377	0	0.068	0.409
Cdc5l	Rbmxl1	10090.ENSMUSP00000024727	10090.ENSMUSP00000048153	0	0	0	0	0.147	0.162	0	0.25	0.417
Cdc5l	Snrnp70	10090.ENSMUSP00000024727	10090.ENSMUSP00000074160	0	0	0	0	0.076	0.242	0	0.247	0.427
Cdc5l	Tpr	10090.ENSMUSP00000024727	10090.ENSMUSP00000117616	0	0	0	0	0.427	0.051	0	0	0.433
Cdc5l	Lemd3	10090.ENSMUSP00000024727	10090.ENSMUSP00000113103	0	0	0	0	0.076	0.416	0	0	0.437
Cdc5l	Dnajc5	10090.ENSMUSP00000024727	10090.ENSMUSP00000072175	0	0	0	0	0.075	0.378	0	0.103	0.439
Cdc5l	Dnajc8	10090.ENSMUSP00000024727	10090.ENSMUSP00000092242	0	0	0	0	0.446	0	0	0.065	0.46
Cdc5l	Sf3b6	10090.ENSMUSP00000024727	10090.ENSMUSP00000043662	0	0	0	0	0.085	0.327	0	0.218	0.476
Cdc5l	Top1	10090.ENSMUSP00000024727	10090.ENSMUSP00000105094	0	0	0	0	0.126	0.065	0	0.418	0.483
Cdc5l	Srsf4	10090.ENSMUSP00000024727	10090.ENSMUSP00000061474	0	0	0	0	0.071	0.377	0	0.179	0.483
Cdc5l	Sf3b5	10090.ENSMUSP00000024727	10090.ENSMUSP00000100771	0	0	0	0	0.118	0.453	0	0	0.497
Cdc5l	Fip1l1	10090.ENSMUSP00000024727	10090.ENSMUSP00000109164	0	0	0	0	0.167	0	0	0.421	0.497
Cdc5l	Prr3	10090.ENSMUSP00000024727	10090.ENSMUSP00000052166	0	0	0	0	0.105	0.416	0	0.119	0.499
Cdc5l	Srsf6	10090.ENSMUSP00000024727	10090.ENSMUSP00000119065	0	0	0	0	0.078	0.377	0	0.2	0.5
Cdc5l	Ddx46	10090.ENSMUSP00000024727	10090.ENSMUSP00000133245	0	0	0	0	0.268	0.173	0	0.272	0.521
Cdc5l	Cpsf3	10090.ENSMUSP00000024727	10090.ENSMUSP00000068148	0	0	0	0	0.164	0	0	0.453	0.523
Cdc5l	Wdr33	10090.ENSMUSP00000024727	10090.ENSMUSP00000025264	0	0	0	0	0.157	0.047	0	0.461	0.529
Cdc5l	Ubl5	10090.ENSMUSP00000024727	10090.ENSMUSP00000125540	0	0	0	0	0	0.276	0.4	0.042	0.547
Cdc5l	Srsf1	10090.ENSMUSP00000024727	10090.ENSMUSP00000120595	0	0	0	0	0.093	0.413	0	0.246	0.564
Cdc5l	U2surp	10090.ENSMUSP00000024727	10090.ENSMUSP00000078602	0	0	0	0	0.491	0	0	0.183	0.566
Cdc5l	Hnrnpm	10090.ENSMUSP00000024727	10090.ENSMUSP00000120115	0	0	0	0	0.133	0.378	0	0.275	0.575
Cdc5l	Srrm1	10090.ENSMUSP00000024727	10090.ENSMUSP00000125003	0	0	0	0	0.187	0.414	0	0.199	0.585
Cdc5l	Scaf4	10090.ENSMUSP00000024727	10090.ENSMUSP00000044472	0	0	0	0	0.103	0.094	0	0.534	0.588
Cdc5l	Snrpa	10090.ENSMUSP00000024727	10090.ENSMUSP00000079228	0	0	0	0	0.167	0.521	0	0.053	0.589
Cdc5l	Hnrnpc	10090.ENSMUSP00000024727	10090.ENSMUSP00000107237	0	0	0	0	0.207	0.395	0	0.245	0.606
Cdc5l	Prpf40a	10090.ENSMUSP00000024727	10090.ENSMUSP00000075655	0	0	0	0	0.435	0.307	0	0.085	0.61
Cdc5l	Sf3a2	10090.ENSMUSP00000024727	10090.ENSMUSP00000117160	0	0	0	0	0.041	0.539	0	0.271	0.649
Cdc5l	Sf1	10090.ENSMUSP00000024727	10090.ENSMUSP00000121309	0	0	0	0	0.122	0.533	0	0.222	0.653
Cdc5l	Sart1	10090.ENSMUSP00000024727	10090.ENSMUSP00000047397	0	0	0	0	0.168	0.529	0	0.223	0.669
Cdc5l	Thoc2	10090.ENSMUSP00000024727	10090.ENSMUSP00000044677	0	0	0	0	0.247	0.491	0	0.309	0.712
Cdc5l	Rbm39	10090.ENSMUSP00000024727	10090.ENSMUSP00000105216	0	0	0	0	0.137	0.623	0	0.205	0.719
Cdc5l	Prim2	10090.ENSMUSP00000024727	10090.ENSMUSP00000027312	0	0	0	0	0.047	0	0.72	0.043	0.722
Cdc5l	Sf3b4	10090.ENSMUSP00000024727	10090.ENSMUSP00000075709	0	0	0	0	0.142	0.495	0	0.413	0.723
Cdc5l	Tonsl	10090.ENSMUSP00000024727	10090.ENSMUSP00000129597	0	0	0	0	0.098	0	0.72	0	0.736
Cdc5l	Smarcal1	10090.ENSMUSP00000024727	10090.ENSMUSP00000047589	0	0	0	0	0.091	0.061	0.72	0	0.74
Cdc5l	Polr2a	10090.ENSMUSP00000024727	10090.ENSMUSP00000050771	0	0	0	0	0.057	0.064	0.72	0.083	0.743
Cdc5l	Snrpb	10090.ENSMUSP00000024727	10090.ENSMUSP00000099488	0	0	0	0	0.086	0	0.72	0.134	0.759
Cdc5l	Pqbp1	10090.ENSMUSP00000024727	10090.ENSMUSP00000111318	0	0	0	0	0.066	0	0.8	0.124	0.822
Cdc5l	Sf3b1	10090.ENSMUSP00000024727	10090.ENSMUSP00000027127	0	0	0	0	0.187	0.67	0	0.455	0.841
Cdc5l	Srrm2	10090.ENSMUSP00000024727	10090.ENSMUSP00000085993	0	0	0	0	0.139	0.526	0.72	0.305	0.91
Cdc5l	Snrpd2	10090.ENSMUSP00000024727	10090.ENSMUSP00000037597	0	0	0	0	0.086	0.626	0.72	0.182	0.911
Cdc5l	Snrpa1	10090.ENSMUSP00000024727	10090.ENSMUSP00000117947	0	0	0	0	0.155	0.62	0.72	0.211	0.919
Cdcp1	Rhbdf2	10090.ENSMUSP00000042057	10090.ENSMUSP00000099317	0	0	0	0	0.061	0	0	0.49	0.5
Cdh13	Cdh4	10090.ENSMUSP00000113527	10090.ENSMUSP00000000314	0	0	0	0.873	0.07	0	0.54	0.138	0.599
Cdh13	Cdh2	10090.ENSMUSP00000113527	10090.ENSMUSP00000025166	0	0	0	0.893	0.079	0	0.54	0.112	0.591
Cdh13	Ctnna1	10090.ENSMUSP00000113527	10090.ENSMUSP00000049007	0	0	0	0	0	0.117	0.54	0.502	0.78
Cdh13	Dag1	10090.ENSMUSP00000113527	10090.ENSMUSP00000142109	0	0	0	0	0.046	0	0	0.473	0.476
Cdh2	Cdh4	10090.ENSMUSP00000025166	10090.ENSMUSP00000000314	0	0	0.052	0.971	0.07	0.551	0.54	0.411	0.873
Cdh2	S100a4	10090.ENSMUSP00000025166	10090.ENSMUSP00000001046	0	0	0	0	0	0	0	0.467	0.467
Cdh2	Scrib	10090.ENSMUSP00000025166	10090.ENSMUSP00000002603	0	0	0	0	0	0.06	0	0.393	0.405
Cdh2	Krt14	10090.ENSMUSP00000025166	10090.ENSMUSP00000007272	0	0	0	0	0.054	0	0	0.455	0.462
Cdh2	Krt19	10090.ENSMUSP00000025166	10090.ENSMUSP00000007317	0	0	0	0	0.054	0	0	0.553	0.559
Cdh2	Lama5	10090.ENSMUSP00000025166	10090.ENSMUSP00000015791	0	0	0	0	0.054	0	0	0.564	0.57
Cdh2	Nrcam	10090.ENSMUSP00000025166	10090.ENSMUSP00000020939	0	0	0	0	0.073	0	0	0.571	0.585
Cdh2	Vcl	10090.ENSMUSP00000025166	10090.ENSMUSP00000022369	0	0	0	0	0	0.117	0	0.899	0.907
Cdh2	Nectin3	10090.ENSMUSP00000025166	10090.ENSMUSP00000023334	0	0	0	0	0.103	0	0	0.494	0.527
Cdh2	Krt18	10090.ENSMUSP00000025166	10090.ENSMUSP00000023803	0	0	0	0	0.053	0	0	0.603	0.608
Cdh2	Serpine2	10090.ENSMUSP00000025166	10090.ENSMUSP00000027467	0	0	0	0	0.106	0	0	0.362	0.405
Cdh2	Lmna	10090.ENSMUSP00000025166	10090.ENSMUSP00000029699	0	0	0	0	0.057	0.042	0	0.398	0.408
Cdh2	Hdac1	10090.ENSMUSP00000025166	10090.ENSMUSP00000099657	0	0	0	0	0.054	0.062	0	0.39	0.411
Cdh2	Nrxn2	10090.ENSMUSP00000025166	10090.ENSMUSP00000109089	0	0	0	0	0.07	0	0	0.424	0.442
Cdh2	Srcin1	10090.ENSMUSP00000025166	10090.ENSMUSP00000103222	0	0	0	0	0.057	0.363	0	0.169	0.457
Cdh2	Parp1	10090.ENSMUSP00000025166	10090.ENSMUSP00000027777	0	0	0	0	0	0	0	0.492	0.491
Cdh2	Creb1	10090.ENSMUSP00000025166	10090.ENSMUSP00000059973	0	0	0	0	0	0	0	0.498	0.498
Cdh2	H3f3b	10090.ENSMUSP00000025166	10090.ENSMUSP00000102062	0	0	0	0	0	0.046	0	0.513	0.515
Cdh2	Lima1	10090.ENSMUSP00000025166	10090.ENSMUSP00000073371	0	0	0	0	0	0	0	0.532	0.532
Cdh2	Shroom3	10090.ENSMUSP00000025166	10090.ENSMUSP00000108678	0	0	0	0	0.076	0	0	0.536	0.552
Cdh2	Mef2d	10090.ENSMUSP00000025166	10090.ENSMUSP00000103184	0	0	0	0	0	0	0.5	0.148	0.556
Cdh2	Fgf1	10090.ENSMUSP00000025166	10090.ENSMUSP00000045710	0	0	0	0	0.07	0	0	0.546	0.56
Cdh2	Spag9	10090.ENSMUSP00000025166	10090.ENSMUSP00000042271	0	0	0	0	0	0	0.5	0.19	0.577
Cdh2	Neo1	10090.ENSMUSP00000025166	10090.ENSMUSP00000063656	0	0	0	0	0.08	0	0	0.563	0.581
Cdh2	Gap43	10090.ENSMUSP00000025166	10090.ENSMUSP00000099881	0	0	0	0	0.085	0	0	0.561	0.582
Cdh2	Pkp4	10090.ENSMUSP00000025166	10090.ENSMUSP00000099815	0	0	0	0	0.051	0.4	0	0.344	0.594
Cdh2	Tjp2	10090.ENSMUSP00000025166	10090.ENSMUSP00000156728	0	0	0	0	0.042	0.055	0	0.593	0.599
Cdh2	Nectin1	10090.ENSMUSP00000025166	10090.ENSMUSP00000034510	0	0	0	0	0.05	0	0	0.596	0.6
Cdh2	Mef2c	10090.ENSMUSP00000025166	10090.ENSMUSP00000143401	0	0	0	0	0	0	0.5	0.289	0.629
Cdh2	Ctnnd2	10090.ENSMUSP00000025166	10090.ENSMUSP00000080427	0	0	0	0	0.071	0.482	0	0.294	0.631
Cdh2	Plec	10090.ENSMUSP00000025166	10090.ENSMUSP00000073124	0	0	0	0	0	0.053	0	0.685	0.689
Cdh2	Cttn	10090.ENSMUSP00000025166	10090.ENSMUSP00000099368	0	0	0	0	0.12	0	0	0.686	0.712
Cdh2	Vim	10090.ENSMUSP00000025166	10090.ENSMUSP00000028062	0	0	0	0	0.047	0	0	0.777	0.779
Cdh2	Pkp2	10090.ENSMUSP00000025166	10090.ENSMUSP00000036890	0	0	0	0	0.057	0.138	0	0.764	0.792
Cdh2	Tjp1	10090.ENSMUSP00000025166	10090.ENSMUSP00000099652	0	0	0	0	0.061	0.055	0	0.913	0.916
Cdh2	Gja1	10090.ENSMUSP00000025166	10090.ENSMUSP00000151620	0	0	0	0	0.094	0.298	0	0.912	0.939
Cdh2	Ctnna1	10090.ENSMUSP00000025166	10090.ENSMUSP00000049007	0	0	0	0	0	0.491	0.72	0.693	0.952
Cdh4	Pkp4	10090.ENSMUSP00000000314	10090.ENSMUSP00000099815	0	0	0	0	0	0.261	0	0.235	0.411
Cdh4	Ctnnd2	10090.ENSMUSP00000000314	10090.ENSMUSP00000080427	0	0	0	0	0.087	0.261	0	0.217	0.425
Cdh4	Parp1	10090.ENSMUSP00000000314	10090.ENSMUSP00000027777	0	0	0	0	0	0	0	0.431	0.431
Cdh4	Dlgap2	10090.ENSMUSP00000000314	10090.ENSMUSP00000123078	0	0	0	0	0.061	0	0	0.43	0.442
Cdh4	Lima1	10090.ENSMUSP00000000314	10090.ENSMUSP00000073371	0	0	0	0	0	0	0	0.467	0.467
Cdh4	Trp53bp1	10090.ENSMUSP00000000314	10090.ENSMUSP00000106278	0	0	0	0	0	0	0	0.481	0.481
Cdh4	Nrxn2	10090.ENSMUSP00000000314	10090.ENSMUSP00000109089	0	0	0	0	0.079	0	0	0.47	0.491
Cdh4	Spag9	10090.ENSMUSP00000000314	10090.ENSMUSP00000042271	0	0	0	0	0	0	0.5	0	0.499
Cdh4	Vcl	10090.ENSMUSP00000000314	10090.ENSMUSP00000022369	0	0	0	0	0	0.117	0	0.461	0.504
Cdh4	Mef2d	10090.ENSMUSP00000000314	10090.ENSMUSP00000103184	0	0	0	0	0	0	0.5	0.068	0.514
Cdh4	Mef2c	10090.ENSMUSP00000000314	10090.ENSMUSP00000143401	0	0	0	0	0.045	0	0.5	0.068	0.516
Cdh4	Ctnna1	10090.ENSMUSP00000000314	10090.ENSMUSP00000049007	0	0	0	0	0	0.238	0.54	0.171	0.684
Cdk11b	Nde1	10090.ENSMUSP00000101225	10090.ENSMUSP00000023359	0	0	0	0	0.043	0	0.5	0.079	0.521
Cdk11b	Pcm1	10090.ENSMUSP00000101225	10090.ENSMUSP00000039709	0	0	0	0	0.079	0	0.5	0	0.519
Cdk11b	Ddx46	10090.ENSMUSP00000101225	10090.ENSMUSP00000133245	0	0	0	0	0.371	0.051	0	0.118	0.428
Cdk11b	Cep164	10090.ENSMUSP00000101225	10090.ENSMUSP00000114053	0	0	0	0	0.051	0	0.5	0	0.505
Cdk11b	Cep290	10090.ENSMUSP00000101225	10090.ENSMUSP00000151388	0	0	0	0	0.043	0	0.5	0.05	0.505
Cdk11b	Cetn2	10090.ENSMUSP00000101225	10090.ENSMUSP00000110198	0	0	0	0	0.049	0	0.5	0.053	0.51
Cdk11b	Cdk5rap2	10090.ENSMUSP00000101225	10090.ENSMUSP00000119891	0	0	0	0	0.053	0	0.5	0.05	0.51
Cdk11b	Clasp1	10090.ENSMUSP00000101225	10090.ENSMUSP00000140167	0	0	0	0	0.061	0	0.5	0	0.51
Cdk11b	Cep250	10090.ENSMUSP00000101225	10090.ENSMUSP00000105248	0	0	0	0	0.067	0	0.5	0.05	0.518
Cdk11b	Cep135	10090.ENSMUSP00000101225	10090.ENSMUSP00000112602	0	0	0	0	0.048	0.061	0.5	0.081	0.534
Cdk5rap2	Gm2a	10090.ENSMUSP00000119891	10090.ENSMUSP00000000608	0	0	0	0	0	0	0	0.45	0.45
Cdk5rap2	Rab3ip	10090.ENSMUSP00000119891	10090.ENSMUSP00000020375	0	0	0	0	0	0	0.5	0.047	0.503
Cdk5rap2	Nde1	10090.ENSMUSP00000119891	10090.ENSMUSP00000023359	0	0	0	0	0.085	0.049	0	0.552	0.576
Cdk5rap2	Mark4	10090.ENSMUSP00000119891	10090.ENSMUSP00000082862	0	0	0	0	0.044	0	0.72	0	0.72
Cdk5rap2	Tubgcp6	10090.ENSMUSP00000119891	10090.ENSMUSP00000104977	0	0	0	0	0.116	0.079	0.72	0.409	0.847
Cdk5rap2	Cep135	10090.ENSMUSP00000119891	10090.ENSMUSP00000112602	0	0	0	0	0.087	0.116	0	0.656	0.698
Cdkl5	Pttg1ip	10090.ENSMUSP00000084342	10090.ENSMUSP00000009435	0	0	0	0	0	0	0	0.422	0.422
Cdkl5	Pnpo	10090.ENSMUSP00000084342	10090.ENSMUSP00000018803	0	0	0	0	0	0	0	0.516	0.516
Cdkl5	Mecp2	10090.ENSMUSP00000084342	10090.ENSMUSP00000033770	0	0	0	0	0.058	0.093	0	0.912	0.918
Cdkl5	Grin2b	10090.ENSMUSP00000084342	10090.ENSMUSP00000062284	0	0	0	0	0.142	0	0	0.411	0.473
Cdkl5	Syngap1	10090.ENSMUSP00000084342	10090.ENSMUSP00000141686	0	0	0	0	0.106	0	0	0.416	0.456
Cdkl5	Prrt2	10090.ENSMUSP00000084342	10090.ENSMUSP00000124520	0	0	0	0	0.087	0	0	0.453	0.479
Cdkl5	Grin2a	10090.ENSMUSP00000084342	10090.ENSMUSP00000142900	0	0	0	0	0.125	0	0	0.431	0.481
Cdkl5	Iqsec2	10090.ENSMUSP00000084342	10090.ENSMUSP00000127249	0	0	0	0	0.103	0	0	0.464	0.499
Cdkl5	Shank3	10090.ENSMUSP00000084342	10090.ENSMUSP00000104932	0	0	0	0	0.071	0.041	0	0.522	0.537
Cdv3	U2surp	10090.ENSMUSP00000044420	10090.ENSMUSP00000078602	0	0	0	0	0.084	0	0	0.374	0.402
Cend1	Ubqln4	10090.ENSMUSP00000118591	10090.ENSMUSP00000008748	0	0	0	0	0	0.222	0	0.444	0.548
Cend1	Cplx1	10090.ENSMUSP00000118591	10090.ENSMUSP00000038502	0	0	0	0	0.616	0	0	0	0.616
Cend1	Mapt	10090.ENSMUSP00000118591	10090.ENSMUSP00000097919	0	0	0	0	0.156	0.292	0	0.079	0.401
Cenpe	Nde1	10090.ENSMUSP00000057938	10090.ENSMUSP00000023359	0	0	0	0	0.099	0	0	0.371	0.409
Cenpe	Mad1l1	10090.ENSMUSP00000057938	10090.ENSMUSP00000031534	0	0	0	0	0.077	0.093	0	0.381	0.436
Cenpe	Kif15	10090.ENSMUSP00000057938	10090.ENSMUSP00000035490	0	0	0	0.599	0.826	0	0.4	0.295	0.92
Cenpe	Kif16b	10090.ENSMUSP00000057938	10090.ENSMUSP00000042551	0	0	0	0.6	0	0	0.4	0.057	0.41
Cenpe	Erh	10090.ENSMUSP00000057938	10090.ENSMUSP00000129620	0	0	0	0	0.073	0	0	0.382	0.403
Cenpe	Cep135	10090.ENSMUSP00000057938	10090.ENSMUSP00000112602	0	0	0	0	0.074	0.051	0	0.406	0.433
Cenpe	Cit	10090.ENSMUSP00000057938	10090.ENSMUSP00000062049	0	0	0	0	0.221	0.063	0	0.299	0.444
Cenpe	Trp53bp1	10090.ENSMUSP00000057938	10090.ENSMUSP00000106278	0	0	0.206	0	0.047	0	0	0.347	0.463
Cenpe	Numa1	10090.ENSMUSP00000057938	10090.ENSMUSP00000081912	0	0	0	0	0.057	0.091	0	0.464	0.501
Cenpe	H3f3b	10090.ENSMUSP00000057938	10090.ENSMUSP00000102062	0	0	0	0	0.119	0.07	0	0.449	0.51
Cenpe	Clasp2	10090.ENSMUSP00000057938	10090.ENSMUSP00000130201	0	0	0	0	0	0.229	0	0.565	0.65
Cenpe	Clasp1	10090.ENSMUSP00000057938	10090.ENSMUSP00000140167	0	0	0	0	0.054	0.358	0	0.484	0.659
Cenpe	Clip2	10090.ENSMUSP00000057938	10090.ENSMUSP00000098212	0	0	0	0	0.042	0.477	0	0.473	0.712
Cenpe	Clip1	10090.ENSMUSP00000057938	10090.ENSMUSP00000107192	0	0	0	0	0	0.477	0	0.565	0.763
Cenpe	Smc2	10090.ENSMUSP00000057938	10090.ENSMUSP00000099979	0	0	0	0	0.844	0.257	0	0.266	0.907
Cenpe	Espl1	10090.ENSMUSP00000057938	10090.ENSMUSP00000064465	0	0	0	0	0.598	0	0.5	0.599	0.912
Cenpe	Kif20b	10090.ENSMUSP00000057938	10090.ENSMUSP00000084599	0	0	0	0.554	0.916	0.082	0.4	0.255	0.961
Cenpv	Tspan2	10090.ENSMUSP00000018653	10090.ENSMUSP00000029451	0	0	0	0	0	0	0	0.5	0.5
Cep135	Cep95	10090.ENSMUSP00000112602	10090.ENSMUSP00000018516	0	0	0	0	0.462	0.059	0	0	0.472
Cep135	Rab3ip	10090.ENSMUSP00000112602	10090.ENSMUSP00000020375	0	0	0	0	0.043	0	0.5	0.042	0.501
Cep135	Nde1	10090.ENSMUSP00000112602	10090.ENSMUSP00000023359	0	0	0	0	0.042	0.104	0	0.411	0.45
Cep135	Gcfc2	10090.ENSMUSP00000112602	10090.ENSMUSP00000035644	0	0	0	0	0.535	0	0	0	0.535
Cep135	Rpgrip1l	10090.ENSMUSP00000112602	10090.ENSMUSP00000042702	0	0	0	0	0.115	0.292	0	0.165	0.431
Cep135	Espl1	10090.ENSMUSP00000112602	10090.ENSMUSP00000064465	0	0	0	0	0.094	0	0	0.469	0.498
Cep135	Kif20b	10090.ENSMUSP00000112602	10090.ENSMUSP00000084599	0	0	0	0	0.125	0.321	0	0.147	0.449
Cep135	Cep162	10090.ENSMUSP00000112602	10090.ENSMUSP00000091319	0	0	0	0	0.158	0.099	0	0.426	0.526
Cep135	Crocc	10090.ENSMUSP00000112602	10090.ENSMUSP00000099549	0	0	0	0	0.078	0.078	0	0.749	0.768
Cep135	Tubgcp6	10090.ENSMUSP00000112602	10090.ENSMUSP00000104977	0	0	0	0	0.073	0.063	0	0.524	0.551
Cep135	Cep250	10090.ENSMUSP00000112602	10090.ENSMUSP00000105248	0	0	0	0	0.139	0.116	0	0.615	0.681
Cep135	Cetn2	10090.ENSMUSP00000112602	10090.ENSMUSP00000110198	0	0	0	0	0.042	0.066	0	0.719	0.727
Cep135	Fsip2	10090.ENSMUSP00000112602	10090.ENSMUSP00000120314	0	0	0	0	0	0.096	0	0.552	0.577
Cep135	Cep290	10090.ENSMUSP00000112602	10090.ENSMUSP00000151388	0	0	0	0	0.073	0.136	0	0.535	0.595
Cep135	Cep170	10090.ENSMUSP00000112602	10090.ENSMUSP00000141769	0	0	0	0	0.041	0	0	0.597	0.597
Cep135	Cep164	10090.ENSMUSP00000112602	10090.ENSMUSP00000114053	0	0	0	0	0.119	0.05	0	0.711	0.737
Cep162	Rab3ip	10090.ENSMUSP00000091319	10090.ENSMUSP00000020375	0	0	0	0	0	0	0.5	0.225	0.596
Cep162	Rpgrip1l	10090.ENSMUSP00000091319	10090.ENSMUSP00000042702	0	0	0	0	0.186	0	0	0.359	0.456
Cep162	Cep170	10090.ENSMUSP00000091319	10090.ENSMUSP00000141769	0	0	0	0	0.048	0.093	0	0.372	0.411
Cep162	Cetn2	10090.ENSMUSP00000091319	10090.ENSMUSP00000110198	0	0	0	0	0	0	0	0.433	0.433
Cep162	Cep164	10090.ENSMUSP00000091319	10090.ENSMUSP00000114053	0	0	0	0	0.089	0	0	0.54	0.563
Cep162	Cep290	10090.ENSMUSP00000091319	10090.ENSMUSP00000151388	0	0	0	0	0.108	0.289	0	0.751	0.828
Cep164	Rab3ip	10090.ENSMUSP00000114053	10090.ENSMUSP00000020375	0	0	0	0	0.05	0.041	0.5	0.775	0.883
Cep164	Nde1	10090.ENSMUSP00000114053	10090.ENSMUSP00000023359	0	0	0	0	0.043	0	0	0.41	0.411
Cep164	Rpgrip1l	10090.ENSMUSP00000114053	10090.ENSMUSP00000042702	0	0	0	0	0.085	0	0	0.557	0.577
Cep164	Crocc	10090.ENSMUSP00000114053	10090.ENSMUSP00000099549	0	0	0	0	0.066	0.11	0	0.641	0.676
Cep164	Cep250	10090.ENSMUSP00000114053	10090.ENSMUSP00000105248	0	0	0	0	0.127	0.051	0	0.398	0.458
Cep164	Cetn2	10090.ENSMUSP00000114053	10090.ENSMUSP00000110198	0	0	0	0	0	0.103	0	0.691	0.711
Cep164	Cep170	10090.ENSMUSP00000114053	10090.ENSMUSP00000141769	0	0	0	0	0	0.095	0	0.746	0.761
Cep164	Cep290	10090.ENSMUSP00000114053	10090.ENSMUSP00000151388	0	0	0	0	0.088	0.051	0	0.801	0.813
Cep170	Golga5	10090.ENSMUSP00000141769	10090.ENSMUSP00000021609	0	0	0	0	0.044	0	0	0.551	0.552
Cep170	Pcm1	10090.ENSMUSP00000141769	10090.ENSMUSP00000039709	0	0	0	0	0.124	0.093	0	0.369	0.455
Cep170	Hook3	10090.ENSMUSP00000141769	10090.ENSMUSP00000046788	0	0	0	0	0.071	0.055	0	0.462	0.486
Cep170	Tacc2	10090.ENSMUSP00000141769	10090.ENSMUSP00000081561	0	0	0	0	0	0.055	0	0.464	0.471
Cep170	Numa1	10090.ENSMUSP00000141769	10090.ENSMUSP00000081912	0	0	0	0	0.042	0.055	0	0.393	0.402
Cep170	Crocc	10090.ENSMUSP00000141769	10090.ENSMUSP00000099549	0	0	0	0	0.048	0.051	0	0.446	0.455
Cep170	Cep250	10090.ENSMUSP00000141769	10090.ENSMUSP00000105248	0	0	0	0	0.046	0.073	0	0.532	0.55
Cep170	Sh3kbp1	10090.ENSMUSP00000141769	10090.ENSMUSP00000108075	0	0	0	0	0.083	0	0	0.422	0.447
Cep170	Cetn2	10090.ENSMUSP00000141769	10090.ENSMUSP00000110198	0	0	0	0	0	0.083	0	0.548	0.568
Cep170	Tnik	10090.ENSMUSP00000141769	10090.ENSMUSP00000125081	0	0	0	0	0.069	0.161	0	0.433	0.519
Cep170	Clasp1	10090.ENSMUSP00000141769	10090.ENSMUSP00000140167	0	0	0	0	0.153	0	0	0.34	0.418
Cep170	Cep290	10090.ENSMUSP00000141769	10090.ENSMUSP00000151388	0	0	0	0	0.047	0.093	0	0.522	0.551
Cep170b	Pds5a	10090.ENSMUSP00000098580	10090.ENSMUSP00000144171	0	0	0	0	0.169	0.051	0	0.328	0.423
Cep250	Rab3ip	10090.ENSMUSP00000105248	10090.ENSMUSP00000020375	0	0	0	0	0	0	0.5	0.074	0.517
Cep250	Fkbp1b	10090.ENSMUSP00000105248	10090.ENSMUSP00000020964	0	0	0	0	0	0.491	0	0.437	0.701
Cep250	Espl1	10090.ENSMUSP00000105248	10090.ENSMUSP00000064465	0	0	0	0	0.08	0.175	0	0.273	0.4
Cep250	Crocc	10090.ENSMUSP00000105248	10090.ENSMUSP00000099549	0	0	0	0.616	0.095	0.071	0	0.777	0.796
Cep250	Zfp638	10090.ENSMUSP00000105248	10090.ENSMUSP00000144989	0	0	0.234	0	0.046	0.098	0	0.404	0.555
Cep250	Cep290	10090.ENSMUSP00000105248	10090.ENSMUSP00000151388	0	0	0	0	0.046	0	0	0.62	0.622
Cep290	Rab3ip	10090.ENSMUSP00000151388	10090.ENSMUSP00000020375	0	0	0	0	0	0	0.5	0.544	0.762
Cep290	Pcm1	10090.ENSMUSP00000151388	10090.ENSMUSP00000039709	0	0	0	0	0.317	0.548	0	0.772	0.923
Cep290	Rpgrip1l	10090.ENSMUSP00000151388	10090.ENSMUSP00000042702	0	0	0	0	0.262	0	0	0.929	0.945
Cep290	Ift122	10090.ENSMUSP00000151388	10090.ENSMUSP00000045468	0	0	0	0	0.119	0.099	0	0.466	0.539
Cep290	Nup62	10090.ENSMUSP00000151388	10090.ENSMUSP00000056785	0	0	0	0	0	0	0	0.509	0.509
Cep290	Crocc	10090.ENSMUSP00000151388	10090.ENSMUSP00000099549	0	0	0	0	0.052	0.071	0	0.521	0.541
Cep290	Cetn2	10090.ENSMUSP00000151388	10090.ENSMUSP00000110198	0	0	0	0	0.046	0.117	0	0.478	0.522
Cep95	Glyr1	10090.ENSMUSP00000018516	10090.ENSMUSP00000111510	0	0	0	0	0.044	0	0	0.435	0.437
Cetn2	Rab3ip	10090.ENSMUSP00000110198	10090.ENSMUSP00000020375	0	0	0	0	0	0	0.5	0.24	0.604
Cetn2	Parp1	10090.ENSMUSP00000110198	10090.ENSMUSP00000027777	0	0	0	0	0.043	0.104	0.5	0.183	0.603
Cetn2	Nup35	10090.ENSMUSP00000110198	10090.ENSMUSP00000028382	0	0	0	0	0.05	0	0.54	0.171	0.606
Cetn2	Mad1l1	10090.ENSMUSP00000110198	10090.ENSMUSP00000031534	0	0	0	0	0	0.065	0.72	0.048	0.728
Cetn2	Pcm1	10090.ENSMUSP00000110198	10090.ENSMUSP00000039709	0	0	0	0	0.044	0.052	0	0.416	0.425
Cetn2	Crocc	10090.ENSMUSP00000110198	10090.ENSMUSP00000099549	0	0	0	0	0	0.055	0	0.528	0.535
Cetn2	Rps27a	10090.ENSMUSP00000110198	10090.ENSMUSP00000099909	0	0	0	0	0.069	0.079	0.5	0.047	0.537
Cetn2	Sarnp	10090.ENSMUSP00000110198	10090.ENSMUSP00000100863	0	0	0	0	0.547	0	0	0.221	0.632
Cetn2	Trp53bp1	10090.ENSMUSP00000110198	10090.ENSMUSP00000106278	0	0	0	0	0	0	0.72	0.198	0.765
Cetn2	Tpr	10090.ENSMUSP00000110198	10090.ENSMUSP00000117616	0	0	0	0	0.052	0.23	0.72	0.08	0.786
Cgn	Tjp1	10090.ENSMUSP00000159109	10090.ENSMUSP00000099652	0	0	0	0	0.08	0	0.9	0.985	0.998
Cgn	Rps27a	10090.ENSMUSP00000159109	10090.ENSMUSP00000099909	0	0	0	0	0	0	0.5	0	0.499
Cgn	Tjp2	10090.ENSMUSP00000159109	10090.ENSMUSP00000156728	0	0	0	0	0.105	0	0	0.976	0.977
Cgnl1	Fdx2	10090.ENSMUSP00000072672	10090.ENSMUSP00000010348	0	0	0	0	0.066	0.37	0	0.078	0.41
Cgnl1	Lyrm4	10090.ENSMUSP00000072672	10090.ENSMUSP00000060779	0	0	0	0	0	0.527	0	0.119	0.565
Cgnl1	Eea1	10090.ENSMUSP00000072672	10090.ENSMUSP00000061493	0	0	0	0	0	0.244	0	0.25	0.409
Cgnl1	Tpm1	10090.ENSMUSP00000072672	10090.ENSMUSP00000109337	0	0	0	0	0	0	0	0.408	0.408
Cgnl1	Tpm3	10090.ENSMUSP00000072672	10090.ENSMUSP00000113978	0	0	0	0	0	0	0	0.425	0.425
Cgnl1	Tpm2	10090.ENSMUSP00000072672	10090.ENSMUSP00000103546	0	0	0	0	0.071	0	0	0.436	0.454
Cgnl1	Tjp1	10090.ENSMUSP00000072672	10090.ENSMUSP00000099652	0	0	0	0	0.073	0.095	0.9	0.569	0.959
Chchd1	Mrpl49	10090.ENSMUSP00000071202	10090.ENSMUSP00000007482	0	0	0	0	0.281	0.759	0	0.352	0.877
Chchd1	Rps18	10090.ENSMUSP00000071202	10090.ENSMUSP00000008812	0	0	0	0	0.319	0	0	0.19	0.424
Chchd1	Srp14	10090.ENSMUSP00000071202	10090.ENSMUSP00000009693	0	0	0	0	0.418	0	0	0	0.418
Chchd1	Sdhb	10090.ENSMUSP00000071202	10090.ENSMUSP00000010007	0	0	0	0	0.245	0	0	0.398	0.527
Chchd1	Nedd8	10090.ENSMUSP00000071202	10090.ENSMUSP00000010520	0	0	0	0	0.443	0	0	0.098	0.476
Chchd1	Ndufa2	10090.ENSMUSP00000071202	10090.ENSMUSP00000014438	0	0	0	0	0.548	0	0	0.223	0.633
Chchd1	Rpl19	10090.ENSMUSP00000071202	10090.ENSMUSP00000017548	0	0	0	0	0.463	0	0	0	0.463
Chchd1	Mrpl45	10090.ENSMUSP00000071202	10090.ENSMUSP00000019026	0	0	0	0	0.148	0.666	0	0.292	0.781
Chchd1	Timm13	10090.ENSMUSP00000071202	10090.ENSMUSP00000020440	0	0	0	0	0.304	0	0	0.195	0.416
Chchd1	Mrpl22	10090.ENSMUSP00000071202	10090.ENSMUSP00000020820	0	0	0	0	0.341	0.757	0	0	0.833
Chchd1	Ndufs6	10090.ENSMUSP00000071202	10090.ENSMUSP00000022097	0	0	0	0	0.528	0	0	0.198	0.605
Chchd1	Ndufs4	10090.ENSMUSP00000071202	10090.ENSMUSP00000022286	0	0	0	0	0.444	0	0	0	0.444
Chchd1	Mrpl40	10090.ENSMUSP00000071202	10090.ENSMUSP00000023391	0	0	0	0	0.404	0.76	0	0.129	0.864
Chchd1	Mrpl14	10090.ENSMUSP00000071202	10090.ENSMUSP00000024734	0	0	0	0	0.718	0.757	0	0	0.928
Chchd1	Uqcc2	10090.ENSMUSP00000071202	10090.ENSMUSP00000025045	0	0	0	0	0.594	0	0	0	0.594
Chchd1	Pfdn1	10090.ENSMUSP00000071202	10090.ENSMUSP00000025204	0	0	0	0	0.422	0	0	0	0.422
Chchd1	Mrpl27	10090.ENSMUSP00000071202	10090.ENSMUSP00000025278	0	0	0	0	0.49	0.759	0	0	0.872
Chchd1	Mrpl11	10090.ENSMUSP00000071202	10090.ENSMUSP00000025836	0	0	0	0	0.441	0.623	0	0	0.78
Chchd1	Eif5b	10090.ENSMUSP00000071202	10090.ENSMUSP00000027252	0	0	0	0	0.05	0.548	0	0	0.552
Chchd1	Mrpl30	10090.ENSMUSP00000071202	10090.ENSMUSP00000027256	0	0	0	0	0.489	0.757	0	0	0.87
Chchd1	Timm10	10090.ENSMUSP00000071202	10090.ENSMUSP00000028470	0	0	0	0	0.663	0	0	0	0.663
Chchd1	Mrps15	10090.ENSMUSP00000071202	10090.ENSMUSP00000030675	0	0	0	0	0.308	0.884	0.8	0	0.982
Chchd1	Mrpl33	10090.ENSMUSP00000071202	10090.ENSMUSP00000031024	0	0	0	0	0.276	0.757	0	0.432	0.891
Chchd1	Ssbp1	10090.ENSMUSP00000071202	10090.ENSMUSP00000031971	0	0	0	0	0.571	0	0	0	0.571
Chchd1	Mrpl51	10090.ENSMUSP00000071202	10090.ENSMUSP00000032485	0	0	0	0	0.59	0.757	0	0.152	0.908
Chchd1	Mrps11	10090.ENSMUSP00000071202	10090.ENSMUSP00000032840	0	0	0	0	0.367	0.94	0.8	0.053	0.991
Chchd1	Rpl4	10090.ENSMUSP00000071202	10090.ENSMUSP00000034966	0	0	0	0	0.13	0.546	0	0.153	0.636
Chchd1	Ndufb7	10090.ENSMUSP00000071202	10090.ENSMUSP00000037341	0	0	0	0	0.342	0.071	0	0.107	0.407
Chchd1	Snrpd2	10090.ENSMUSP00000071202	10090.ENSMUSP00000037597	0	0	0	0	0.426	0	0	0	0.426
Chchd1	Mrps6	10090.ENSMUSP00000071202	10090.ENSMUSP00000037631	0	0	0	0	0.207	0.908	0.8	0	0.984
Chchd1	Gadd45gip1	10090.ENSMUSP00000071202	10090.ENSMUSP00000037783	0	0	0	0	0.138	0.757	0	0.485	0.882
Chchd1	Rps29	10090.ENSMUSP00000071202	10090.ENSMUSP00000038352	0	0	0	0	0.362	0.38	0	0	0.587
Chchd1	Timm8b	10090.ENSMUSP00000071202	10090.ENSMUSP00000039335	0	0	0	0	0.536	0	0	0.443	0.731
Chchd1	Mrpl23	10090.ENSMUSP00000071202	10090.ENSMUSP00000039784	0	0	0	0	0.469	0.759	0	0.099	0.874
Chchd1	Sf3b6	10090.ENSMUSP00000071202	10090.ENSMUSP00000043662	0	0	0	0	0.338	0	0	0.3	0.516
Chchd1	Mrpl12	10090.ENSMUSP00000071202	10090.ENSMUSP00000044417	0	0	0	0	0.588	0.666	0	0.053	0.858
Chchd1	Mrps35	10090.ENSMUSP00000071202	10090.ENSMUSP00000048348	0	0	0	0	0.152	0.889	0.8	0	0.979
Chchd1	Pebp1	10090.ENSMUSP00000071202	10090.ENSMUSP00000048425	0	0	0	0	0.085	0.495	0	0	0.518
Chchd1	Timm8a1	10090.ENSMUSP00000071202	10090.ENSMUSP00000050156	0	0	0	0	0.351	0	0	0.159	0.431
Chchd1	Rps23	10090.ENSMUSP00000071202	10090.ENSMUSP00000054490	0	0	0	0	0.142	0.421	0	0	0.482
Chchd1	Mrps16	10090.ENSMUSP00000071202	10090.ENSMUSP00000055619	0	0	0	0	0.742	0.889	0.8	0	0.993
Chchd1	Rps21	10090.ENSMUSP00000071202	10090.ENSMUSP00000058432	0	0	0	0	0.418	0	0	0	0.418
Chchd1	Mrpl50	10090.ENSMUSP00000071202	10090.ENSMUSP00000062476	0	0	0	0	0.309	0.759	0	0.445	0.899
Chchd1	Ndufa8	10090.ENSMUSP00000071202	10090.ENSMUSP00000065352	0	0	0	0	0.47	0	0	0.273	0.598
Chchd1	Mrps21	10090.ENSMUSP00000071202	10090.ENSMUSP00000066990	0	0	0	0	0.33	0.94	0.8	0.053	0.991
Chchd1	Dnajc15	10090.ENSMUSP00000071202	10090.ENSMUSP00000154390	0	0	0	0	0.406	0	0	0	0.406
Chchd1	Dpy30	10090.ENSMUSP00000071202	10090.ENSMUSP00000126702	0	0	0	0	0.431	0	0	0	0.431
Chchd1	Rps13	10090.ENSMUSP00000071202	10090.ENSMUSP00000126294	0	0	0	0	0.176	0.379	0	0	0.466
Chchd1	Uqcrh	10090.ENSMUSP00000071202	10090.ENSMUSP00000077744	0	0	0	0	0.332	0	0	0.237	0.468
Chchd1	Rpl10	10090.ENSMUSP00000071202	10090.ENSMUSP00000082055	0	0	0	0	0.126	0.419	0	0	0.47
Chchd1	Ndufs5	10090.ENSMUSP00000071202	10090.ENSMUSP00000101813	0	0	0	0	0.359	0	0	0.221	0.48
Chchd1	Ndufa4	10090.ENSMUSP00000071202	10090.ENSMUSP00000144932	0	0	0	0	0.429	0	0	0.174	0.508
Chchd1	Rpl8	10090.ENSMUSP00000071202	10090.ENSMUSP00000155657	0	0	0	0	0.229	0.414	0	0	0.528
Chchd1	Rpl17	10090.ENSMUSP00000071202	10090.ENSMUSP00000157556	0	0	0	0	0.103	0.545	0	0	0.574
Chchd1	Rpl3	10090.ENSMUSP00000071202	10090.ENSMUSP00000080354	0	0	0	0	0.167	0.546	0	0	0.605
Chchd1	Pdcd5	10090.ENSMUSP00000071202	10090.ENSMUSP00000113761	0	0	0	0	0.615	0	0	0	0.615
Chchd1	Ndufb6	10090.ENSMUSP00000071202	10090.ENSMUSP00000092746	0	0	0	0	0.544	0	0	0.227	0.632
Chchd1	Rps20	10090.ENSMUSP00000071202	10090.ENSMUSP00000120528	0	0	0	0	0.401	0.421	0	0	0.638
Chchd1	Rps5	10090.ENSMUSP00000071202	10090.ENSMUSP00000104179	0	0	0	0	0.234	0.551	0	0.063	0.649
Chchd1	Mtif2	10090.ENSMUSP00000071202	10090.ENSMUSP00000090926	0	0	0	0	0.061	0.657	0	0	0.664
Chchd1	Mrpl38	10090.ENSMUSP00000071202	10090.ENSMUSP00000102047	0	0	0	0	0.115	0.534	0	0.431	0.744
Chchd1	Rps14	10090.ENSMUSP00000071202	10090.ENSMUSP00000157948	0	0	0	0	0.46	0.554	0	0	0.749
Chchd1	Mrpl15	10090.ENSMUSP00000071202	10090.ENSMUSP00000115512	0	0	0	0	0.228	0.759	0	0.044	0.806
Chchd1	Mrpl17	10090.ENSMUSP00000071202	10090.ENSMUSP00000117971	0	0	0	0	0.33	0.76	0	0	0.832
Chchd1	Mrpl32	10090.ENSMUSP00000071202	10090.ENSMUSP00000152345	0	0	0	0	0.35	0.757	0	0	0.835
Chchd1	Mrpl53	10090.ENSMUSP00000071202	10090.ENSMUSP00000109571	0	0	0	0	0.465	0.635	0	0.273	0.845
Chchd1	Mrpl43	10090.ENSMUSP00000071202	10090.ENSMUSP00000095322	0	0	0	0	0.404	0.759	0	0	0.85
Chchd1	Mrpl18	10090.ENSMUSP00000071202	10090.ENSMUSP00000078123	0	0	0	0	0.425	0.76	0	0	0.856
Chchd1	Mrps36	10090.ENSMUSP00000071202	10090.ENSMUSP00000104957	0	0	0	0	0.21	0	0.8	0.367	0.891
Chchd1	Mrpl13	10090.ENSMUSP00000071202	10090.ENSMUSP00000130722	0	0	0	0	0.634	0.759	0	0.084	0.912
Chchd1	Mrps12	10090.ENSMUSP00000071202	10090.ENSMUSP00000132443	0	0	0	0	0.309	0.884	0.8	0	0.982
Chchd1	Mrps17	10090.ENSMUSP00000071202	10090.ENSMUSP00000112779	0	0	0	0	0.444	0.881	0.8	0.076	0.986
Chchd1	Mrps24	10090.ENSMUSP00000071202	10090.ENSMUSP00000119535	0	0	0	0	0.585	0.889	0.8	0.101	0.99
Chchd7	Fam110b	10090.ENSMUSP00000113811	10090.ENSMUSP00000062734	0	0	0	0	0	0	0	0.514	0.514
Chchd7	Gm21987	10090.ENSMUSP00000113811	10090.ENSMUSP00000112386	0	0	0	0	0.103	0	0	0.444	0.48
Chchd7	Tcea1	10090.ENSMUSP00000113811	10090.ENSMUSP00000129157	0	0	0	0	0.056	0	0	0.491	0.5
Chchd7	Cmc2	10090.ENSMUSP00000113811	10090.ENSMUSP00000120966	0	0	0	0	0.145	0	0	0.448	0.507
Chchd7	Rps20	10090.ENSMUSP00000113811	10090.ENSMUSP00000120528	0	0	0	0	0.079	0	0	0.65	0.664
Chga	Krt19	10090.ENSMUSP00000021610	10090.ENSMUSP00000007317	0	0	0	0	0	0	0	0.513	0.513
Chga	Krt20	10090.ENSMUSP00000021610	10090.ENSMUSP00000017743	0	0	0	0	0.047	0	0	0.673	0.675
Chga	Vamp2	10090.ENSMUSP00000021610	10090.ENSMUSP00000021273	0	0	0	0	0.1	0	0	0.377	0.416
Chga	Sod1	10090.ENSMUSP00000021610	10090.ENSMUSP00000023707	0	0	0	0	0	0	0	0.401	0.401
Chga	Krt18	10090.ENSMUSP00000021610	10090.ENSMUSP00000023803	0	0	0	0	0	0	0	0.438	0.438
Chga	Sstr2	10090.ENSMUSP00000021610	10090.ENSMUSP00000138101	0	0	0	0	0.087	0	0	0.49	0.514
Chga	Vgf	10090.ENSMUSP00000021610	10090.ENSMUSP00000140815	0	0	0	0	0.133	0	0	0.477	0.528
Chga	Ptprn2	10090.ENSMUSP00000021610	10090.ENSMUSP00000064046	0	0	0	0	0.271	0	0	0.44	0.574
Chga	Pcsk1n	10090.ENSMUSP00000021610	10090.ENSMUSP00000040342	0	0	0	0	0.278	0	0	0.498	0.622
Chga	Scg5	10090.ENSMUSP00000021610	10090.ENSMUSP00000024005	0	0	0	0	0.213	0	0	0.54	0.622
Chga	Scg2	10090.ENSMUSP00000021610	10090.ENSMUSP00000062556	0	0	0	0	0.401	0.222	0	0.805	0.901
Chga	Scg3	10090.ENSMUSP00000021610	10090.ENSMUSP00000034699	0	0	0	0	0.324	0	0	0.904	0.933
Chga	Chgb	10090.ENSMUSP00000021610	10090.ENSMUSP00000028826	0	0	0	0	0.796	0.715	0	0.886	0.992
Chgb	Vamp2	10090.ENSMUSP00000028826	10090.ENSMUSP00000021273	0	0	0	0	0.163	0	0	0.476	0.543
Chgb	Nefl	10090.ENSMUSP00000028826	10090.ENSMUSP00000022639	0	0	0	0	0.332	0.082	0	0.156	0.438
Chgb	Scg5	10090.ENSMUSP00000028826	10090.ENSMUSP00000024005	0	0	0	0	0.377	0	0	0.724	0.821
Chgb	Ptprn	10090.ENSMUSP00000028826	10090.ENSMUSP00000027404	0	0	0	0	0.143	0	0	0.388	0.453
Chgb	Gpr158	10090.ENSMUSP00000028826	10090.ENSMUSP00000049708	0	0	0	0	0.195	0	0	0.333	0.44
Chgb	Pdyn	10090.ENSMUSP00000028826	10090.ENSMUSP00000028883	0	0	0	0	0.172	0	0	0.371	0.457
Chgb	Ptprn2	10090.ENSMUSP00000028826	10090.ENSMUSP00000064046	0	0	0	0	0.28	0	0	0.402	0.552
Chgb	Dnajc5	10090.ENSMUSP00000028826	10090.ENSMUSP00000072175	0	0	0	0	0.071	0.077	0	0.579	0.608
Chgb	Vgf	10090.ENSMUSP00000028826	10090.ENSMUSP00000140815	0	0	0	0	0.198	0	0	0.593	0.66
Chgb	Pcsk1n	10090.ENSMUSP00000028826	10090.ENSMUSP00000040342	0	0	0	0	0.222	0	0	0.681	0.741
Chgb	Scg3	10090.ENSMUSP00000028826	10090.ENSMUSP00000034699	0	0	0	0	0.365	0	0	0.775	0.851
Chgb	Scg2	10090.ENSMUSP00000028826	10090.ENSMUSP00000062556	0	0	0	0	0.715	0	0	0.899	0.97
Chl1	Stip1	10090.ENSMUSP00000063933	10090.ENSMUSP00000025918	0	0	0	0	0	0	0.9	0.053	0.901
Chl1	Ptprz1	10090.ENSMUSP00000063933	10090.ENSMUSP00000088056	0	0	0	0	0.145	0.272	0	0.135	0.414
Chmp4b	Chmp5	10090.ENSMUSP00000036206	10090.ENSMUSP00000030128	0	0	0.11	0.631	0.109	0.799	0.4	0.427	0.935
Chmp4b	Cryab	10090.ENSMUSP00000036206	10090.ENSMUSP00000149803	0	0	0	0	0.047	0.052	0	0.485	0.494
Chmp4b	Rps27a	10090.ENSMUSP00000036206	10090.ENSMUSP00000099909	0	0	0	0	0.057	0.082	0.5	0	0.529
Chmp4b	Vps37a	10090.ENSMUSP00000036206	10090.ENSMUSP00000096415	0	0	0	0	0.051	0	0.72	0.212	0.772
Chmp4b	Vps37c	10090.ENSMUSP00000036206	10090.ENSMUSP00000158500	0	0	0	0	0.08	0	0.72	0.36	0.82
Chmp4b	Vps28	10090.ENSMUSP00000036206	10090.ENSMUSP00000077856	0	0	0	0	0.06	0	0.72	0.523	0.863
Chmp5	Rps27a	10090.ENSMUSP00000030128	10090.ENSMUSP00000099909	0	0	0	0	0.057	0.058	0.4	0	0.42
Chmp5	Vps37a	10090.ENSMUSP00000030128	10090.ENSMUSP00000096415	0	0	0	0	0.057	0	0	0.526	0.534
Chmp5	Vps28	10090.ENSMUSP00000030128	10090.ENSMUSP00000077856	0	0	0	0	0.069	0	0	0.748	0.755
Chtop	U2af1	10090.ENSMUSP00000061800	10090.ENSMUSP00000014684	0	0	0	0	0.211	0	0.5	0.146	0.634
Chtop	Snrpd3	10090.ENSMUSP00000061800	10090.ENSMUSP00000020397	0	0	0	0	0.357	0	0	0.182	0.452
Chtop	Ncbp3	10090.ENSMUSP00000061800	10090.ENSMUSP00000021135	0	0	0	0	0.104	0.198	0	0.238	0.404
Chtop	Pnn	10090.ENSMUSP00000061800	10090.ENSMUSP00000021381	0	0	0	0	0.177	0	0	0.477	0.551
Chtop	Fyttd1	10090.ENSMUSP00000061800	10090.ENSMUSP00000023489	0	0	0	0	0.083	0.121	0.5	0.871	0.941
Chtop	Srsf9	10090.ENSMUSP00000061800	10090.ENSMUSP00000031513	0	0	0	0	0.232	0	0.5	0.175	0.656
[truncated: 10,942 more rows]

## Sheet: b
All genes in network	Uniprot	Reported protein=1
1700021F05Rik	Q9CQF4	0
1700025G04Rik	Q8K207	0
2310022B05Rik	Q8C3W1	0
4833439L19Rik	Q9DBN4	0
Aamdc	Q8R0P4	0
Abca13	Q5SSE9	0
Abcf1	Q6P542	0
Ablim1	Q8K4G5	1
Ablim2	Q8BL65	1
Ablim3	Q69ZX8	0
Acan	Q61282	1
Acbd5	Q5XG73	0
Acin1	Q9JIX8	1
Actn2	Q9JI91	1
Adcy5	P84309	0
Adgrb1	Q3UHD1	0
Adgrb3	Q80ZF8	0
Adnp	Q9Z103	0
Afdn	Q9QZQ1	0
Aff4	Q9ESC8	0
Agap1	Q8BXK8	0
Agap2	Q3UHD9	1
Agfg1	Q8K2K6	0
Agrn	A2ASQ1	1
Ahi1	Q8K3E5	0
Ahsg	P29699	0
Aif1l	Q9EQX4	0
Aip	O08915	1
Ajm1	A2AJA9	0
Akap12	Q9WTQ5	1
Akap5	D3YVF0	0
Alad	P10518	1
Alb	P07724	0
Alox12b	O70582	0
Alpl	P09242	0
Alyref	O08583	0
Amer2	Q8CCJ4	0
Amot	Q8VHG2	0
Amotl1	Q9D4H4	0
Ankrd17	Q99NH0	0
Anp32a	O35381	0
Anp32b	Q9EST5	0
Ap3d1	O54774	1
Apc	Q61315	0
Aplp1	Q03157	0
Aplp2	Q06335	0
App	P12023	1
Arfgap2	Q99K28	0
Arhgap32	Q811P8	0
Arhgap39	P59281	0
Arhgap5	P97393	0
Arhgef17	Q80U35	0
Arhgef18	Q6P9R4	0
Arid1a	A2BH40	0
Arid1b	E9Q4N7	0
Arpp19	P56212	0
Arx	O35085	0
Atad5	Q4QY64	0
Atox1	O08997	0
Atp5j	P97450	1
Atp5k	Q06185	0
Atp6v1g2	Q9WTT4	1
Atrn	Q9WU60	0
Atrx	Q61687	0
Atxn2	O70305	0
Atxn2l	Q7TQH0	0
Bag3	Q9JLV1	1
Bag4	Q8CI61	0
Bag5	Q8CI32	0
Bcam	Q9R069	0
Bcan	Q61361	1
Bcar1	Q61140	0
Bcas1	Q80YN3	0
Bcl11a	Q9QYE3	0
Bclaf1	Q8K019	0
Bicd1	Q8BR07	0
Bloc1s1	O55102	0
Bod1l	E9Q6J5	0
Bola1	Q9D8S9	0
Bola2	Q8BGS2	0
Brd3	Q8K2F0	0
Brk1	Q91VR8	1
Brsk1	Q5RJI5	0
Brsk2	Q69Z98	0
Bsg	P18572	1
Bsn	O88737	1
Btbd8	D3YUB6	0
Btf3l4	Q9CQH7	0
Bud31	Q6PGH1	0
Cacna1a	P97445	0
Cacna1b	O55017	0
Cacna1e	Q61290	0
Cadm1	Q8R5M8	0
Calm3	P0DP28	0
Camsap1	A2AHC3	0
Camsap2	Q8C1B1	0
Camsap3	Q80VC9	0
Cap1	P40124	1
Carhsp1	Q9CR86	0
Carmil2	Q3V3V9	1
Casc1	Q6TDU8	0
Caskin1	Q6P9K8	1
Cavin1	O54724	0
Cavin2	Q63918	0
Cbarp	Q66L44	0
Cbx1	P83917	0
Cbx3	P23198	0
Cbx5	Q61686	0
Cc2d1a	Q8K1A6	0
Ccar1	Q8CH18	0
Ccdc177	Q3UHB8	0
Ccdc58	Q8R3Q6	0
Ccdc85a	Q5SP85	0
Ccdc85c	E9Q6B2	0
Ccdc88a	Q5SNZ0	0
Ccdc9	Q8VC31	0
Cck	P09240	0
Ccng1	P51945	0
Ccnt2	Q7TQK0	0
Ccsap	Q8QZT2	0
Cd44	P15379	1
Cd55	Q61475	0
Cd81	P35762	0
Cd82	P40237	0
Cd9	P40240	0
Cd99l2	Q8BIF0	0
Cdc42ep1	Q91W92	0
Cdc42ep4	Q9JM96	0
Cdc5l	Q6A068	0
Cdcp1	Q5U462	0
Cdh13	Q9WTR5	0
Cdh2	P15116	0
Cdh4	P39038	0
Cdk11b	P24788	0
Cdk5rap2	Q8K389	0
Cdkl5	Q3UTQ8	0
Cdv3	Q4VAA2	0
Cend1	Q9JKC6	1
Cenpe	Q6RT24	0
Cenpv	Q9CXS4	0
Cep135	Q6P5D4	0
Cep162	Q6ZQ06	0
Cep164	Q5DU05	0
Cep170	Q6A065	0
Cep170b	Q80U49	1
Cep250	Q60952	0
Cep290	Q6A078	0
Cep95	Q8BVV7	0
Cetn2	Q9R1K9	0
Cgn	P59242	0
Cgnl1	Q6AW69	0
Chchd1	Q9CQA6	0
Chchd7	Q8K2Q5	0
Chga	P26339	1
Chgb	P16014	0
Chl1	P70232	1
Chmp4b	Q9D8B3	1
Chmp5	Q9D7S9	0
Chtop	Q9CY57	0
Cisd2	Q9CQB5	0
Cit	P49025	1
Ckap4	Q8BMK4	1
Clasp1	Q80TV8	0
Clasp2	Q8BRT1	0
Clcc1	Q99LI2	0
Clgn	P52194	0
Clip1	Q922J3	0
Clip2	Q9Z0H8	0
Clns1a	Q61189	0
Clta	O08585	1
Cltb	Q6IRU5	1
Cmc2	Q8K199	0
Cnga4	Q3UW12	0
Cnksr2	Q80YA9	0
Cnpy2	Q9QXT0	0
Cnpy3	Q9DAU1	0
Col4a2	P08122	0
Col6a1	Q04857	0
Cox20	Q9D7J4	0
Cox6a1	P43024	0
Cox7a2	P48771	1
Cplx1	P63040	1
Cplx2	P84086	1
Cplx3	Q8R1B5	0
Cpsf3	Q9QXK7	0
Cpsf6	Q6NVF9	0
Cr1l	Q64735	0
Creb1	Q01147	0
Crocc	Q8CJ40	1
Crtc1	Q68ED7	0
Cryab	P23927	1
Cspg5	Q71M36	0
Cst3	P21460	1
Ctif	Q6PEE2	0
Ctnna1	P26231	0
Ctnnd2	O35927	0
Cttn	Q60598	1
Cttnbp2	B9EJA2	0
Cyb5a	P56395	0
Cyct	P00015	0
D630045J12Rik	Q68FD9	0
Daam1	Q8BPM0	0
Dag1	Q62165	0
Dagla	Q6WQJ1	0
Dbi	P31786	1
Dclk2	Q6PGN3	0
Ddrgk1	Q80WW9	0
Ddx21	Q9JIK5	0
Ddx42	Q810A7	0
Ddx46	Q569Z5	1
Ddx50	Q99MJ9	0
Dek	Q7TNV0	0
Des	P31001	0
Dgkz	Q80UP3	0
Dip2a	Q8BWT5	0
Dkc1	Q9ESX5	0
Dlgap1	Q9D415	1
Dlgap2	Q8BJ42	1
Dlgap3	Q6PFD5	1
Dlgap4	B1AZP2	0
Dmap1	Q9JI44	0
Dmtn	Q9WV69	1
Dnah8	Q91XQ0	0
Dnajb12	Q9QYI4	0
Dnajc10	Q9DC23	0
Dnajc15	Q78YY6	0
Dnajc19	Q9CQV7	0
Dnajc30	P59041	0
Dnajc5	P60904	1
Dnajc8	Q6NZB0	0
Dnajc9	Q91WN1	0
Dnal1	Q05A62	0
Dnhd1	D3Z2X2	0
Dop1a	Q8BL99	0
Dpy30	Q99LT0	0
Dr1	Q91WV0	0
Drap1	Q9D6N5	0
Dtx3	Q80V91	0
Dynlrb1	P62627	0
Ebna1bp2	Q9D903	0
Edf1	Q9JMG1	1
Eea1	Q8BL66	1
Eefsec	Q9JHW4	0
Efr3b	Q6ZQ18	1
Ehbp1	Q69ZW3	0
Eif1	P48024	0
Eif1a	Q60872	0
Eif1ax	Q8BMJ3	0
Eif2ak4	Q9QZ05	0
Eif2s2	Q99L45	0
Eif3j2	Q66JS6	0
Eif4b	Q8BGD9	0
Eif4g1	Q6NZJ6	0
Eif4g3	Q80XI3	0
Eif5	P59325	1
Eif5b	Q05D44	0
Elfn1	Q8C8T7	0
Elfn2	Q68FM6	0
Elmo1	Q8BPU7	0
Erc1	Q99MI1	0
Erc2	Q6PH08	1
Erh	P84089	0
Erich5	Q8K0S2	0
Erlec1	Q8VEH8	0
Ermn	Q5EBJ4	0
Espl1	P60330	0
Etl4	A2AQ25	0
Evpl	Q9D952	0
Ewsr1	Q61545	0
Exog	Q8C163	0
Fam107a	Q78TU8	0
Fam136a	Q9CR98	0
Fam169a	Q5XG69	0
Fam171b	Q14CH0	0
Fam192a	Q91WE2	0
Fam81a	Q3UXZ6	0
Fan1	Q69ZT1	0
Fbxo41	Q6NS60	1
Fcer1g	P20491	0
Fdx2	Q9CPW2	0
Fgf1	P61148	1
Fhl1	P97447	1
Filip1l	Q6P6L0	0
Fip1l1	Q9D824	0
Fkbp15	Q6P9Q6	0
Fkbp1b	Q9Z2I2	0
Fkbp2	P45878	1
Fkbp3	Q62446	0
Folr1	P35846	0
Frs2	Q8C180	0
Frs3	Q91WJ0	0
Fth1	P09528	1
Ftl1	P29391	0
Fubp1	Q91WJ8	1
Fus	P56959	1
Fxr1	Q61584	1
Fxr2	Q9WVR4	0
Fxyd1	Q9Z239	1
Fyttd1	Q91Z49	0
G3bp1	P97855	0
Gadd45gip1	Q9CR59	0
Galc	P54818	0
Gap43	P06837	1
Gar1	Q9CY66	0
Gas7	Q60780	1
Gatad2b	Q8VHR5	0
Gcc2	Q8CHG3	0
Gcfc2	Q8BKT3	0
Gfer	P56213	0
Gigyf1	Q99MR1	0
Git2	Q9JLQ2	0
Gja1	P23242	1
Gjc2	Q8BQU6	0
Glyr1	Q922P9	0
Gm10053	P62897	0
Gm21987	P56394	0
Gng5	Q80SZ7	0
Gns	Q8BFR4	0
Golga1	Q9CW79	0
Golga2	Q921M4	0
Golga3	P55937	0
Golga5	Q9QYE6	0
Gosr1	O88630	0
Gpc1	Q9QZF2	1
Gpc4	P51655	0
Gpc5	Q8CAL5	0
Gpld1	O70362	0
Gpr158	Q8C419	1
Gprin1	Q3UNH4	1
Gpt	Q8QZR5	0
Grin2a	P35436	0
Grin2b	Q01097	1
Grin2d	Q03391	0
Grip1	Q925T6	0
Gripap1	Q8VD04	0
Grpel1	Q99LP6	1
H2ac18	Q6GSS7	0
H2ac21	Q64522	0
H2ax	P27661	0
H2az2	Q3THW5	1
H3f3b	P84244	0
H4c11	P62806	0
Habp4	Q9JKS5	0
Hap1	O35668	0
Hapln1	Q9QUP5	1
Hapln2	Q9ESM3	1
Hapln4	Q80WM4	0
Hba-a2	P01942	0
Hbb-bs	P02088	0
Hcfc1	Q61191	0
Hdac1	O09106	0
Hdac2	P70288	0
Hdac5	Q9Z2V6	0
Hdgf	P51859	0
Hdlbp	Q8VDJ3	1
Hexim1	Q8R409	0
Hmga1b	P17095	0
Hmgb1	P63158	1
Hmgn3	Q9DCB1	0
Hnrnpc	Q9Z204	1
Hnrnpm	Q9D0E1	1
Hnrnpul2	Q00PI9	1
Homer1	Q9Z2Y3	1
Hook3	Q8BUK6	0
Hp1bp3	Q3TEA8	1
Hspb1	P14602	1
Hspe1	Q64433	1
Hspg2	Q05793	0
Htatsf1	Q8BGC0	0
Ift122	Q6NWV3	0
Igbp1	Q61249	0
Igf2r	Q07113	0
Igfbp5	Q07079	0
Igsf9b	E9PZ19	0
Ik	Q9Z1M8	0
Ildr2	B5TVM2	0
Ilf3	Q9Z1X4	1
Ina	P46660	1
Iqsec1	Q8R0S2	0
Iqsec2	Q5DU25	1
Itm2c	Q91VK4	0
Jak1	P52332	0
Jph1	Q9ET80	0
Jph3	Q9ET77	0
Jpt1	P97825	0
Kcnc1	P15388	0
Kcnc3	Q63959	0
Kdm4a	Q8BW72	0
Khdrbs3	Q9R226	0
Khsrp	Q3U0V1	1
Kif15	Q6P9L6	0
Kif16b	B1AVY7	0
Kif20b	Q80WE4	0
Kif5c	P28738	1
Kmt2a	P55200	0
Krt1	P04104	1
Krt10	P02535	0
Krt13	P08730	0
Krt14	Q61781	0
Krt15	Q61414	0
Krt16	Q9Z2K1	0
Krt17	Q9QWL7	0
Krt18	P05784	0
Krt19	P19001	0
Krt2	Q3TTY5	1
Ktn1	Q61595	0
Lama1	P19137	0
Lama2	Q60675	0
Lama5	Q61001	0
Lamb1	P02469	0
Lamc1	P02468	0
Lamp2	P17047	0
Lamtor5	Q9D1L9	0
Larp1	Q6ZQ58	1
Larp4b	Q6A0A2	0
Larp7	Q05CL8	0
Lasp1	Q61792	0
Lbr	Q3U9G9	0
Lemd2	Q6DVA0	0
Lemd3	Q9WU40	0
Letm1	Q9Z2I0	1
Lima1	Q9ERG0	0
Limch1	Q3UH68	0
Limk1	P53668	0
Lin7a	Q8JZS0	0
Lin7b	O88951	0
Lin7c	O88952	0
Lmna	P48678	1
Lmnb2	P21619	1
Lpp	Q8BFW7	0
Lrrc59	Q922Q8	0
Lrrc7	Q80TE7	0
Lrrfip1	Q3UZ39	0
Lrrfip2	Q91WK0	0
Lsm14a	Q8K2F8	0
Lsm14b	Q8CGC4	0
Luc7l	Q9CYI4	1
Luc7l2	Q7TNC4	0
Ly75	Q60767	0
Lyrm4	Q8K215	0
Lzts3	A2AHG0	0
M6pr	P24668	0
Macroh2a1	Q9QZQ8	1
Macroh2a2	Q8CCK0	0
Mad1l1	Q9WTX8	0
Magi1	Q6RHR9	0
Magi2	Q9WVQ1	0
Magi3	Q9EQJ9	0
Manf	Q9CXI5	0
Map1a	Q9QYR6	1
Map1b	P14873	1
Map1s	Q8C052	1
Map2	P20357	1
Map4	P27546	1
Map4k3	Q99JP0	0
Map6	Q7TSJ2	1
Map6d1	Q14BB9	0
Map7	O88735	0
Map7d1	A2AJI0	0
Mapt	P10637	1
Marcks	P26645	1
Mark4	Q8CIP4	0
Mast3	Q3U214	0
Mast4	Q811L6	0
Matr3	Q8K310	1
Mavs	Q8VCF0	0
Mbd3	Q9Z2D8	0
Mbnl2	Q8C181	0
Mbp	P04370	1
Mcam	Q8R2Y2	0
Mcee	Q9D1I5	0
Mcoln1	Q99J21	0
Mcrip1	Q3UGS4	0
Mdga1	Q0PMG2	0
Mecp2	Q9Z2D6	0
Mef2c	Q8CFN5	0
Mef2d	Q63943	0
Mia3	Q8BI84	0
Micall1	Q8BGT6	0
Mink1	Q9JM52	0
Mmab	Q9D273	0
Mms22l	B1AUR6	0
Mon2	Q80TL7	0
Morf4l1	P60762	0
Mprip	P97434	0
Mroh2b	Q7M6Y6	0
Mrpl11	Q9CQF0	0
Mrpl12	Q9DB15	0
Mrpl13	Q9D1P0	0
Mrpl14	Q9D1I6	0
Mrpl15	Q9CPR5	0
Mrpl17	Q9D8P4	0
Mrpl18	Q9CQL5	0
Mrpl22	Q8BU88	0
Mrpl23	O35972	0
Mrpl27	Q99N92	0
Mrpl30	Q9D7N6	0
Mrpl32	Q9DCI9	0
Mrpl33	Q9CQP0	0
Mrpl38	Q8K2M0	0
Mrpl40	Q9Z2Q5	0
Mrpl43	Q99N89	0
Mrpl45	Q9D0Q7	0
Mrpl49	Q9CQ40	1
Mrpl50	Q8VDT9	0
Mrpl51	Q9CPY1	0
Mrpl53	Q9D1H8	0
Mrps11	Q9DCA2	0
Mrps12	O35680	0
Mrps15	Q9DC71	0
Mrps16	Q9CPX7	0
Mrps17	Q9CQE3	0
Mrps21	P58059	0
Mrps24	Q9CQV5	0
Mrps35	Q8BJZ4	0
Mrps36	Q9CQX8	0
Mrps6	P58064	0
Msrb2	Q78J03	0
Mt2	P02798	0
Mt3	P28184	0
Mtdh	Q80WJ7	0
Mtif2	Q91YJ5	0
Mybbp1a	Q7TPV4	0
Mycbp	Q9EQS3	0
Mycbp2	Q7TPH6	0
Myh10	Q61879	1
Myh11	O08638	0
Myh14	Q6URW6	0
Myh9	Q8VDD5	1
Myo18a	Q9JMH9	0
Myo5a	Q99104	1
Naa10	Q9QY36	0
Naa25	Q8BWZ3	0
Naca	Q60817	1
Nacad	Q5SWP3	0
Naip5	Q9R016	0
Nap1l5	Q9JJF0	0
Nav1	Q8CH77	0
Nav3	Q80TN7	0
Ncan	P55066	1
Ncbp3	Q8BZR9	0
Ncl	P09405	1
Ncor1	Q60974	0
Ncor2	Q9WU42	0
Ncstn	P57716	0
Nde1	Q9CZA6	0
Ndufa2	Q9CQ75	1
Ndufa4	Q62425	1
Ndufa8	Q9DCJ5	1
Ndufaf2	Q59J78	0
Ndufaf4	Q9D1H6	0
Ndufb6	Q3UIU2	0
Ndufb7	Q9CR61	1
Ndufs4	Q9CXZ1	1
Ndufs5	Q99LY9	0
Ndufs6	P52503	1
Ndufv3	Q8BK30	0
Nebl	Q9DC07	1
Nectin1	Q9JKF6	1
Nectin3	Q9JLB9	0
Nedd4l	Q8CFI0	0
Nedd8	P29595	0
Nefh	P19246	1
Nefl	P08551	1
Nefm	P08553	1
Nell2	Q61220	0
Neo1	P97798	0
Nhp2	Q9CRB2	0
Nhsl2	B1AXH1	0
Nid1	P10493	0
Nipbl	Q6KCD5	0
Nol3	Q9D1X0	0
Nolc1	E9Q5C9	0
Nop2	Q922K7	0
Nop56	Q9D6Z1	0
Nop58	Q6DFW4	0
Notch4	P31695	0
Npm1	Q61937	1
Nr3c1	P06537	0
Nrcam	Q810U4	1
Nrgn	P60761	1
Nrxn2	E9Q7X7	0
Nsfl1c	Q9CZ44	0
Nsg2	P47759	0
Nucb1	Q02819	1
Nufip2	Q5F2E7	0
Numa1	E9Q7G0	0
Nup35	Q8R4R6	0
Nup62	Q63850	0
Ociad1	Q9CRD0	0
Ogfr	Q99PG2	0
Omg	Q63912	1
Oog1	E9Q5G7	0
Os9	Q8K2C7	0
Osbpl6	Q8BXR9	0
P2ry12	Q9CPV9	0
Pabpc1	P29341	1
Pabpn1	Q8CCS6	0
Parp1	P11103	1
Pcbp4	P57724	0
Pclo	Q9QYX7	1
Pcm1	Q9R0L6	0
Pcnp	Q6P8I4	0
Pcp4	P63054	0
Pcsk1n	Q9QXV0	1
Pdcd5	P56812	0
Pdlim1	O70400	0
Pds5a	Q6A026	0
Pds5b	Q4VA53	0
Pdyn	O35417	0
Pebp1	P70296	1
Pex14	Q9R0A0	0
Pfdn1	Q9CWM4	0
Pfdn5	Q9WU28	0
Pfdn6	Q03958	1
Phactr1	Q2M3X8	1
Pin1	Q9QUR7	1
Pip4p1	Q3TWL2	0
Pkp2	Q9CQ73	0
Pkp4	Q68FH0	0
Plat	P11214	0
Plcb2	A3KGF7	0
Plec	Q9QXS1	1
Plppr3	Q7TPB0	0
Plppr4	Q7TME0	0
Pmch	P56942	0
Pnn	O35691	0
Polr2a	P08775	0
Ppfia2	Q8BSS9	0
Ppfia3	P60469	1
Ppm1g	Q61074	0
Ppp1r10	Q80W00	0
Pqbp1	Q91VJ5	0
Praf2	Q9JIG8	1
Prim2	P33610	0
Prpf3	Q922U1	0
Prpf38b	Q80SY5	0
Prpf40a	Q9R1C7	0
Prpf6	Q91YR7	0
Prr3	Q811B5	0
Prr7	Q3V0I2	0
Prrc2a	Q7TSC1	0
Prrc2b	Q7TPM1	0
Prrc2c	Q3TLH4	0
Prrt1	O35449	0
Prrt2	E9PUL5	1
Psip1	Q99JF8	0
Psma1	Q9R1P4	1
Psme1	P97371	1
Ptgds	O09114	1
Ptn	P63089	1
Ptprd	Q64487	0
Ptprn	Q60673	0
Ptprn2	P80560	0
Ptprz1	B9EKR1	1
Pym1	Q8CHP5	0
Qk	Q9QYS9	0
Rab11fip1	Q9D620	0
Rab11fip2	G3XA57	0
Rab11fip5	Q8R361	0
Rab3ip	Q68EF0	0
Rabgef1	Q9JM13	0
Rad21	Q61550	0
Ralbp1	Q62172	0
Raly	Q64012	0
Ranbp1	P34022	0
Ranbp6	Q8BIV3	0
Rbfox1	Q9JJ43	1
Rbfox3	Q8BIF2	1
Rbm10	Q99KG3	0
Rbm15	Q0VBL3	0
Rbm15b	Q6PHZ5	0
Rbm25	B2RY56	0
Rbm26	Q6NZN0	0
Rbm27	Q5SFM8	0
Rbm28	Q8CGC6	0
Rbm3	O89086	0
Rbm39	Q8VH51	1
Rbm42	Q91V81	0
Rbm5	Q91YE7	0
Rbm8a	Q9CWZ3	0
Rbmx	Q9WV02	1
Rbmxl1	Q91VM5	0
Rcc1	Q8VE37	0
Reep5	Q60870	0
Reps1	O54916	0
Reps2	Q80XA6	0
Rgs10	Q9CQE5	0
Rgs19	Q9CX84	0
Rgs3	Q9DC04	0
Rhof	Q8BYP3	0
Rida	P52760	1
Rilpl1	Q9JJC6	0
Rimbp2	Q80U40	0
Rims1	Q99NE5	1
Rims2	Q9EQZ7	0
Rmnd5a	Q80YQ8	0
Rnf20	Q5DTM8	0
Rnps1	Q99M28	0
Robo1	O89026	0
Rpap3	Q9D706	0
Rpl10	Q6ZWV3	0
Rpl13	P47963	1
Rpl14	Q9CR57	0
Rpl17	Q9CPR4	0
Rpl18	P35980	0
Rpl18a	P62717	0
Rpl19	P84099	0
Rpl21	O09167	0
Rpl22	P67984	1
Rpl22l1	Q9D7S7	0
Rpl23	P62830	1
Rpl23a	P62751	1
Rpl24	Q8BP67	1
Rpl27a	P14115	0
Rpl28	P41105	1
Rpl29	P47915	0
Rpl3	P27659	1
Rpl30	P62889	0
Rpl31	P62900	1
Rpl32	P62911	0
Rpl34	Q9D1R9	0
Rpl36al	P83882	0
Rpl37a	P61514	0
Rpl38	Q9JJI8	0
Rpl4	Q9D8E6	1
Rpl5	P47962	1
Rpl6	P47911	1
Rpl7	P14148	1
Rpl7a	P12970	1
Rpl7l1	Q9D8M4	0
Rpl8	P62918	1
Rplp2	P99027	1
Rprd1a	Q8VDS4	0
Rps10	P63325	0
Rps11	P62281	1
Rps13	P62301	1
Rps14	P62264	1
Rps15	P62843	0
Rps17	P63276	0
Rps18	P62270	1
Rps19	Q9CZX8	1
Rps20	P60867	1
Rps21	Q9CQR2	0
Rps23	P62267	1
Rps24	P62849	0
Rps25	P62852	1
Rps26	P62855	0
Rps27a	P62983	0
Rps28	P62858	1
Rps29	P62274	0
Rps3a1	P97351	1
Rps5	P97461	1
Rps6	P62754	1
Rps7	P62082	1
Rps8	P62242	1
Rps9	Q6ZWN5	1
Rrbp1	Q99PL5	0
Rrp12	Q6P5B0	0
Rtraf	Q9CQE8	0
S100a1	P56565	1
S100a13	P97352	1
S100a16	Q9D708	0
S100a4	P07091	0
Safb	D3YXK2	0
Sarnp	Q9D1J3	0
Sart1	Q9Z315	0
Scaf4	Q7TSH6	0
Scg2	Q03517	1
Scg3	P47867	0
Scg5	P12961	0
Scp2	P32020	0
Scrib	Q80U72	0
Sdf2	Q9DCT5	0
Sdf2l1	Q9ESP1	0
Sdhb	Q9CQA3	1
Sec16a	E9QAT4	0
Sec61b	Q9CQS8	0
Sec62	Q8BU14	0
Selenos	Q9BCZ4	0
Serbp1	Q9CY58	0
Serpina1c	Q00896	0
Serpine2	Q07235	1
Setd2	E9Q5F9	0
Sf1	Q64213	0
Sf3a1	Q8K4Z5	0
Sf3a2	Q62203	0
Sf3b1	Q99NB9	0
Sf3b4	Q8QZY9	0
Sf3b5	Q923D4	0
Sf3b6	P59708	0
Sfpq	Q8VIJ6	1
Sfswap	Q3USH5	0
Sh3kbp1	Q8R550	0
Shank1	D3YZU1	0
Shank2	Q80Z38	0
Shank3	Q4ACU6	1
Shisa6	Q3UH99	0
Shisa7	Q8C3Q5	0
Shisa9	Q9CZN4	0
Sin3a	Q60520	0
Sipa1l1	Q8C0T5	0
Slc44a2	Q8BY89	0
Slc4a10	Q5DTL9	1
Slc4a3	P16283	0
Slitrk5	Q810B7	0
Smarca1	Q6PGB8	0
Smarca2	Q6DIC0	0
Smarca5	Q91ZW3	0
Smarcal1	Q8BJL0	0
Smc1b	Q920F6	0
Smc2	Q8CG48	0
Smchd1	Q6P5D8	0
Snap23	O09044	0
Snca	O55042	1
Sncb	Q91ZZ3	1
Snrnp70	Q62376	1
Snrpa	Q62189	0
Snrpa1	P57784	0
Snrpb	P27048	1
Snrpb2	Q9CQI7	0
Snrpc	Q62241	0
Snrpd2	P62317	1
Snrpd3	P62320	1
Snx3	O70492	0
Sod1	P08228	1
Son	Q9QX47	1
Sorbs2	Q3UTJ2	0
Sorbs3	Q9R1Z8	0
Sos2	Q02384	0
Sox30	Q8CGW4	0
Sparcl1	P70663	1
Specc1	Q5SXY1	0
Spen	Q62504	0
Sra1	Q80VJ2	0
Srcin1	Q9QWI6	1
Srp14	P16254	0
Srrm1	Q52KI8	0
Srrm2	Q8BTI8	1
Srsf1	Q6PDM2	1
Srsf3	P84104	0
Srsf4	Q8VE97	0
Srsf5	O35326	0
Srsf6	Q3TWW8	1
Srsf7	Q8BL97	1
Srsf9	Q9D0B0	0
Ssb	P32067	0
Ssbp1	Q9CYR0	1
St13	Q99L47	1
Stau1	Q9Z108	0
Stau2	Q8CJ67	0
Stim1	P70302	0
Stip1	Q60864	1
Stk25	Q9Z2W1	0
Stk32c	Q8QZV4	1
Stx12	Q9ER00	1
Stx4a	P70452	0
Stx7	O70439	0
Stx8	O88983	0
Sub1	P11031	1
Sugp2	Q8CH09	1
Syncrip	Q7TMK9	0
Syngap1	F6SEU4	1
Synpo	Q8CC35	1
Tacc1	Q6Y685	0
Taf2	Q8C176	0
Taok1	Q5F2E8	0
Tbc1d10b	Q8BHL3	1
Tbc1d5	Q80XQ2	0
Terf2	O35144	0
Tfam	P40630	1
Thoc2	B1AZI6	0
Thyn1	Q91YJ3	0
Ticrr	Q8BQ33	0
Timeless	Q9R1X4	0
Timm10	P62073	0
Timm10b	Q9WV96	0
Timm13	P62075	0
Timm8a1	Q9WVA2	0
Timm8b	P62077	0
Timm9	Q9WV98	0
Tjp1	P39447	0
Tjp2	Q9Z0U1	1
Tmcc1	Q69ZZ6	0
Tmem109	Q3UBX0	0
Tmem214	Q8BM55	0
Tmem263	Q9DAM7	0
Tmod2	Q9JKK7	0
Tmpo	Q61029	1
Tnik	P83510	0
Tnnc1	P19123	0
Tnr	Q8BYI9	1
Tns1	E9Q0S6	0
Tomm20	Q9DCC8	0
Tonsl	Q6NZL6	0
Top1	Q04750	0
Tpd52	Q62393	1
Tpd52l1	O54818	0
Tpm1	P58771	1
Tpm2	P58774	0
Tpm3	P21107	1
Tpr	F6ZDS4	1
Tra2b	P62996	1
Trir	Q9D735	0
Trp53bp1	P70399	1
Trrap	Q80YV3	0
Tsc1	Q9EP53	0
Tsc22d1	P62500	0
Tsc22d2	E9Q7M2	0
Ttc3	O88196	0
Ttn	A2ASS6	0
Txlna	Q6PAM1	0
Txn1	P10639	1
U2af1	Q9D883	1
U2surp	Q6NV83	0
Ubap2l	Q80X50	0
Ubfd1	Q78JW9	0
Ubl5	Q9EPV8	0
Ubqln1	Q8R317	0
Ubqln2	Q9QZM0	0
Ubqln4	Q99NB8	0
Unc13a	Q4KUS2	1
Uqcc2	Q9CQY6	0
Uqcrb	Q9D855	1
Utp14a	Q640M1	0
Vamp2	P63044	1
Vamp4	O70480	0
Vcl	Q64727	1
Vps28	Q9D1C8	0
Vps37a	Q8CHS8	0
Vti1a	O89116	0
Washc2	Q6PGL7	0
Wdr33	Q8K4P0	0
Ythdf1	P59326	0
Ythdf2	Q91YT7	0
Zfp638	Q61464	1
Zfr	O88532	0
4833420G17Rik	Q3UJC8	0
Uqcrh	P99028	1
Fsip2	A2ARZ3	0
Zc3h15	Q3TIV5	0
Prelp	Q9JK53	0
Vcan	Q62059	1
Vapb	Q9QY76	0
Vim	P20152	1
Rtn4r	Q99PI8	0
Pdzd11	Q9CZG9	0
Tcea1	P10711	0
Vti1b	O88384	0
Nid2	O88322	0
Rhbdf2	Q80WQ6	0
Dtnb	O70585	0
Rpgrip1l	Q8CG73	0
Ttr	P07309	0
Tor1aip1	Q921T2	0
Marcksl1	P28667	0
Pts	Q9R1Z7	0
Naalad2	Q9CZR2	0
Slc9a1	Q61165	0
S1pr1	O08530	0
Ythdf3	Q8BYK6	0
Zc3h14	Q8BJ05	0
Ybx1	P62960	0
Trp53bp2	Q8CG79	0
Arpin	Q9D0A3	0
Spata13	Q5DU57	0
Sez6l	Q6P1D5	0
Vgf	Q0VGU4	1
Tnfrsf21	Q9EPU5	0
Ppp1r2	Q9DCL8	0
Sirpa	P97797	1
Tmcc2	Q80W04	0
Arhgef40	Q3UPH7	0
Ss18l1	Q8BW22	0
Utp6	Q8VCY6	0
Tmem199	Q5SYH2	0
Thumpd1	Q99J36	0
Wasf2	Q8BH43	0
Tcf4	Q60722	0
Zfp326	O88291	1
Zranb2	Q9R020	0
Zfp207	Q9JMD0	0
Washc4	Q3UMB9	0
Spag9	Q58A65	0
Shisa4	Q8CA71	0
Fam110b	Q8C739	0
Ppp1r3f	Q9JIG4	0
Trpm4	Q7TN37	0
Dapk3	O54784	0
Plekha6	Q7TQG1	0
Tubgcp6	G5E8P0	0
Pnpo	Q91XF0	1
Cavin3	Q91VJ2	0
Slc25a30	Q9CR58	0
Ric8a	Q3TIR3	0
Stmn1	P54227	1
Krt20	Q9D312	0
Tspan15	F7BWT7	0
Tsc22d3	Q9Z2S7	0
Shroom3	Q9QXN0	0
Gm2a	Q60648	0
Pttg1ip	Q8R143	0
Tspan2	Q922J6	0
Tacc2	Q9JJG0	0
Sstr2	P30875	0
Vps37c	Q8R105	0
Wipf2	Q6PEV3	0
Tbck	Q8BM85	0
Nenf	Q9CQ45	0
Ddt	O35215	0
Stmn2	P55821	0
Zc3h4	Q6ZPZ3	0
Tmsb4x	P20065	1
Tsc22d4	Q9EQN3	0
Vezt	Q3ZK22	0
Fgd1	P52734	0
Stk26	Q99JT2	0
Sipa1l3	G3X9J0	0
Ufm1	P61961	0
Fam13c	Q9DBR2	0
Tinagl1	Q99JR5	0
Galnt17	Q7TT15	0
Tcf25	Q8R3L2	0
Parp9	Q8CAS9	0
Ttc9	Q3V038	0
Specc1l	Q2KN98	0
Ubxn4	Q8VCH8	0
Scrg1	O88745	0
Luzp2	Q8BGY3	0
Rabl6	Q5U3K5	0
Hddc2	Q3SXD3	0
Tenm2	Q9WTS5	0
Ubap2	Q91VX2	0
Zdhhc5	Q8VDZ4	0
Fxyd7	P59648	1
Mtss2	Q6P9S0	1
Panx2	Q6IMP4	0
Uaca	Q8CGB3	0
Slit3	Q9WVB4	0
Ppp1r16b	Q8VHQ3	0
Tspyl4	Q8VD63	0
Tlk1	Q8C0V0	0
Spin1	Q61142	0
Hdgfl2	Q3UMU9	0
Strbp	Q91WM1	0
Zfp512	Q69Z99	0
Wrb	Q8K0D7	0
Krt77	Q6IFZ6	0
Pald1	P70261	0
Ppp1r12c	Q3UMT1	0
Ramac	Q9CQY2	0
Zc2hc1a	Q8BJH1	0
Phf14	Q9D4H9	0
Tppp	Q7TQD2	1
Mctp1	E9PV86	0
Prune2	Q52KR3	0
Ttbk1	Q6PCN3	0
Rnf126	Q91YL2	0
Ttc1	Q91Z38	0
Naa30	Q8CES0	0
Prph	P15331	0
Trim9	Q8C7M3	0
Thsd7a	Q69ZU6	0
Tpd52l2	Q9CYZ2	1
Taok2	Q6ZQ29	0
Tmem9	Q9CR23	0
Tenm3	Q9WTS6	0
Ttc9c	Q810A3	0
Zfyve19	Q9DAZ9	0
Tsga10	Q6NY15	0
Spock2	Q9ER58	1

## Sheet: c
#node1	node2	node1_string_id	node2_string_id	neighborhood_on_chromosome	gene_fusion	phylogenetic_cooccurrence	homology	coexpression	experimentally_determined_interaction	database_annotated	automated_textmining	combined_score	#node1-uniprot	node2-uniprot	#node1-reported=1	#node2-reported=1	#node1-unreported=1	#node2-unreported=1		our newly identified proteins that interact with the reported proteins			Reported proteins in the TMGBF4-enriched dataset		Unreported proteins in the TMGBF4-enriched dataset
Ablim1	Ablim3	10090.ENSMUSP00000078336	10090.ENSMUSP00000041243	0	0	0	0.937	0.096	0	0.9	0.137	0.915	Q8K4G5	Q69ZX8	1	0	0	1		Q9CQF4			P70296		P62983
Ablim1	Ttn	10090.ENSMUSP00000078336	10090.ENSMUSP00000107477	0	0	0	0	0	0	0	0.519	0.519	Q8K4G5	A2ASS6	1	0	0	1		Q8K207			P08551		Q9D1I5
Acan	Nid1	10090.ENSMUSP00000032835	10090.ENSMUSP00000005532	0	0	0	0	0.052	0	0	0.572	0.577	Q61282	P10493	1	0	0	1		Q8C3W1			Q9DCJ5		Q61001
Acan	Hapln4	10090.ENSMUSP00000032835	10090.ENSMUSP00000007738	0	0	0	0.774	0.063	0	0	0.444	0.456	Q61282	Q80WM4	1	0	0	1		Q8R0P4			P09528		Q05793
Acan	Cdh2	10090.ENSMUSP00000032835	10090.ENSMUSP00000025166	0	0	0	0	0.05	0	0	0.416	0.421	Q61282	P15116	1	0	0	1		Q6P542			P26645		P62843
Acan	Alpl	10090.ENSMUSP00000032835	10090.ENSMUSP00000030551	0	0	0	0	0.045	0	0	0.583	0.585	Q61282	P09242	1	0	0	1		Q69ZX8			F6SEU4		P62627
Acan	Alb	10090.ENSMUSP00000032835	10090.ENSMUSP00000031314	0	0	0	0	0	0	0	0.72	0.72	Q61282	P07724	1	0	0	1		Q5XG73			Q6PH08		P10493
Acan	Mad1l1	10090.ENSMUSP00000032835	10090.ENSMUSP00000031534	0	0	0	0	0	0.104	0	0.45	0.486	Q61282	Q9WTX8	1	0	0	1		Q80ZF8			O88737		D3YVF0
Acan	Cck	10090.ENSMUSP00000032835	10090.ENSMUSP00000149679	0	0	0	0	0	0	0	0.503	0.503	Q61282	P09240	1	0	0	1		Q9Z103			Q8BMK4		Q3UTJ2
Acan	Prelp	10090.ENSMUSP00000032835	10090.ENSMUSP00000048803	0	0	0	0	0	0	0.5	0.522	0.751	Q61282	Q9JK53	1	0	0	1		Q9QZQ1			Q8K310		O89086
Acan	Hspg2	10090.ENSMUSP00000032835	10090.ENSMUSP00000131316	0	0	0	0	0.057	0	0	0.814	0.817	Q61282	Q05793	1	0	0	1		Q9ESC8			P27659		Q99MI1
Acin1	Sf3a1	10090.ENSMUSP00000022793	10090.ENSMUSP00000002198	0	0	0	0	0.217	0.105	0	0.288	0.458	Q9JIX8	Q8K4Z5	1	0	0	1		Q8BXK8			P10637		P02468
Acin1	Prpf3	10090.ENSMUSP00000022793	10090.ENSMUSP00000015892	0	0	0	0	0.192	0	0.4	0.229	0.593	Q9JIX8	Q922U1	1	0	0	1		Q8K2K6			P20152		P62806
Acin1	Ccar1	10090.ENSMUSP00000022793	10090.ENSMUSP00000020268	0	0	0	0	0.228	0	0	0.322	0.455	Q9JIX8	Q8CH18	1	0	0	1		Q8K3E5			Q7TSJ2		Q9D7S7
Acin1	Ncbp3	10090.ENSMUSP00000022793	10090.ENSMUSP00000021135	0	0	0	0	0.218	0.137	0	0.28	0.472	Q9JIX8	Q8BZR9	1	0	0	1		P29699			P62918		P40240
Acin1	Pnn	10090.ENSMUSP00000022793	10090.ENSMUSP00000021381	0	0	0	0	0.294	0.616	0.72	0.815	0.984	Q9JIX8	O35691	1	0	0	1		A2AJA9			Q9QWI6		Q9JMH9
Acin1	Srsf3	10090.ENSMUSP00000022793	10090.ENSMUSP00000117045	0	0	0	0	0.115	0	0	0.353	0.403	Q9JIX8	P84104	1	0	0	1		D3YVF0			P48678		P29699
Acin1	Sf3b1	10090.ENSMUSP00000022793	10090.ENSMUSP00000027127	0	0	0	0	0.213	0.066	0	0.269	0.416	Q9JIX8	Q99NB9	1	0	0	1		P07724			Q4ACU6		Q9CQX8
Acin1	Snrpc	10090.ENSMUSP00000022793	10090.ENSMUSP00000156707	0	0	0	0	0.071	0.064	0.4	0	0.432	Q9JIX8	Q62241	1	0	0	1		O70582			P56959		Q9Z0H8
Acin1	Prrc2a	10090.ENSMUSP00000022793	10090.ENSMUSP00000025253	0	0	0	0	0.151	0	0	0.399	0.468	Q9JIX8	Q7TSC1	1	0	0	1		O08583			Q9QYR6		P39447
Acin1	Rbm42	10090.ENSMUSP00000022793	10090.ENSMUSP00000040005	0	0	0	0	0.148	0.064	0.4	0	0.48	Q9JIX8	Q91V81	1	0	0	1		Q8VHG2			Q8BL66		P62960
Acin1	Prpf38b	10090.ENSMUSP00000022793	10090.ENSMUSP00000029480	0	0	0	0	0.439	0	0	0.143	0.498	Q9JIX8	Q80SY5	1	0	0	1		Q9D4H4			P63040		Q9CQR2
Acin1	Luc7l2	10090.ENSMUSP00000022793	10090.ENSMUSP00000055254	0	0	0	0	0.227	0.177	0	0.275	0.499	Q9JIX8	Q7TNC4	1	0	0	1		O35381			Q9Z1X4		Q9CQH7
Acin1	Snrpa	10090.ENSMUSP00000022793	10090.ENSMUSP00000079228	0	0	0	0	0.065	0.065	0.4	0.173	0.508	Q9JIX8	Q62189	1	0	0	1		Q9EST5			Q9QYX7		D3YZU1
Acin1	Cbx1	10090.ENSMUSP00000022793	10090.ENSMUSP00000091475	0	0	0	0	0.09	0	0	0.489	0.515	Q9JIX8	P83917	1	0	0	1		Q61315			P19246		Q99LY9
Acin1	Gcfc2	10090.ENSMUSP00000022793	10090.ENSMUSP00000035644	0	0	0	0	0.081	0	0.5	0	0.521	Q9JIX8	Q8BKT3	1	0	0	1		Q03157			Q62059		Q8K2K6
Acin1	Sart1	10090.ENSMUSP00000022793	10090.ENSMUSP00000047397	0	0	0	0	0.201	0	0.4	0.106	0.534	Q9JIX8	Q9Z315	1	0	0	1		Q06335			Q9Z2I0		P43024
Acin1	Rbm5	10090.ENSMUSP00000022793	10090.ENSMUSP00000138379	0	0	0	0	0.311	0	0.4	0.19	0.636	Q9JIX8	Q91YE7	1	0	0	1		Q99K28			Q99NE5		Q8QZT2
Acin1	Rbm25	10090.ENSMUSP00000022793	10090.ENSMUSP00000048470	0	0	0	0	0.27	0	0.4	0.264	0.649	Q9JIX8	B2RY56	1	0	0	1		Q811P8			P14873		Q68FD9
Acin1	Safb	10090.ENSMUSP00000022793	10090.ENSMUSP00000092849	0	0	0	0	0.405	0.103	0	0.425	0.666	Q9JIX8	D3YXK2	1	0	0	1		P59281			P23242		Q9CR98
Acin1	Pym1	10090.ENSMUSP00000022793	10090.ENSMUSP00000129789	0	0	0	0	0.043	0.073	0.72	0.05	0.732	Q9JIX8	Q8CHP5	1	0	0	1		P97393			A2ASQ1		Q922J6
Acin1	Ccdc9	10090.ENSMUSP00000022793	10090.ENSMUSP00000114088	0	0	0	0	0.082	0.049	0.72	0.05	0.736	Q9JIX8	Q8VC31	1	0	0	1		A2BH40			P52503		P62889
Acin1	Prpf40a	10090.ENSMUSP00000022793	10090.ENSMUSP00000075655	0	0	0	0	0.132	0.278	0.4	0.42	0.752	Q9JIX8	Q9R1C7	1	0	0	1		E9Q4N7			Q9Z204		P62073
Acin1	Pabpn1	10090.ENSMUSP00000022793	10090.ENSMUSP00000022808	0	0	0	0	0.225	0.642	0	0.212	0.762	Q9JIX8	Q8CCS6	1	0	0	1		O35085			Q61361		Q9Z2D6
Acin1	Alyref	10090.ENSMUSP00000022793	10090.ENSMUSP00000026125	0	0	0	0	0.084	0.244	0.72	0.282	0.842	Q9JIX8	O08583	1	0	0	1		O08997			P62830		Q60675
Acin1	Rbm8a	10090.ENSMUSP00000022793	10090.ENSMUSP00000143190	0	0	0	0	0.067	0.265	0.72	0.679	0.93	Q9JIX8	Q9CWZ3	1	0	0	1		Q06185			Q9QUP5		Q61686
Acin1	Srrm1	10090.ENSMUSP00000022793	10090.ENSMUSP00000125003	0	0	0	0	0.492	0.299	0.5	0.667	0.932	Q9JIX8	Q52KI8	1	0	0	1		Q61687			Q810U4		Q69Z99
Acin1	Rnps1	10090.ENSMUSP00000022793	10090.ENSMUSP00000126345	0	0	0	0	0.108	0.978	0.8	0.989	0.999	Q9JIX8	Q99M28	1	0	0	1		O70305			Q8CC35		Q9D1X0
Actn2	Grin2d	10090.ENSMUSP00000067708	10090.ENSMUSP00000002848	0	0	0	0	0	0	0.4	0.041	0.4	Q9JI91	Q03391	1	0	0	1		Q7TQH0			P08553		P84244
Actn2	Calm3	10090.ENSMUSP00000067708	10090.ENSMUSP00000019514	0	0	0	0.77	0	0.075	0.4	0.701	0.82	Q9JI91	P0DP28	1	0	0	1		Q8CI32			Q61879		P05784
Actn2	Des	10090.ENSMUSP00000067708	10090.ENSMUSP00000027409	0	0	0	0	0.26	0	0.5	0.073	0.627	Q9JI91	P31001	1	0	0	1		Q61140			P06837		Q5EBJ4
Actn2	Pkp2	10090.ENSMUSP00000067708	10090.ENSMUSP00000036890	0	0	0	0	0	0	0	0.47	0.47	Q9JI91	Q9CQ73	1	0	0	1		Q80YN3			Q9CR61		P08122
Actn2	Pdlim1	10090.ENSMUSP00000067708	10090.ENSMUSP00000064545	0	0	0	0	0.095	0.346	0	0.461	0.653	Q9JI91	O70400	1	0	0	1		Q8K019			Q9DC07		O88532
Actn2	Myh11	10090.ENSMUSP00000067708	10090.ENSMUSP00000155052	0	0	0	0	0.175	0.1	0	0.273	0.413	Q9JI91	O08638	1	0	0	1		O55102			P20357		P63276
Actn2	Grip1	10090.ENSMUSP00000067708	10090.ENSMUSP00000123234	0	0	0	0	0	0.292	0	0.219	0.423	Q9JI91	Q925T6	1	0	0	1		E9Q6J5			P46660		Q99JF8
Actn2	Mef2c	10090.ENSMUSP00000067708	10090.ENSMUSP00000143401	0	0	0	0	0.093	0.065	0	0.459	0.501	Q9JI91	Q8CFN5	1	0	0	1		Q9D8S9			P21619		P09242
Actn2	Lrrc7	10090.ENSMUSP00000067708	10090.ENSMUSP00000142498	0	0	0	0	0.063	0.05	0.4	0.195	0.512	Q9JI91	Q80TE7	1	0	0	1		Q8BGS2			Q62425		Q9JKK7
Actn2	Grin2a	10090.ENSMUSP00000067708	10090.ENSMUSP00000142900	0	0	0	0	0.042	0	0.5	0.169	0.567	Q9JI91	P35436	1	0	0	1		Q8K2F0			P60904		Q99NB9
Actn2	Tmod2	10090.ENSMUSP00000067708	10090.ENSMUSP00000069956	0	0	0	0	0.106	0	0.5	0.312	0.666	Q9JI91	Q9JKK7	1	0	0	1		D3YUB6			P62897		Q60673
Actn2	Tpm2	10090.ENSMUSP00000067708	10090.ENSMUSP00000103546	0	0	0	0	0.293	0.139	0.5	0.445	0.808	Q9JI91	P58774	1	0	0	1		Q9CQH7			Q3TEA8		O88322
Actn2	Tnnc1	10090.ENSMUSP00000067708	10090.ENSMUSP00000131991	0	0	0	0	0.418	0.075	0.5	0.451	0.832	Q9JI91	P19123	1	0	0	1		Q6PGH1			Q6PFD5		P01942
Actn2	Ttn	10090.ENSMUSP00000067708	10090.ENSMUSP00000107477	0	0	0	0	0.581	0.559	0	0.96	0.992	Q9JI91	A2ASS6	1	0	0	1		P97445			P04370		P61514
Agap2	Grin2d	10090.ENSMUSP00000043466	10090.ENSMUSP00000002848	0	0	0	0	0.061	0	0	0.434	0.445	Q3UHD9	Q03391	1	0	0	1		O55017			Q91VR8		Q80WM4
Agap2	Cnksr2	10090.ENSMUSP00000043466	10090.ENSMUSP00000026750	0	0	0	0	0.1	0.383	0	0.171	0.499	Q3UHD9	Q80YA9	1	0	0	1		Q61290			Q9QZQ8		Q8VHR5
Agap2	Mark4	10090.ENSMUSP00000043466	10090.ENSMUSP00000082862	0	0	0	0	0.048	0	0	0.419	0.423	Q3UHD9	Q8CIP4	1	0	0	1		Q8R5M8			P97797		Q8VDN4
Agap2	Dlgap4	10090.ENSMUSP00000043466	10090.ENSMUSP00000126980	0	0	0	0	0.046	0.292	0	0.214	0.423	Q3UHD9	B1AZP2	1	0	0	1		P0DP28			Q8BYI9		A2AQ25
Agap2	Tnik	10090.ENSMUSP00000043466	10090.ENSMUSP00000125081	0	0	0	0	0.093	0.375	0	0.102	0.446	Q3UHD9	P83510	1	0	0	1		Q9CR86			P67984		Q8BSS9
Agap2	Iqsec1	10090.ENSMUSP00000043466	10090.ENSMUSP00000098710	0	0	0	0	0.114	0.292	0	0.24	0.482	Q3UHD9	Q8R0S2	1	0	0	1		O54724			P99028		Q8CCJ4
Agap2	Shank1	10090.ENSMUSP00000043466	10090.ENSMUSP00000103571	0	0	0	0	0.174	0.308	0	0.434	0.648	Q3UHD9	D3YZU1	1	0	0	1		Q63918			Q9QUR7		P56812
Agap2	Grin2a	10090.ENSMUSP00000043466	10090.ENSMUSP00000142900	0	0	0	0	0.159	0.292	0	0.458	0.649	Q3UHD9	P35436	1	0	0	1		P83917			Q8VIJ6		Q68FH0
Agrn	Nid1	10090.ENSMUSP00000137931	10090.ENSMUSP00000005532	0	0	0	0	0.07	0.118	0	0.949	0.954	A2ASQ1	P10493	1	0	0	1		P23198			P55066		Q9D1C8
Agrn	Nid2	10090.ENSMUSP00000137931	10090.ENSMUSP00000022340	0	0	0	0	0.074	0.138	0	0.691	0.732	A2ASQ1	O88322	1	0	0	1		Q61686			Q8BHL3		Q6A068
Agrn	Gpc5	10090.ENSMUSP00000137931	10090.ENSMUSP00000022707	0	0	0	0	0	0.05	0.4	0.327	0.583	A2ASQ1	Q8CAL5	1	0	0	1		Q8K1A6			P99027		P63325
Agrn	Alb	10090.ENSMUSP00000137931	10090.ENSMUSP00000031314	0	0	0	0	0	0	0	0.603	0.603	A2ASQ1	P07724	1	0	0	1		Q8CH18			Q91ZZ3		P34022
Agrn	Gpc4	10090.ENSMUSP00000137931	10090.ENSMUSP00000033450	0	0	0	0	0.043	0	0.4	0.468	0.668	A2ASQ1	P51655	1	0	0	1		Q3UHB8			Q99104		Q62446
Agrn	Col4a2	10090.ENSMUSP00000137931	10090.ENSMUSP00000033899	0	0	0	0	0.111	0.093	0	0.328	0.41	A2ASQ1	P08122	1	0	0	1		Q8R3Q6			O55042		Q9ESX5
Agrn	Cspg5	10090.ENSMUSP00000137931	10090.ENSMUSP00000035058	0	0	0	0	0	0	0.5	0.106	0.533	A2ASQ1	Q71M36	1	0	0	1		Q8VC31			Q62048		P0DP28
Agrn	Prelp	10090.ENSMUSP00000137931	10090.ENSMUSP00000048803	0	0	0	0	0.05	0.082	0	0.536	0.56	A2ASQ1	Q9JK53	1	0	0	1		P09240			E9PUL5		P15116
Agrn	Lama2	10090.ENSMUSP00000137931	10090.ENSMUSP00000090304	0	0	0	0.547	0.047	0	0	0.546	0.549	A2ASQ1	Q60675	1	0	0	1		Q8QZT2			P45878		Q9D8S9
Agrn	Rhbdf2	10090.ENSMUSP00000137931	10090.ENSMUSP00000099317	0	0	0	0	0	0	0	0.406	0.406	A2ASQ1	Q80WQ6	1	0	0	1		P35762			P60761		Q8R5M8
Agrn	Ttn	10090.ENSMUSP00000137931	10090.ENSMUSP00000107477	0	0	0	0	0.053	0.093	0	0.523	0.554	A2ASQ1	A2ASS6	1	0	0	1		P40237			P63044		Q9DCA2
Agrn	Nrxn2	10090.ENSMUSP00000137931	10090.ENSMUSP00000109089	0	0	0	0.557	0.057	0	0	0.619	0.625	A2ASQ1	E9Q7X7	1	0	0	1		P40240			Q9WTT4		Q61315
Agrn	Dtnb	10090.ENSMUSP00000137931	10090.ENSMUSP00000126194	0	0	0	0	0.049	0	0	0.478	0.482	A2ASQ1	O70585	1	0	0	1		Q8BIF0			P23927		Q6URW6
Agrn	Hspg2	10090.ENSMUSP00000137931	10090.ENSMUSP00000131316	0	0	0	0.58	0.096	0	0.4	0.986	0.992	A2ASQ1	Q05793	1	0	0	1		Q91W92			P97351		Q8CCK0
Agrn	Dag1	10090.ENSMUSP00000137931	10090.ENSMUSP00000142109	0	0	0	0	0.061	0.239	0.9	0.997	0.999	A2ASQ1	Q62165	1	0	0	1		Q6A068			Q8CJ40		Q8C0T5
Aip	Tsc1	10090.ENSMUSP00000113807	10090.ENSMUSP00000109500	0	0	0	0	0	0.421	0	0.044	0.422	O08915	Q9EP53	1	0	0	1		P15116			Q60864		P35762
Aip	Tomm20	10090.ENSMUSP00000113807	10090.ENSMUSP00000136493	0	0	0	0	0.042	0	0	0.82	0.82	O08915	Q9DCC8	1	0	0	1		P39038			P62751		P63248
Akap12	Calm3	10090.ENSMUSP00000035829	10090.ENSMUSP00000019514	0	0	0	0	0	0	0	0.534	0.534	Q9WTQ5	P0DP28	1	0	0	1		P24788			Q9JKC6		O35927
Akap12	Mcam	10090.ENSMUSP00000035829	10090.ENSMUSP00000034650	0	0	0	0	0.123	0	0.4	0	0.451	Q9WTQ5	Q8R2Y2	1	0	0	1		Q3UTQ8			P14148		Q922Q8
Akap12	Arhgap39	10090.ENSMUSP00000035829	10090.ENSMUSP00000158945	0	0	0	0	0	0	0.4	0	0.4	Q9WTQ5	P59281	1	0	0	1		Q6RT24			Q61937		Q9CXS4
Akap12	Tor1aip1	10090.ENSMUSP00000035829	10090.ENSMUSP00000095134	0	0	0	0	0	0	0.4	0	0.4	Q9WTQ5	Q921T2	1	0	0	1		Q6P5D4			Q9WV69		Q80TE7
Akap12	Snap23	10090.ENSMUSP00000035829	10090.ENSMUSP00000112138	0	0	0	0	0	0	0.4	0.065	0.415	Q9WTQ5	O09044	1	0	0	1		Q5DU05			Q9Z2Y3		P51655
Akap12	Fam169a	10090.ENSMUSP00000035829	10090.ENSMUSP00000126209	0	0	0	0	0.066	0	0.4	0	0.416	Q9WTQ5	Q5XG69	1	0	0	1		Q6A065			P21460		P02088
Akap12	Rhof	10090.ENSMUSP00000035829	10090.ENSMUSP00000140177	0	0	0	0	0	0.042	0.5	0.042	0.501	Q9WTQ5	Q8BYP3	1	0	0	1		Q60952			Q9D855		Q9JKS5
Akap12	Cavin1	10090.ENSMUSP00000035829	10090.ENSMUSP00000058321	0	0	0	0	0.514	0	0	0.173	0.581	Q9WTQ5	O54724	1	0	0	1		Q6A078			Q9QXS1		Q3UIU2
Alad	Mrpl33	10090.ENSMUSP00000103068	10090.ENSMUSP00000031024	0.042	0	0	0	0.043	0	0	0.526	0.527	P10518	Q9CQP0	1	0	0	1		Q9R1K9			P60469		Q62203
Alad	Mt2	10090.ENSMUSP00000103068	10090.ENSMUSP00000034214	0	0	0	0	0	0	0	0.474	0.474	P10518	P02798	1	0	0	1		P59242			Q8K4G5		Q3UH99
Alad	Pts	10090.ENSMUSP00000103068	10090.ENSMUSP00000034570	0.092	0	0	0	0.048	0	0	0.527	0.555	P10518	Q9R1Z7	1	0	0	1		Q6AW69			P31786		Q7TSC1
Alad	Mrpl12	10090.ENSMUSP00000103068	10090.ENSMUSP00000044417	0	0	0	0	0.236	0	0	0.446	0.558	P10518	Q9DB15	1	0	0	1		Q9CQA6			P58771		Q922J3
Alad	Naalad2	10090.ENSMUSP00000103068	10090.ENSMUSP00000128674	0	0	0	0	0	0	0	0.418	0.418	P10518	Q9CZR2	1	0	0	1		Q8K2Q5			P63158		Q9CPR4
Ap3d1	Bloc1s1	10090.ENSMUSP00000020420	10090.ENSMUSP00000026405	0	0	0	0	0	0.073	0	0.392	0.412	O54774	O55102	1	0	0	1		P16014			Q6P9K8		Q80SZ7
Ap3d1	Cdk11b	10090.ENSMUSP00000020420	10090.ENSMUSP00000101225	0	0	0	0	0.412	0.073	0	0.058	0.441	O54774	P24788	1	0	0	1		Q9CY57			Q9QZF2		O88951
Ap3d1	Stx7	10090.ENSMUSP00000020420	10090.ENSMUSP00000151638	0	0	0	0	0.089	0.196	0	0.315	0.454	O54774	O70439	1	0	0	1		Q9CQB5			Q7TQD2		Q8CGC4
Ap3d1	Tbc1d5	10090.ENSMUSP00000020420	10090.ENSMUSP00000024717	0	0	0	0	0.05	0.051	0.54	0	0.549	O54774	Q80XQ2	1	0	0	1		Q8BRT1			P12970		Q91VK4
Ap3d1	Htatsf1	10090.ENSMUSP00000020420	10090.ENSMUSP00000086027	0	0	0	0	0.063	0.068	0	0.559	0.581	O54774	Q8BGC0	1	0	0	1		Q922J3			P62242		P62911
Ap3d1	Btbd8	10090.ENSMUSP00000020420	10090.ENSMUSP00000056529	0	0	0	0	0	0.088	0.54	0.19	0.63	O54774	D3YUB6	1	0	0	1		Q61189			Q8VDD5		P07724
Ap3d1	Mon2	10090.ENSMUSP00000020420	10090.ENSMUSP00000073462	0	0	0	0	0.103	0.073	0	0.594	0.633	O54774	Q80TL7	1	0	0	1		Q80YA9			Q2M3X8		Q8CAL5
Ap3d1	Arpin	10090.ENSMUSP00000020420	10090.ENSMUSP00000049440	0	0	0	0	0	0.724	0	0.36	0.815	O54774	Q9D0A3	1	0	0	1		Q04857			Q9ER00		O88952
App	Ncstn	10090.ENSMUSP00000005406	10090.ENSMUSP00000003550	0	0	0	0	0.047	0.865	0	0.915	0.988	P12023	P57716	1	0	0	1		Q9D7J4			P47911		Q61792
App	Lama1	10090.ENSMUSP00000005406	10090.ENSMUSP00000043957	0	0	0	0	0	0	0	0.406	0.406	P12023	P19137	1	0	0	1		P43024			P11031		Q05D44
App	Cdh2	10090.ENSMUSP00000005406	10090.ENSMUSP00000025166	0	0	0	0	0.071	0	0	0.392	0.411	P12023	P15116	1	0	0	1		Q8R1B5			Q6IRU5		Q8BY89
App	Ppp1r2	10090.ENSMUSP00000005406	10090.ENSMUSP00000060118	0	0	0	0	0.053	0.363	0	0.114	0.418	P12023	Q9DCL8	1	0	0	1		Q9QXK7			Q8C419		Q91W92
App	Nr3c1	10090.ENSMUSP00000005406	10090.ENSMUSP00000111229	0	0	0	0	0.074	0	0	0.396	0.418	P12023	P06537	1	0	0	1		Q6NVF9			Q0VGU4		Q9CQ73
App	Nedd8	10090.ENSMUSP00000005406	10090.ENSMUSP00000010520	0	0	0	0	0.043	0.069	0	0.404	0.422	P12023	P29595	1	0	0	1		Q01147			Q3U0V1		Q80Z38
App	P2ry12	10090.ENSMUSP00000005406	10090.ENSMUSP00000143036	0	0	0	0	0.044	0	0	0.436	0.437	P12023	Q9CPV9	1	0	0	1		Q71M36			O54774		Q6NVF9
App	Mecp2	10090.ENSMUSP00000005406	10090.ENSMUSP00000033770	0	0	0	0	0.061	0	0	0.437	0.448	P12023	Q9Z2D6	1	0	0	1		P26231			P52760		Q6ZPZ3
App	Pmch	10090.ENSMUSP00000005406	10090.ENSMUSP00000044352	0	0	0	0	0	0	0.4	0.201	0.5	P12023	P56942	1	0	0	1		O35927			Q9Z0P4		E9Q7G0
App	Lamp2	10090.ENSMUSP00000005406	10090.ENSMUSP00000074448	0	0	0	0	0.071	0	0	0.49	0.505	P12023	P17047	1	0	0	1		B9EJA2			P21107		Q9WTR5
App	Ubqln1	10090.ENSMUSP00000005406	10090.ENSMUSP00000050191	0	0	0	0	0.045	0.136	0	0.455	0.511	P12023	Q8R317	1	0	0	1		P56395			P62317		P97855
App	Calm3	10090.ENSMUSP00000005406	10090.ENSMUSP00000019514	0	0	0	0	0.101	0	0	0.512	0.542	P12023	P0DP28	1	0	0	1		P00015			Q2PFD7		Q80YA9
App	Plcb2	10090.ENSMUSP00000005406	10090.ENSMUSP00000099583	0	0	0	0	0.073	0	0.5	0.096	0.544	P12023	A3KGF7	1	0	0	1		Q8BPM0			Q3UNH4		P58774
App	Tomm20	10090.ENSMUSP00000005406	10090.ENSMUSP00000136493	0	0	0	0	0	0	0	0.583	0.583	P12023	Q9DCC8	1	0	0	1		Q62165			Q01097		Q8VHG2
App	Plat	10090.ENSMUSP00000005406	10090.ENSMUSP00000033941	0	0	0	0	0.166	0.209	0	0.435	0.595	P12023	P11214	1	0	0	1		Q6WQJ1			Q61282		Q9CQP0
App	Cck	10090.ENSMUSP00000005406	10090.ENSMUSP00000149679	0	0	0	0	0.096	0	0.4	0.315	0.596	P12023	P09240	1	0	0	1		Q6PGN3			Q9D8B3		Q9D1L9
App	Gpld1	10090.ENSMUSP00000005406	10090.ENSMUSP00000021773	0	0	0	0	0.069	0.052	0.54	0.141	0.604	P12023	O70362	1	0	0	1		Q9JIK5			Q9D0E1		G3XA57
App	Cyct	10090.ENSMUSP00000005406	10090.ENSMUSP00000028430	0	0	0	0	0	0	0	0.604	0.604	P12023	P00015	1	0	0	1		Q810A7			P62082		Q9CY58
App	Tmcc2	10090.ENSMUSP00000005406	10090.ENSMUSP00000038369	0	0	0	0	0.113	0.172	0	0.522	0.618	P12023	Q80W04	1	0	0	1		Q99MJ9			Q8BTI8		O88735
App	Ubqln2	10090.ENSMUSP00000005406	10090.ENSMUSP00000056888	0	0	0	0	0.065	0.123	0	0.606	0.648	P12023	Q9QZM0	1	0	0	1		Q7TNV0			P62754		Q3UHB8
App	Hspg2	10090.ENSMUSP00000005406	10090.ENSMUSP00000131316	0	0	0	0	0.099	0.055	0	0.673	0.697	P12023	Q05793	1	0	0	1		P31001			P40124		Q80WJ7
App	Slc9a1	10090.ENSMUSP00000005406	10090.ENSMUSP00000030669	0	0	0	0	0.064	0	0	0.708	0.715	P12023	Q61165	1	0	0	1		Q80UP3			Q9Z0U1		P83510
App	Selenos	10090.ENSMUSP00000005406	10090.ENSMUSP00000099301	0	0	0	0	0.079	0	0.72	0.089	0.744	P12023	Q9BCZ4	1	0	0	1		Q8BWT5			P29341		Q62189
App	Creb1	10090.ENSMUSP00000005406	10090.ENSMUSP00000059973	0	0	0	0	0	0	0	0.754	0.754	P12023	Q01147	1	0	0	1		Q9ESX5			Q8BL65		Q9JM52
App	Grin2a	10090.ENSMUSP00000005406	10090.ENSMUSP00000142900	0	0	0	0	0	0.168	0	0.724	0.76	P12023	P35436	1	0	0	1		B1AZP2			Q9CYZ2		Q69ZX8
App	Rtn4r	10090.ENSMUSP00000005406	10090.ENSMUSP00000062924	0	0	0	0	0.07	0	0	0.785	0.791	P12023	Q99PI8	1	0	0	1		Q9JI44			Q91WJ8		Q8C163
App	Ttr	10090.ENSMUSP00000005406	10090.ENSMUSP00000074783	0	0	0	0	0.044	0.527	0	0.811	0.907	P12023	P07309	1	0	0	1		Q91XQ0			P97371		O08997
App	Tnfrsf21	10090.ENSMUSP00000005406	10090.ENSMUSP00000024708	0	0	0	0	0.108	0.9	0	0.99	0.999	P12023	Q9EPU5	1	0	0	1		Q9QYI4			P84086		Q8VC31
Atp5j	Nedd8	10090.ENSMUSP00000023608	10090.ENSMUSP00000010520	0	0	0	0	0.434	0	0	0	0.434	P97450	P29595	1	0	0	1		Q9DC23			Q8BJ42		Q9ERT9
Atp5j	Timm13	10090.ENSMUSP00000023608	10090.ENSMUSP00000020440	0	0	0	0	0.204	0	0	0.279	0.402	P97450	P62075	1	0	0	1		Q78YY6			Q9D8E6		O08638
Atp5j	Mrpl53	10090.ENSMUSP00000023608	10090.ENSMUSP00000109571	0	0	0	0	0.254	0	0	0.231	0.402	P97450	Q9D1H8	1	0	0	1		Q9CQV7			P14602		Q5SXY1
Atp5j	Gm21987	10090.ENSMUSP00000023608	10090.ENSMUSP00000112386	0	0	0	0	0.149	0	0	0.329	0.404	P97450	P56394	1	0	0	1		P59041			Q03517		Q80U40
Atp5j	Mrpl13	10090.ENSMUSP00000023608	10090.ENSMUSP00000130722	0	0	0	0	0.413	0	0	0	0.413	P97450	Q9D1P0	1	0	0	1		Q6NZB0			P28738		P51859
Atp5j	Mrpl51	10090.ENSMUSP00000023608	10090.ENSMUSP00000032485	0	0	0	0	0.183	0	0	0.328	0.428	P97450	Q9CPY1	1	0	0	1		Q91WN1			P97450		Q64012
Atp5j	Rpl21	10090.ENSMUSP00000023608	10090.ENSMUSP00000041652	0	0	0	0	0.446	0	0	0	0.446	P97450	O09167	1	0	0	1		Q05A62			Q64433		Q61545
Atp5j	Pfdn1	10090.ENSMUSP00000023608	10090.ENSMUSP00000025204	0	0	0	0	0.539	0	0	0	0.539	P97450	Q9CWM4	1	0	0	1		Q99LT0			P12023		Q5RJI5
Atp5j	Mrpl30	10090.ENSMUSP00000023608	10090.ENSMUSP00000027256	0	0	0	0	0.571	0	0	0	0.571	P97450	Q9D7N6	1	0	0	1		Q91WV0			P63089		Q5F2E8
Atp5j	Timm8b	10090.ENSMUSP00000023608	10090.ENSMUSP00000039335	0	0	0	0	0.373	0	0	0.37	0.589	P97450	P62077	1	0	0	1		P62627			Q3UHD9		Q99M28
Atp5j	Ccdc58	10090.ENSMUSP00000023608	10090.ENSMUSP00000125874	0	0	0	0	0.501	0	0	0.248	0.608	P97450	Q8R3Q6	1	0	0	1		Q9D903			B9EKR1		Q68FM6
Atp5j	Ndufv3	10090.ENSMUSP00000023608	10090.ENSMUSP00000049000	0	0	0	0	0.533	0	0	0.512	0.762	P97450	Q8BK30	1	0	0	1		Q9JHW4			Q60780		Q69ZU6
Atp5j	Cox6a1	10090.ENSMUSP00000023608	10090.ENSMUSP00000047661	0	0	0	0	0.642	0	0	0.422	0.784	P97450	P43024	1	0	0	1		P48024			Q80U49		O88745
Atp5j	Ndufs5	10090.ENSMUSP00000023608	10090.ENSMUSP00000101813	0	0	0	0	0.661	0	0	0.609	0.862	P97450	Q99LY9	1	0	0	1		Q60872			Q62376		Q8VE37
Atp5j	Ndufb6	10090.ENSMUSP00000023608	10090.ENSMUSP00000092746	0	0	0	0	0.951	0	0	0.455	0.972	P97450	Q3UIU2	1	0	0	1		Q8BMJ3			P40630		Q8C1B1
Atp5j	Atp5k	10090.ENSMUSP00000023608	10090.ENSMUSP00000051222	0	0	0	0	0.868	0.982	0.8	0.807	0.999	P97450	Q06185	1	0	0	1		Q9QZ05			Q9R1P4		Q99MR1
Atp6v1g2	Jph3	10090.ENSMUSP00000069482	10090.ENSMUSP00000026357	0	0	0	0	0.189	0	0	0.385	0.48	Q9WTT4	Q9ET77	1	0	0	1		Q99L45			P70663		Q9WV96
Atp6v1g2	Tmem199	10090.ENSMUSP00000069482	10090.ENSMUSP00000058599	0	0	0	0	0.046	0	0.72	0	0.721	Q9WTT4	Q5SYH2	1	0	0	1		Q66JS6			P62301		O09167
Atp6v1g2	Lamtor5	10090.ENSMUSP00000069482	10090.ENSMUSP00000129012	0	0	0	0	0.047	0	0.65	0	0.652	Q9WTT4	Q9D1L9	1	0	0	1		Q8BGD9			Q9QXV0		Q4VAA2
Bag3	Sdf2	10090.ENSMUSP00000033136	10090.ENSMUSP00000002133	0	0	0	0	0.047	0.052	0.72	0.069	0.732	Q9JLV1	Q9DCT5	1	0	0	1		Q6NZJ6			Q9QX47		Q9QXT0
Bag3	Dnajc9	10090.ENSMUSP00000033136	10090.ENSMUSP00000022345	0	0	0	0	0.053	0.119	0.72	0.098	0.761	Q9JLV1	Q91WN1	1	0	0	1		Q80XI3			P62264		Q9DCI9
Bag3	Rpap3	10090.ENSMUSP00000033136	10090.ENSMUSP00000023104	0	0	0	0	0.055	0.085	0.72	0.121	0.758	Q9JLV1	Q9D706	1	0	0	1		Q05D44			Q5DU25		Q8BWT5
Bag3	Sdf2l1	10090.ENSMUSP00000033136	10090.ENSMUSP00000023453	0	0	0	0	0.071	0.052	0.72	0.069	0.739	Q9JLV1	Q9ESP1	1	0	0	1		Q68FM6			P47963		P84099
Bag3	Pkp2	10090.ENSMUSP00000033136	10090.ENSMUSP00000036890	0	0	0	0	0.065	0.079	0	0.391	0.429	Q9JLV1	Q9CQ73	1	0	0	1		Q8BPU7			Q9CQ75		Q9WV98
Bag3	Ubqln2	10090.ENSMUSP00000033136	10090.ENSMUSP00000056888	0	0	0	0	0	0.239	0	0.289	0.435	Q9JLV1	Q9QZM0	1	0	0	1		Q99MI1			P62320		Q9D824
Bag3	Ubqln1	10090.ENSMUSP00000033136	10090.ENSMUSP00000050191	0	0	0	0	0.064	0.239	0	0.292	0.452	Q9JLV1	Q8R317	1	0	0	1		P84089			Q9JIX8		Q8R464
Bag3	Mroh2b	10090.ENSMUSP00000033136	10090.ENSMUSP00000036148	0	0	0	0	0.057	0	0	0.456	0.465	Q9JLV1	Q7M6Y6	1	0	0	1		Q8K0S2			Q6NS60		P56395
Bag3	Rps27a	10090.ENSMUSP00000033136	10090.ENSMUSP00000099909	0	0	0	0	0	0.421	0	0.126	0.472	Q9JLV1	P62983	1	0	0	1		Q5EBJ4			O09114		P62849
Bag3	Lamp2	10090.ENSMUSP00000033136	10090.ENSMUSP00000074448	0	0	0	0	0.073	0	0	0.52	0.536	Q9JLV1	P17047	1	0	0	1		Q9D952			P47962		Q8BK30
Bag3	Bag5	10090.ENSMUSP00000033136	10090.ENSMUSP00000051049	0	0	0	0.574	0.042	0.093	0.4	0.309	0.591	Q9JLV1	Q8CI32	1	0	0	1		Q61545			Q02819		Q80W04
Bag3	Bag4	10090.ENSMUSP00000033136	10090.ENSMUSP00000044725	0	0	0	0.616	0	0.21	0.4	0.273	0.625	Q9JLV1	Q8CI61	1	0	0	1		Q8C163			P49025		B1AZP2
Bag3	Ttn	10090.ENSMUSP00000033136	10090.ENSMUSP00000107477	0	0	0	0	0.057	0.069	0	0.612	0.63	Q9JLV1	A2ASS6	1	0	0	1		Q78TU8			Q569Z5		P17095
Bag3	Tsc1	10090.ENSMUSP00000033136	10090.ENSMUSP00000109500	0	0	0	0	0.054	0.114	0.72	0.3	0.813	Q9JLV1	Q9EP53	1	0	0	1		Q5XG69			P08228		Q8BGD9
Bcan	Hapln4	10090.ENSMUSP00000088491	10090.ENSMUSP00000007738	0	0	0	0.795	0.156	0	0	0.62	0.665	Q61361	Q80WM4	1	0	0	1		Q14CH0			Q4KUS2		Q8K215
Bcan	Gpc5	10090.ENSMUSP00000088491	10090.ENSMUSP00000022707	0	0	0	0	0.115	0	0.5	0.259	0.643	Q61361	Q8CAL5	1	0	0	1		Q91WE2			Q9D415		Q7TNV0
Bcan	Gpc4	10090.ENSMUSP00000088491	10090.ENSMUSP00000033450	0	0	0	0	0	0	0.5	0.268	0.618	Q61361	P51655	1	0	0	1		Q3UXZ6			Q9ER58		Q8CHP5
Bcan	Cspg5	10090.ENSMUSP00000088491	10090.ENSMUSP00000035058	0	0	0	0	0.142	0	0.4	0.449	0.691	Q61361	Q71M36	1	0	0	1		Q9CPW2			Q8BP67		Q80X50
Bcan	Prelp	10090.ENSMUSP00000088491	10090.ENSMUSP00000048803	0	0	0	0	0	0	0	0.443	0.443	Q61361	Q9JK53	1	0	0	1		Q9D824			Q8VDJ3		P11214
Bcan	Rtn4r	10090.ENSMUSP00000088491	10090.ENSMUSP00000062924	0	0	0	0	0.082	0	0	0.43	0.454	Q61361	Q99PI8	1	0	0	1		Q9Z2I2			P27546		P61961
Bcan	Dag1	10090.ENSMUSP00000088491	10090.ENSMUSP00000142109	0	0	0	0	0	0	0	0.493	0.493	Q61361	Q62165	1	0	0	1		Q62446			P41105		Q9DCB1
Bcan	Hspg2	10090.ENSMUSP00000088491	10090.ENSMUSP00000131316	0	0	0	0	0	0	0	0.52	0.52	Q61361	Q05793	1	0	0	1		Q8C180			Q64727		Q3UGS4
Brk1	Nedd8	10090.ENSMUSP00000041644	10090.ENSMUSP00000010520	0	0	0	0	0.53	0	0	0	0.53	Q91VR8	P29595	1	0	0	1		P29391			Q03958		Q99PL5
Brk1	Fam192a	10090.ENSMUSP00000041644	10090.ENSMUSP00000034226	0	0	0	0	0.105	0	0	0.362	0.404	Q91VR8	Q91WE2	1	0	0	1		Q9WVR4			O88291		Q7TPV4
Brk1	Mcam	10090.ENSMUSP00000041644	10090.ENSMUSP00000034650	0	0	0	0	0	0	0.4	0	0.4	Q91VR8	Q8R2Y2	1	0	0	1		Q91Z49			Q9CQ40		Q9D6Z1
Brk1	Slitrk5	10090.ENSMUSP00000041644	10090.ENSMUSP00000041499	0	0	0	0	0	0	0.4	0	0.4	Q91VR8	Q810B7	1	0	0	1		P97855			Q6ZWN5		Q9WU28
Brk1	Cdc42ep1	10090.ENSMUSP00000041644	10090.ENSMUSP00000060930	0	0	0	0	0	0	0.4	0	0.4	Q91VR8	Q91W92	1	0	0	1		Q9CR59			Q9JJ43		Q99LT0
Brk1	Cdc42ep4	10090.ENSMUSP00000041644	10090.ENSMUSP00000102227	0	0	0	0	0	0	0.4	0	0.4	Q91VR8	Q9JM96	1	0	0	1		P54818			Q9CRB6		E9Q5C9
Brk1	Git2	10090.ENSMUSP00000041644	10090.ENSMUSP00000083754	0	0	0	0	0.057	0	0.4	0	0.41	Q91VR8	Q9JLQ2	1	0	0	1		Q9CY66			Q99L47		Q810A7
Brk1	Elmo1	10090.ENSMUSP00000041644	10090.ENSMUSP00000072334	0	0	0	0	0	0	0.5	0.106	0.533	Q91VR8	Q8BPU7	1	0	0	1		Q8CHG3			P48771		Q9QZM0
Brk1	Sra1	10090.ENSMUSP00000041644	10090.ENSMUSP00000133360	0	0	0	0	0.115	0	0.72	0	0.741	Q91VR8	Q80VJ2	1	0	0	1		Q8BKT3			P62267		Q8CFI0
Brk1	Wasf2	10090.ENSMUSP00000041644	10090.ENSMUSP00000081263	0	0	0	0	0.042	0.76	0.8	0.845	0.991	Q91VR8	Q8BH43	1	0	0	1		P56213			P62270		Q61165
Bsg	Ncstn	10090.ENSMUSP00000070751	10090.ENSMUSP00000003550	0	0	0	0	0.061	0.121	0	0.361	0.426	P18572	P57716	1	0	0	1		Q9JLQ2			Q6PDM2		Q91YT7
Bsg	Cd9	10090.ENSMUSP00000070751	10090.ENSMUSP00000032492	0	0	0	0	0.049	0.113	0	0.605	0.637	P18572	P40240	1	0	0	1		Q8BQU6			P09405		P28184
Bsg	Cd81	10090.ENSMUSP00000070751	10090.ENSMUSP00000043768	0	0	0	0	0.09	0.113	0	0.607	0.655	P18572	P35762	1	0	0	1		Q922P9			P97447		Q9CY57
Bsn	Elfn1	10090.ENSMUSP00000035208	10090.ENSMUSP00000053869	0	0	0	0	0.117	0	0	0.367	0.418	O88737	Q8C8T7	1	0	0	1		P56394			Q8VH51		Q64735
Bsn	Rims2	10090.ENSMUSP00000035208	10090.ENSMUSP00000048719	0	0	0	0	0.145	0.082	0	0.39	0.48	O88737	Q9EQZ7	1	0	0	1		Q8BFR4			Q9CQA3		Q9CXI5
Bsn	Cacna1b	10090.ENSMUSP00000035208	10090.ENSMUSP00000037416	0	0	0	0	0.167	0	0	0.444	0.517	O88737	O55017	1	0	0	1		O88630			P97461		O70439
Bsn	Spag9	10090.ENSMUSP00000035208	10090.ENSMUSP00000042271	0	0	0	0	0.068	0	0	0.533	0.546	O88737	Q58A65	1	0	0	1		P51655			P97352		A2AJI0
Bsn	Shank1	10090.ENSMUSP00000035208	10090.ENSMUSP00000103571	0	0	0	0	0.174	0.049	0	0.515	0.585	O88737	D3YZU1	1	0	0	1		Q8CAL5			Q8CH09		Q9CZ44
Bsn	Shank2	10090.ENSMUSP00000035208	10090.ENSMUSP00000101520	0	0	0	0	0.1	0.076	0	0.553	0.595	O88737	Q80Z38	1	0	0	1		O70362			Q61584		Q9Z315
Bsn	Ppfia2	10090.ENSMUSP00000035208	10090.ENSMUSP00000151545	0	0	0	0	0.18	0	0	0.53	0.598	O88737	Q8BSS9	1	0	0	1		Q8QZR5			P62281		D3YUB6
Bsn	Nrxn2	10090.ENSMUSP00000035208	10090.ENSMUSP00000109089	0	0	0	0	0.146	0	0	0.587	0.632	O88737	E9Q7X7	1	0	0	1		P35436			Q9CZX8		Q06185
Bsn	Grin2a	10090.ENSMUSP00000035208	10090.ENSMUSP00000142900	0	0	0	0	0.166	0	0	0.635	0.682	O88737	P35436	1	0	0	1		Q03391			Q3V3V9		O88983
Bsn	Cacna1a	10090.ENSMUSP00000035208	10090.ENSMUSP00000112436	0	0	0	0	0.151	0	0	0.671	0.708	O88737	P97445	1	0	0	1		Q925T6			P10639		P35436
Bsn	Erc1	10090.ENSMUSP00000035208	10090.ENSMUSP00000139031	0	0	0	0	0.054	0.053	0	0.748	0.754	O88737	Q99MI1	1	0	0	1		Q8VD04			Q5DTL9		Q3UTQ8
Bsn	Rimbp2	10090.ENSMUSP00000035208	10090.ENSMUSP00000142455	0	0	0	0	0.125	0	0	0.752	0.773	O88737	Q80U40	1	0	0	1		Q6GSS7			F6ZDS4		Q3U214
Cap1	Fyttd1	10090.ENSMUSP00000101864	10090.ENSMUSP00000023489	0	0	0	0	0.053	0.327	0	0.194	0.441	P40124	Q91Z49	1	0	0	1		Q64522			P62900		Q80TV8
Cap1	Pmch	10090.ENSMUSP00000101864	10090.ENSMUSP00000044352	0	0	0	0	0	0	0	0.538	0.538	P40124	P56942	1	0	0	1		P27661			P56375		Q922U1
Carmil2	Tmod2	10090.ENSMUSP00000148422	10090.ENSMUSP00000069956	0	0	0	0	0.061	0	0	0.525	0.535	Q3V3V9	Q9JKK7	1	0	0	1		P84244			Q9JLV1		Q9DCT5
Caskin1	Nrxn2	10090.ENSMUSP00000024958	10090.ENSMUSP00000109089	0	0	0	0	0.266	0	0	0.29	0.457	Q6P9K8	E9Q7X7	1	0	0	1		P62806			Q9CYI4		P80560
Caskin1	Ppfia2	10090.ENSMUSP00000024958	10090.ENSMUSP00000151545	0	0	0	0	0.122	0	0	0.489	0.532	Q6P9K8	Q8BSS9	1	0	0	1		Q9JKS5			Q60598		Q9QY76
Cd44	S100a4	10090.ENSMUSP00000005218	10090.ENSMUSP00000001046	0	0	0	0	0.265	0	0	0.433	0.566	P15379	P07091	1	0	0	1		O35668			Q9Z239		Q9DAM7
Cd44	Col6a1	10090.ENSMUSP00000005218	10090.ENSMUSP00000001147	0	0	0	0	0.06	0.041	0.9	0.259	0.924	P15379	Q04857	1	0	0	1		Q80WM4			P54227		Q8K4Z5
Cd44	Lamb1	10090.ENSMUSP00000005218	10090.ENSMUSP00000002979	0	0	0	0	0	0	0.9	0.218	0.918	P15379	P02469	1	0	0	1		P01942			Q3TVI8		Q9DCC8
Cd44	Hdgf	10090.ENSMUSP00000005218	10090.ENSMUSP00000005017	0	0	0	0	0	0	0	0.473	0.473	P15379	P51859	1	0	0	1		P02088			P62852		P62075
Cd44	Fcer1g	10090.ENSMUSP00000005218	10090.ENSMUSP00000078875	0	0	0	0	0.143	0	0	0.329	0.4	P15379	P20491	1	0	0	1		Q61191			Q9CYR0		Q8R0S2
Cd44	Lima1	10090.ENSMUSP00000005218	10090.ENSMUSP00000073371	0	0	0	0	0.043	0	0	0.401	0.402	P15379	Q9ERG0	1	0	0	1		O09106			P27048		Q14BB9
Cd44	Cyct	10090.ENSMUSP00000005218	10090.ENSMUSP00000028430	0	0	0	0	0	0	0	0.412	0.412	P15379	P00015	1	0	0	1		P70288			Q8BIF2		Q6DFW4
Cd44	Jak1	10090.ENSMUSP00000005218	10090.ENSMUSP00000099842	0	0	0	0	0.1	0.062	0	0.391	0.441	P15379	P52332	1	0	0	1		Q9Z2V6			P11103		P07309
Cd44	Tjp1	10090.ENSMUSP00000005218	10090.ENSMUSP00000099652	0	0	0	0	0	0	0	0.442	0.442	P15379	P39447	1	0	0	1		P51859			Q6P9S0		O35972
Cd44	Igbp1	10090.ENSMUSP00000005218	10090.ENSMUSP00000033570	0	0	0	0	0	0	0	0.443	0.443	P15379	Q61249	1	0	0	1		Q8R409			P59325		P97825
Cd44	H3f3b	10090.ENSMUSP00000005218	10090.ENSMUSP00000102062	0	0	0	0	0.044	0	0	0.443	0.444	P15379	P84244	1	0	0	1		P17095			Q9ESM3		Q8K2C7
Cd44	Srsf5	10090.ENSMUSP00000005218	10090.ENSMUSP00000105980	0	0	0	0	0	0	0	0.454	0.454	P15379	O35326	1	0	0	1		Q8BUK6			Q00PI9		Q8CJ67
Cd44	Notch4	10090.ENSMUSP00000005218	10090.ENSMUSP00000015612	0	0	0	0	0	0.054	0	0.449	0.456	P15379	P31695	1	0	0	1		Q05793			P20065		Q9D1H8
Cd44	Cd55	10090.ENSMUSP00000005218	10090.ENSMUSP00000027650	0	0	0	0	0.078	0	0	0.441	0.463	P15379	Q61475	1	0	0	1		Q8BGC0			Q6ZQ58		O09044
Cd44	S1pr1	10090.ENSMUSP00000005218	10090.ENSMUSP00000050897	0	0	0	0	0.102	0	0	0.458	0.492	P15379	O08530	1	0	0	1		Q61249			P60867		P16014
Cd44	Hspg2	10090.ENSMUSP00000005218	10090.ENSMUSP00000131316	0	0	0	0	0	0	0	0.512	0.512	P15379	Q05793	1	0	0	1		Q07113			P70232		O88704
Cd44	Cd82	10090.ENSMUSP00000005218	10090.ENSMUSP00000028644	0	0	0	0	0.064	0.081	0	0.483	0.517	P15379	P40237	1	0	0	1		Q9Z1M8			Q62393		Q62165
Cd44	Krt20	10090.ENSMUSP00000005218	10090.ENSMUSP00000017743	0	0	0	0	0.044	0	0	0.516	0.518	P15379	Q9D312	1	0	0	1		B5TVM2			O08915		Q9Z108
Cd44	Tcf4	10090.ENSMUSP00000005218	10090.ENSMUSP00000110636	0	0	0	0	0.09	0	0	0.504	0.53	P15379	Q60722	1	0	0	1		Q8R0S2			Q3THW5		Q9CR86
Cd44	Folr1	10090.ENSMUSP00000005218	10090.ENSMUSP00000102598	0	0	0	0	0	0	0	0.533	0.533	P15379	P35846	1	0	0	1		P15388			Q8QZV4		Q99PI8
Cd44	Nid2	10090.ENSMUSP00000005218	10090.ENSMUSP00000022340	0	0	0	0	0	0	0	0.548	0.548	P15379	O88322	1	0	0	1		Q63959			Q9CXZ1		Q9D7S9
Cd44	Ybx1	10090.ENSMUSP00000005218	10090.ENSMUSP00000078589	0	0	0	0	0	0	0	0.557	0.557	P15379	P62960	1	0	0	1		Q8BW72			Q99LP6		Q52KI8
Cd44	Krt14	10090.ENSMUSP00000005218	10090.ENSMUSP00000007272	0	0	0	0	0.058	0	0	0.557	0.565	P15379	Q61781	1	0	0	1		Q9R226			P61148		Q69Z98
Cd44	Tspan15	10090.ENSMUSP00000005218	10090.ENSMUSP00000047029	0	0	0	0	0	0.093	0	0.589	0.611	P15379	F7BWT7	1	0	0	1		Q6P9L6			P18572		Q6A065
Cd44	Krt18	10090.ENSMUSP00000005218	10090.ENSMUSP00000023803	0	0	0	0	0.065	0	0	0.604	0.614	P15379	P05784	1	0	0	1		B1AVY7			Q61464		Q8R361
Cd44	Krt19	10090.ENSMUSP00000005218	10090.ENSMUSP00000007317	0	0	0	0	0.051	0	0	0.617	0.621	P15379	P19001	1	0	0	1		Q80WE4			Q60817		Q03157
Cd44	Mcam	10090.ENSMUSP00000005218	10090.ENSMUSP00000034650	0	0	0	0	0	0	0	0.694	0.694	P15379	Q8R2Y2	1	0	0	1		P02535			Q9D883		Q04857
Cd44	Cd81	10090.ENSMUSP00000005218	10090.ENSMUSP00000043768	0	0	0	0	0.046	0.081	0	0.727	0.74	P15379	P35762	1	0	0	1		Q61781			Q63912		Q9CWZ3
Cd44	Nid1	10090.ENSMUSP00000005218	10090.ENSMUSP00000005532	0	0	0	0	0.042	0	0	0.756	0.756	P15379	P10493	1	0	0	1		P05784			Q8C052		Q61595
Cd44	Cdh2	10090.ENSMUSP00000005218	10090.ENSMUSP00000025166	0	0	0	0	0	0	0	0.813	0.813	P15379	P15116	1	0	0	1		P19001			Q8BL97		Q06335
Cd44	Slc9a1	10090.ENSMUSP00000005218	10090.ENSMUSP00000030669	0	0	0	0	0	0	0.5	0.723	0.855	P15379	Q61165	1	0	0	1		Q61595			Q91XF0		Q9R1K9
Cd44	Lamc1	10090.ENSMUSP00000005218	10090.ENSMUSP00000027752	0	0	0	0	0	0	0.9	0.222	0.918	P15379	P02468	1	0	0	1		P19137			P62858		P02469
Cd44	Col4a2	10090.ENSMUSP00000005218	10090.ENSMUSP00000033899	0	0	0	0	0.047	0.053	0.9	0.223	0.92	P15379	P08122	1	0	0	1		Q60675			Q9JKF6		Q9DBR2
Cd44	Lama2	10090.ENSMUSP00000005218	10090.ENSMUSP00000090304	0	0	0	0	0	0.061	0.9	0.225	0.92	P15379	Q60675	1	0	0	1		P02469			Q9WTQ5		Q8VEH8
Cd44	Lama5	10090.ENSMUSP00000005218	10090.ENSMUSP00000015791	0	0	0	0	0.046	0.067	0.9	0.244	0.923	P15379	Q61001	1	0	0	1		P02468			Q9JI91		Q04750
Cd44	Lama1	10090.ENSMUSP00000005218	10090.ENSMUSP00000043957	0	0	0	0	0	0	0.9	0.458	0.943	P15379	P19137	1	0	0	1		P17047			Q9WV02		Q9ESP1
Cd44	Cd9	10090.ENSMUSP00000005218	10090.ENSMUSP00000032492	0	0	0	0	0.148	0.168	0	0.94	0.953	P15379	P40240	1	0	0	1		Q6A0A2			P56565		P62717
Cend1	Ubqln4	10090.ENSMUSP00000118591	10090.ENSMUSP00000008748	0	0	0	0	0	0.222	0	0.444	0.548	Q9JKC6	Q99NB8	1	0	0	1		Q05CL8			Q6ZQ18		Q9CRD0
Cep170b	Pds5a	10090.ENSMUSP00000098580	10090.ENSMUSP00000144171	0	0	0	0	0.169	0.051	0	0.328	0.423	Q80U49	Q6A026	1	0	0	1		Q3U9G9			Q3TTY5		P16254
Chga	Krt19	10090.ENSMUSP00000021610	10090.ENSMUSP00000007317	0	0	0	0	0	0	0	0.513	0.513	P26339	P19001	1	0	0	1		Q6DVA0			Q07235		Q9EQS3
Chga	Krt20	10090.ENSMUSP00000021610	10090.ENSMUSP00000017743	0	0	0	0	0.047	0	0	0.673	0.675	P26339	Q9D312	1	0	0	1		Q9WU40			P26339		Q8K2F0
Chga	Krt18	10090.ENSMUSP00000021610	10090.ENSMUSP00000023803	0	0	0	0	0	0	0	0.438	0.438	P26339	P05784	1	0	0	1		Q9ERG0			P10518		Q9CQV7
Chga	Sstr2	10090.ENSMUSP00000021610	10090.ENSMUSP00000138101	0	0	0	0	0.087	0	0	0.49	0.514	P26339	P30875	1	0	0	1		Q3UH68			Q61029		Q8C3Q5
Chga	Ptprn2	10090.ENSMUSP00000021610	10090.ENSMUSP00000064046	0	0	0	0	0.271	0	0	0.44	0.574	P26339	P80560	1	0	0	1		Q8JZS0			O08585		Q62241
Chga	Scg5	10090.ENSMUSP00000021610	10090.ENSMUSP00000024005	0	0	0	0	0.213	0	0	0.54	0.622	P26339	P12961	1	0	0	1		O88951			Q9JIG8		P19137
Chga	Scg3	10090.ENSMUSP00000021610	10090.ENSMUSP00000034699	0	0	0	0	0.324	0	0	0.904	0.933	P26339	P47867	1	0	0	1		O88952			P15379		Q5SYH2
Chga	Chgb	10090.ENSMUSP00000021610	10090.ENSMUSP00000028826	0	0	0	0	0.796	0.715	0	0.886	0.992	P26339	P16014	1	0	0	1		Q8BFW7			P70399		Q9CR59
Chmp4b	Chmp5	10090.ENSMUSP00000036206	10090.ENSMUSP00000030128	0	0	0.11	0.631	0.109	0.799	0.4	0.427	0.935	Q9D8B3	Q9D7S9	1	0	0	1		Q922Q8			P59648		Q0VBL3
Chmp4b	Rps27a	10090.ENSMUSP00000036206	10090.ENSMUSP00000099909	0	0	0	0	0.057	0.082	0.5	0	0.529	Q9D8B3	P62983	1	0	0	1		Q80TE7			Q9JMG1		O88384
Chmp4b	Vps37a	10090.ENSMUSP00000036206	10090.ENSMUSP00000096415	0	0	0	0	0.051	0	0.72	0.212	0.772	Q9D8B3	Q8CHS8	1	0	0	1		Q3UZ39			E9Q7T7		Q91Z49
Chmp4b	Vps37c	10090.ENSMUSP00000036206	10090.ENSMUSP00000158500	0	0	0	0	0.08	0	0.72	0.36	0.82	Q9D8B3	Q8R105	1	0	0	1		Q8K2F8			Q3TWW8		O35215
Chmp4b	Vps28	10090.ENSMUSP00000036206	10090.ENSMUSP00000077856	0	0	0	0	0.06	0	0.72	0.523	0.863	Q9D8B3	Q9D1C8	1	0	0	1		Q8CGC4			P04104		Q80YN3
Cit	Des	10090.ENSMUSP00000062049	10090.ENSMUSP00000027409	0	0	0	0	0	0.093	0	0.366	0.4	P49025	P31001	1	0	0	1		Q7TNC4			P62996		Q9QZQ1
Cit	Mcam	10090.ENSMUSP00000062049	10090.ENSMUSP00000034650	0	0	0	0	0	0	0.4	0	0.4	P49025	Q8R2Y2	1	0	0	1		Q60767					P58059
Cit	Snap23	10090.ENSMUSP00000062049	10090.ENSMUSP00000112138	0	0	0	0	0	0	0.4	0	0.4	P49025	O09044	1	0	0	1		Q8K215					Q9EP53
Cit	Daam1	10090.ENSMUSP00000062049	10090.ENSMUSP00000082406	0	0	0	0	0	0.067	0.4	0.053	0.423	P49025	Q8BPM0	1	0	0	1		A2AHG0					Q9CWM4
Cit	Espl1	10090.ENSMUSP00000062049	10090.ENSMUSP00000064465	0	0	0	0	0.309	0	0	0.234	0.448	P49025	P60330	1	0	0	1		P24668					Q91WM1
Cit	Kif20b	10090.ENSMUSP00000062049	10090.ENSMUSP00000084599	0	0	0	0	0.405	0.111	0	0.338	0.619	P49025	Q80WE4	1	0	0	1		Q8CCK0					Q9CQB5
Cit	Ttc3	10090.ENSMUSP00000062049	10090.ENSMUSP00000156151	0	0	0	0	0.071	0.292	0	0.57	0.692	P49025	O88196	1	0	0	1		Q9WTX8					Q6P2L7
Ckap4	Reep5	10090.ENSMUSP00000050336	10090.ENSMUSP00000006027	0	0	0	0	0.073	0.042	0	0.604	0.617	Q8BMK4	Q60870	1	0	0	1		Q6RHR9					Q5U3K5
Ckap4	Stim1	10090.ENSMUSP00000050336	10090.ENSMUSP00000033289	0	0	0	0	0	0.059	0	0.444	0.454	Q8BMK4	P70302	1	0	0	1		Q9WVQ1					Q9R069
Ckap4	Tmem214	10090.ENSMUSP00000050336	10090.ENSMUSP00000144615	0	0	0	0	0.044	0.058	0	0.647	0.654	Q8BMK4	Q8BM55	1	0	0	1		Q9EQJ9					Q6ZWV3
Ckap4	Ktn1	10090.ENSMUSP00000050336	10090.ENSMUSP00000140324	0	0	0	0	0	0.059	0	0.66	0.666	Q8BMK4	Q61595	1	0	0	1		Q9CXI5					Q8VDZ4
Clta	Tpd52l1	10090.ENSMUSP00000103483	10090.ENSMUSP00000000305	0	0	0	0	0	0	0.5	0	0.499	O08585	O54818	1	0	0	1		Q14BB9					Q9CPW2
Clta	Igf2r	10090.ENSMUSP00000103483	10090.ENSMUSP00000024599	0	0	0	0	0.044	0.098	0.72	0.138	0.764	O08585	Q07113	1	0	0	1		O88735					Q61191
Clta	Tbc1d5	10090.ENSMUSP00000103483	10090.ENSMUSP00000024717	0	0	0	0	0	0	0.72	0	0.72	O08585	Q80XQ2	1	0	0	1		A2AJI0					P12961
Clta	Gns	10090.ENSMUSP00000103483	10090.ENSMUSP00000043167	0	0	0	0	0.1	0	0.5	0	0.53	O08585	Q8BFR4	1	0	0	1		Q8C181					Q9JM96
Clta	Wipf2	10090.ENSMUSP00000103483	10090.ENSMUSP00000046991	0	0	0	0	0.043	0.069	0	0.391	0.41	O08585	Q6PEV3	1	0	0	1		Q8R2Y2					P14115
Clta	Ubqln2	10090.ENSMUSP00000103483	10090.ENSMUSP00000056888	0	0	0	0	0.048	0	0.5	0	0.504	O08585	Q9QZM0	1	0	0	1		Q9D1I5					O35326
Clta	Reps2	10090.ENSMUSP00000103483	10090.ENSMUSP00000098661	0	0	0	0	0	0.051	0.5	0	0.505	O08585	Q80XA6	1	0	0	1		Q9Z2D6					Q8VD04
Clta	Rps27a	10090.ENSMUSP00000103483	10090.ENSMUSP00000099909	0	0	0	0	0.102	0.064	0.5	0.047	0.546	O08585	P62983	1	0	0	1		Q8CFN5					P35980
Clta	Reps1	10090.ENSMUSP00000103483	10090.ENSMUSP00000123238	0	0	0	0	0.046	0.063	0.5	0	0.514	O08585	O54916	1	0	0	1		Q63943					O35449
Clta	Sh3kbp1	10090.ENSMUSP00000103483	10090.ENSMUSP00000108075	0	0	0	0	0	0.052	0.5	0.07	0.52	O08585	Q8R550	1	0	0	1		Q9JM52					Q8CA71
Clta	M6pr	10090.ENSMUSP00000103483	10090.ENSMUSP00000108229	0	0	0	0	0.084	0	0.5	0.042	0.522	O08585	P24668	1	0	0	1		P60762					Q9ET80
Cltb	Igf2r	10090.ENSMUSP00000053371	10090.ENSMUSP00000024599	0	0	0	0	0	0.098	0.72	0.075	0.746	Q6IRU5	Q07113	1	0	0	1		P97434					Q8K199
Cltb	Tbc1d5	10090.ENSMUSP00000053371	10090.ENSMUSP00000024717	0	0	0	0	0	0	0.72	0	0.72	Q6IRU5	Q80XQ2	1	0	0	1		Q7M6Y6					O70492
Cltb	Ubqln2	10090.ENSMUSP00000053371	10090.ENSMUSP00000056888	0	0	0	0	0.046	0	0.5	0	0.502	Q6IRU5	Q9QZM0	1	0	0	1		Q9CQF0					Q6PEV3
Cltb	Reps1	10090.ENSMUSP00000053371	10090.ENSMUSP00000123238	0	0	0	0	0	0.055	0.5	0.152	0.564	Q6IRU5	O54916	1	0	0	1		Q9DB15					P27661
Cox7a2	Ddt	10090.ENSMUSP00000034881	10090.ENSMUSP00000001716	0	0	0	0	0.401	0	0	0	0.401	P48771	O35215	1	0	0	1		Q9D1P0					P32067
Cox7a2	Srp14	10090.ENSMUSP00000034881	10090.ENSMUSP00000009693	0	0	0	0	0.459	0	0	0	0.459	P48771	P16254	1	0	0	1		Q9D1I6					P26231
Cox7a2	Nedd8	10090.ENSMUSP00000034881	10090.ENSMUSP00000010520	0	0	0	0	0.471	0	0	0	0.471	P48771	P29595	1	0	0	1		Q9CPR5					P31001
Cox7a2	Timm13	10090.ENSMUSP00000034881	10090.ENSMUSP00000020440	0	0	0	0	0.323	0	0	0.274	0.487	P48771	P62075	1	0	0	1		Q9D8P4					B1AXH1
Cox7a2	Uqcc2	10090.ENSMUSP00000034881	10090.ENSMUSP00000025045	0	0	0	0	0.329	0	0	0.344	0.541	P48771	Q9CQY6	1	0	0	1		Q9CQL5					P97445
Cox7a2	Mrpl30	10090.ENSMUSP00000034881	10090.ENSMUSP00000027256	0	0	0	0	0.273	0	0	0.249	0.43	P48771	Q9D7N6	1	0	0	1		Q8BU88					Q811B5
Cox7a2	Mrpl51	10090.ENSMUSP00000034881	10090.ENSMUSP00000032485	0	0	0	0	0.275	0	0	0.292	0.465	P48771	Q9CPY1	1	0	0	1		O35972					Q3UXZ6
Cox7a2	Mrps36	10090.ENSMUSP00000034881	10090.ENSMUSP00000104957	0	0	0	0	0.171	0	0	0.344	0.432	P48771	Q9CQX8	1	0	0	1		Q99N92					Q61290
Cox7a2	Ubl5	10090.ENSMUSP00000034881	10090.ENSMUSP00000125540	0	0	0	0	0.437	0	0	0	0.437	P48771	Q9EPV8	1	0	0	1		Q9D7N6					Q64487
Cox7a2	Ndufaf2	10090.ENSMUSP00000034881	10090.ENSMUSP00000130532	0	0	0	0	0.169	0	0	0.356	0.442	P48771	Q59J78	1	0	0	1		Q9DCI9					E9Q0S6
Cox7a2	Trir	10090.ENSMUSP00000034881	10090.ENSMUSP00000044129	0	0	0	0	0.129	0.379	0	0.08	0.459	P48771	Q9D735	1	0	0	1		Q9CQP0					Q9DCL8
Cox7a2	Gm21987	10090.ENSMUSP00000034881	10090.ENSMUSP00000112386	0	0	0	0	0.199	0	0	0.512	0.592	P48771	P56394	1	0	0	1		Q8K2M0					Q4VA53
Cox7a2	Timm8b	10090.ENSMUSP00000034881	10090.ENSMUSP00000039335	0	0	0	0	0.422	0	0	0.394	0.635	P48771	P62077	1	0	0	1		Q9Z2Q5					B9EJA2
Cox7a2	Ndufv3	10090.ENSMUSP00000034881	10090.ENSMUSP00000049000	0	0	0	0	0.569	0	0	0.43	0.744	P48771	Q8BK30	1	0	0	1		Q99N89					Q8CCT4
Cox7a2	Ndufs5	10090.ENSMUSP00000034881	10090.ENSMUSP00000101813	0	0	0	0	0.594	0.058	0	0.402	0.751	P48771	Q99LY9	1	0	0	1		Q9D0Q7					P59041
Cox7a2	Ndufb6	10090.ENSMUSP00000034881	10090.ENSMUSP00000092746	0	0	0	0	0.862	0.267	0	0.484	0.943	P48771	Q3UIU2	1	0	0	1		Q8VDT9					Q9CZN4
Cplx1	Lin7b	10090.ENSMUSP00000038502	10090.ENSMUSP00000003971	0	0	0	0	0.148	0	0.5	0.058	0.563	P63040	O88951	1	0	0	1		Q9CPY1					Q8CH77
Cplx1	Gosr1	10090.ENSMUSP00000038502	10090.ENSMUSP00000010536	0	0	0	0	0	0	0.54	0	0.54	P63040	O88630	1	0	0	1		Q9D1H8					Q6GSS7
Cplx1	Lin7a	10090.ENSMUSP00000038502	10090.ENSMUSP00000020057	0	0	0	0	0.13	0	0.5	0.049	0.55	P63040	Q8JZS0	1	0	0	1		Q9DCA2					Q9JJI8
Cplx1	Stx8	10090.ENSMUSP00000038502	10090.ENSMUSP00000021285	0	0	0	0	0	0	0.72	0.173	0.758	P63040	O88983	1	0	0	1		O35680					Q9D937
Cplx1	Rabgef1	10090.ENSMUSP00000038502	10090.ENSMUSP00000026390	0	0	0	0	0	0	0	0.421	0.421	P63040	Q9JM13	1	0	0	1		Q9DC71					Q71M36
Cplx1	Lin7c	10090.ENSMUSP00000038502	10090.ENSMUSP00000028583	0	0	0	0	0.056	0	0.5	0.154	0.565	P63040	O88952	1	0	0	1		Q9CPX7					P59326
Cplx1	Stmn2	10090.ENSMUSP00000038502	10090.ENSMUSP00000029002	0	0	0	0	0.251	0	0	0.588	0.678	P63040	P55821	1	0	0	1		Q9CQE3					Q7TPM1
Cplx1	Stx4a	10090.ENSMUSP00000038502	10090.ENSMUSP00000033075	0	0	0	0	0.053	0.287	0.9	0.356	0.95	P63040	P70452	1	0	0	1		P58059					Q99N92
Cplx1	Tmod2	10090.ENSMUSP00000038502	10090.ENSMUSP00000069956	0	0	0	0	0.134	0	0	0.379	0.44	P63040	Q9JKK7	1	0	0	1		Q9CQV5					Q9CPX7
Cplx1	Vti1a	10090.ENSMUSP00000038502	10090.ENSMUSP00000093644	0	0	0	0	0	0	0.54	0.17	0.601	P63040	O89116	1	0	0	1		Q8BJZ4					Q61140
Cplx1	Ppfia2	10090.ENSMUSP00000038502	10090.ENSMUSP00000151545	0	0	0	0	0.134	0	0.5	0.223	0.634	P63040	Q8BSS9	1	0	0	1		Q9CQX8					Q923D4
Cplx1	Vti1b	10090.ENSMUSP00000038502	10090.ENSMUSP00000057462	0	0	0	0	0	0	0.72	0.144	0.75	P63040	O88384	1	0	0	1		P58064					Q9WVF8
Cplx1	Stx7	10090.ENSMUSP00000038502	10090.ENSMUSP00000151638	0	0	0	0	0	0	0.72	0.183	0.761	P63040	O70439	1	0	0	1		Q78J03					Q9Z2I2
Cplx1	Cplx3	10090.ENSMUSP00000038502	10090.ENSMUSP00000046748	0	0	0	0.72	0.134	0.351	0.54	0.333	0.804	P63040	Q8R1B5	1	0	0	1		P02798					P84089
Cplx1	Vamp4	10090.ENSMUSP00000038502	10090.ENSMUSP00000121977	0	0	0	0	0.083	0.24	0.9	0.226	0.938	P63040	O70480	1	0	0	1		P28184					A2AHG0
Cplx1	Snap23	10090.ENSMUSP00000038502	10090.ENSMUSP00000112138	0	0	0	0	0.056	0.261	0.9	0.299	0.944	P63040	O09044	1	0	0	1		Q91YJ5					Q9DB15
Cplx2	Gosr1	10090.ENSMUSP00000026985	10090.ENSMUSP00000010536	0	0	0	0	0	0	0.54	0.106	0.571	P84086	O88630	1	0	0	1		Q7TPV4					Q9D273
Cplx2	Stx8	10090.ENSMUSP00000026985	10090.ENSMUSP00000021285	0	0	0	0	0	0	0.72	0	0.72	P84086	O88983	1	0	0	1		Q9EQS3					Q64522
Cplx2	Vti1a	10090.ENSMUSP00000026985	10090.ENSMUSP00000093644	0	0	0	0	0	0	0.54	0.151	0.592	P84086	O89116	1	0	0	1		O08638					A2AG50
Cplx2	Cplx3	10090.ENSMUSP00000026985	10090.ENSMUSP00000046748	0	0	0	0.715	0.099	0	0.54	0.254	0.664	P84086	Q8R1B5	1	0	0	1		Q6URW6					Q91VJ5
Cplx2	Stx7	10090.ENSMUSP00000026985	10090.ENSMUSP00000151638	0	0	0	0	0	0	0.72	0	0.72	P84086	O70439	1	0	0	1		Q9JMH9					Q99JR5
Cplx2	Vti1b	10090.ENSMUSP00000026985	10090.ENSMUSP00000057462	0	0	0	0	0	0	0.72	0.07	0.728	P84086	O88384	1	0	0	1		Q9QY36					Q99J36
Cplx2	Stx4a	10090.ENSMUSP00000026985	10090.ENSMUSP00000033075	0	0	0	0	0.053	0.261	0.72	0.33	0.851	P84086	P70452	1	0	0	1		Q8BWZ3					Q7TMK9
Cplx2	Vamp4	10090.ENSMUSP00000026985	10090.ENSMUSP00000121977	0	0	0	0	0.064	0.24	0.72	0.354	0.854	P84086	O70480	1	0	0	1		Q5SWP3					Q9R0A0
Cplx2	Snap23	10090.ENSMUSP00000026985	10090.ENSMUSP00000112138	0	0	0	0	0.056	0.261	0.72	0.398	0.866	P84086	O09044	1	0	0	1		Q9JJF0					Q8K1A6
Crocc	Espl1	10090.ENSMUSP00000099549	10090.ENSMUSP00000064465	0	0	0	0	0.073	0	0	0.438	0.458	Q8CJ40	P60330	1	0	0	1		Q8CH77					O70400
Crocc	Setd2	10090.ENSMUSP00000099549	10090.ENSMUSP00000116313	0	0	0	0	0.069	0.395	0	0.178	0.497	Q8CJ40	E9Q5F9	1	0	0	1		Q8BZR9					Q78J03
Cryab	Tpm2	10090.ENSMUSP00000149803	10090.ENSMUSP00000103546	0	0	0	0	0.303	0.056	0	0.204	0.43	P23927	P58774	1	0	0	1		Q60974					Q9CQV5
Cryab	Ttn	10090.ENSMUSP00000149803	10090.ENSMUSP00000107477	0	0	0	0	0.125	0.093	0	0.871	0.888	P23927	A2ASS6	1	0	0	1		Q9WU42					O54724
Cryab	Nedd4l	10090.ENSMUSP00000149803	10090.ENSMUSP00000158026	0	0	0	0	0	0.093	0	0.453	0.482	P23927	Q8CFI0	1	0	0	1		Q59J78					Q3UH68
Cst3	Ttr	10090.ENSMUSP00000028938	10090.ENSMUSP00000074783	0	0	0	0	0.043	0	0	0.703	0.704	P21460	P07309	1	0	0	1		Q9D1H6					Q8CIP4
Cttn	Hdac5	10090.ENSMUSP00000099368	10090.ENSMUSP00000008999	0	0	0	0	0	0.111	0	0.552	0.585	Q60598	Q9Z2V6	1	0	0	1		Q3UIU2					Q9CR57
Cttn	Gosr1	10090.ENSMUSP00000099368	10090.ENSMUSP00000010536	0	0	0	0	0.067	0.559	0	0	0.57	Q60598	O88630	1	0	0	1		Q99LY9					Q9Z2Q5
Cttn	Limk1	10090.ENSMUSP00000099368	10090.ENSMUSP00000015137	0	0	0	0	0	0.095	0	0.63	0.651	Q60598	P53668	1	0	0	1		Q8BK30					Q9WVQ1
Cttn	Frs2	10090.ENSMUSP00000099368	10090.ENSMUSP00000020381	0	0	0	0	0.049	0	0	0.504	0.509	Q60598	Q8C180	1	0	0	1		Q9JLB9					Q9R1Z7
Cttn	Fgd1	10090.ENSMUSP00000099368	10090.ENSMUSP00000026296	0	0	0	0	0.072	0.292	0	0.618	0.727	Q60598	P52734	1	0	0	1		P29595					P10711
Cttn	Slc9a1	10090.ENSMUSP00000099368	10090.ENSMUSP00000030669	0	0	0	0	0.045	0	0	0.642	0.644	Q60598	Q61165	1	0	0	1		Q9CRB2					Q80XI3
Cttn	Wasf2	10090.ENSMUSP00000099368	10090.ENSMUSP00000081263	0	0	0	0	0	0.093	0	0.937	0.94	Q60598	Q8BH43	1	0	0	1		P10493					P62855
Cttn	Daam1	10090.ENSMUSP00000099368	10090.ENSMUSP00000082406	0	0	0	0	0.052	0.098	0	0.415	0.456	Q60598	Q8BPM0	1	0	0	1		Q6KCD5					Q9JJC6
Cttn	Cttnbp2	10090.ENSMUSP00000099368	10090.ENSMUSP00000088089	0	0	0	0	0.055	0.227	0	0.929	0.943	Q60598	B9EJA2	1	0	0	1		E9Q5C9					P57784
Cttn	Golga2	10090.ENSMUSP00000099368	10090.ENSMUSP00000097768	0	0	0	0	0.092	0.471	0	0.12	0.54	Q60598	Q921M4	1	0	0	1		Q922K7					P0C673
Cttn	Hdac1	10090.ENSMUSP00000099368	10090.ENSMUSP00000099657	0	0	0	0	0.052	0.096	0	0.374	0.417	Q60598	O09106	1	0	0	1		Q9D6Z1					A2AJA9
Cttn	Shank1	10090.ENSMUSP00000099368	10090.ENSMUSP00000103571	0	0	0	0	0	0.057	0	0.736	0.74	Q60598	D3YZU1	1	0	0	1		Q6DFW4					Q63850
Cttn	Shank2	10090.ENSMUSP00000099368	10090.ENSMUSP00000101520	0	0	0	0	0	0.093	0	0.799	0.81	Q60598	Q80Z38	1	0	0	1		P31695					P97798
Cttn	Tjp1	10090.ENSMUSP00000099368	10090.ENSMUSP00000099652	0	0	0	0	0.073	0.134	0.9	0.978	0.998	Q60598	P39447	1	0	0	1		P06537					B2RY56
Dbi	Gpld1	10090.ENSMUSP00000114705	10090.ENSMUSP00000021773	0	0	0	0	0.048	0	0.54	0.05	0.547	P31786	O70362	1	0	0	1		E9Q7X7					O35691
Dbi	Scp2	10090.ENSMUSP00000114705	10090.ENSMUSP00000030340	0	0	0	0	0.323	0.051	0	0.635	0.745	P31786	P32020	1	0	0	1		Q9CZ44					Q9QYS9
Dbi	Ndufb6	10090.ENSMUSP00000114705	10090.ENSMUSP00000092746	0	0	0	0	0.29	0.222	0	0	0.424	P31786	Q3UIU2	1	0	0	1		Q5F2E7					Q3UUF8
Dbi	Selenos	10090.ENSMUSP00000114705	10090.ENSMUSP00000099301	0	0	0	0	0.104	0	0.72	0	0.738	P31786	Q9BCZ4	1	0	0	1		E9Q7G0					Q921M4
Ddx46	Sf3a1	10090.ENSMUSP00000133245	10090.ENSMUSP00000002198	0	0	0	0	0.237	0.978	0.5	0.631	0.996	Q569Z5	Q8K4Z5	1	0	0	1		Q8R4R6					Q91WK0
Ddx46	Prpf6	10090.ENSMUSP00000133245	10090.ENSMUSP00000002529	0	0	0	0	0.216	0.282	0	0.503	0.696	Q569Z5	Q91YR7	1	0	0	1		Q63850					P97434
Ddx46	Rbm28	10090.ENSMUSP00000133245	10090.ENSMUSP00000007993	0	0	0	0	0.325	0.138	0	0.256	0.529	Q569Z5	Q8CGC6	1	0	0	1		E9Q5G7					Q9D708
Ddx46	Snrpb2	10090.ENSMUSP00000133245	10090.ENSMUSP00000008477	0	0	0	0	0.11	0.728	0	0.179	0.784	Q569Z5	Q9CQI7	1	0	0	1		Q9CPV9					P62077
Ddx46	Prpf3	10090.ENSMUSP00000133245	10090.ENSMUSP00000015892	0	0	0	0	0.212	0.127	0	0.513	0.636	Q569Z5	Q922U1	1	0	0	1		Q8CCS6					Q60722
Ddx46	Rpl19	10090.ENSMUSP00000133245	10090.ENSMUSP00000017548	0	0	0	0	0.076	0.259	0	0.204	0.408	Q569Z5	P84099	1	0	0	1		Q9R0L6					Q66L44
Ddx46	Pnn	10090.ENSMUSP00000133245	10090.ENSMUSP00000021381	0	0	0	0	0.271	0.122	0	0.211	0.451	Q569Z5	O35691	1	0	0	1		Q6P8I4					Q5DTN8
Ddx46	Prrc2a	10090.ENSMUSP00000133245	10090.ENSMUSP00000025253	0	0	0	0	0.11	0.072	0	0.5	0.551	Q569Z5	Q7TSC1	1	0	0	1		P56812					Q9WU40
Ddx46	Sf3b1	10090.ENSMUSP00000133245	10090.ENSMUSP00000027127	0	0	0	0	0.167	0.978	0.5	0.564	0.995	Q569Z5	Q99NB9	1	0	0	1		O70400					Q9CQY2
Ddx46	Eif5b	10090.ENSMUSP00000133245	10090.ENSMUSP00000027252	0	0	0	0	0.417	0.129	0	0.118	0.513	Q569Z5	Q05D44	1	0	0	1		Q6A026					O08583
Ddx46	Prpf38b	10090.ENSMUSP00000133245	10090.ENSMUSP00000029480	0	0	0	0	0.5	0	0	0.075	0.518	Q569Z5	Q80SY5	1	0	0	1		Q4VA53					D3YXK2
Ddx46	Ebna1bp2	10090.ENSMUSP00000133245	10090.ENSMUSP00000030501	0	0	0	0	0.283	0.271	0	0.119	0.499	Q569Z5	Q9D903	1	0	0	1		O35417					Q9CZG9
Ddx46	Ythdf1	10090.ENSMUSP00000133245	10090.ENSMUSP00000037808	0	0	0	0	0.104	0.078	0	0.375	0.438	Q569Z5	P59326	1	0	0	1		Q9CWM4					Q9WTS5
Ddx46	Sf3b6	10090.ENSMUSP00000133245	10090.ENSMUSP00000043662	0	0	0	0	0.094	0.628	0.5	0.208	0.848	Q569Z5	P59708	1	0	0	1		Q9WU28					Q6NV83
Ddx46	Thoc2	10090.ENSMUSP00000133245	10090.ENSMUSP00000044677	0	0	0	0	0.287	0.209	0	0.068	0.429	Q569Z5	B1AZI6	1	0	0	1		Q9CQ73					Q9Z1M8
Ddx46	Sart1	10090.ENSMUSP00000133245	10090.ENSMUSP00000047397	0	0	0	0	0.19	0.179	0	0.431	0.588	Q569Z5	Q9Z315	1	0	0	1		Q68FH0					Q6PGN3
Ddx46	Rbmxl1	10090.ENSMUSP00000133245	10090.ENSMUSP00000048153	0	0	0	0	0.106	0.136	0	0.305	0.417	Q569Z5	Q91VM5	1	0	0	1		P11214					Q9DC71
Ddx46	Rbm25	10090.ENSMUSP00000133245	10090.ENSMUSP00000048470	0	0	0	0	0.461	0.821	0	0.414	0.938	Q569Z5	B2RY56	1	0	0	1		O35691					B5TVM2
Ddx46	Fam13c	10090.ENSMUSP00000133245	10090.ENSMUSP00000051375	0	0	0	0	0	0.049	0	0.521	0.524	Q569Z5	Q9DBR2	1	0	0	1		P08775					Q64213
Ddx46	Prr3	10090.ENSMUSP00000133245	10090.ENSMUSP00000052166	0	0	0	0	0.098	0.776	0	0.34	0.855	Q569Z5	Q811B5	1	0	0	1		Q8BSS9					P59708
Ddx46	Luc7l2	10090.ENSMUSP00000133245	10090.ENSMUSP00000055254	0	0	0	0	0.091	0.615	0	0.297	0.732	Q569Z5	Q7TNC4	1	0	0	1		Q91VJ5					Q5F2E7
Ddx46	Prpf40a	10090.ENSMUSP00000133245	10090.ENSMUSP00000075655	0	0	0	0	0.361	0.176	0	0.31	0.605	Q569Z5	Q9R1C7	1	0	0	1		P33610					Q7TPH6
Ddx46	Sf3b4	10090.ENSMUSP00000133245	10090.ENSMUSP00000075709	0	0	0	0	0.053	0.83	0.5	0.536	0.957	Q569Z5	Q8QZY9	1	0	0	1		Q922U1					Q8K019
Ddx46	U2surp	10090.ENSMUSP00000133245	10090.ENSMUSP00000078602	0	0	0	0	0.48	0.092	0.8	0.22	0.916	Q569Z5	Q6NV83	1	0	0	1		Q80SY5					Q9D903
Ddx46	Snrpa	10090.ENSMUSP00000133245	10090.ENSMUSP00000079228	0	0	0	0	0.086	0.728	0	0.271	0.803	Q569Z5	Q62189	1	0	0	1		Q9R1C7					Q8BUK6
Ddx46	Lsm14a	10090.ENSMUSP00000133245	10090.ENSMUSP00000082723	0	0	0	0	0.18	0.259	0	0.118	0.417	Q569Z5	Q8K2F8	1	0	0	1		Q91YR7					Q6A0A2
Ddx46	Htatsf1	10090.ENSMUSP00000133245	10090.ENSMUSP00000086027	0	0	0	0	0.351	0.814	0	0.523	0.937	Q569Z5	Q8BGC0	1	0	0	1		Q811B5					Q7TNC4
Ddx46	Sf3b5	10090.ENSMUSP00000133245	10090.ENSMUSP00000100771	0	0	0	0	0.065	0.978	0.5	0.458	0.993	Q569Z5	Q923D4	1	0	0	1		Q7TSC1					Q6DIC0
Ddx46	Ythdf3	10090.ENSMUSP00000133245	10090.ENSMUSP00000103983	0	0	0	0	0.079	0.078	0	0.39	0.436	Q569Z5	Q8BYK6	1	0	0	1		Q3TLH4					O35381
Ddx46	Mavs	10090.ENSMUSP00000133245	10090.ENSMUSP00000105828	0	0	0	0	0.054	0.06	0	0.835	0.84	Q569Z5	Q8VCF0	1	0	0	1		Q99JF8					Q8JZS0
Ddx46	Fip1l1	10090.ENSMUSP00000133245	10090.ENSMUSP00000109164	0	0	0	0	0.734	0.106	0	0.046	0.753	Q569Z5	Q9D824	1	0	0	1		Q60673					Q6P9R4
Ddx46	Srsf3	10090.ENSMUSP00000133245	10090.ENSMUSP00000117045	0	0	0	0	0.103	0.102	0	0.408	0.481	Q569Z5	P84104	1	0	0	1		P80560					Q6P1D5
Ddx46	Sf3a2	10090.ENSMUSP00000133245	10090.ENSMUSP00000117160	0	0	0	0	0.046	0.978	0.5	0.593	0.995	Q569Z5	Q62203	1	0	0	1		Q8CHP5					Q9CQE8
Ddx46	Snrpa1	10090.ENSMUSP00000133245	10090.ENSMUSP00000117947	0	0	0	0	0.081	0.831	0.8	0.318	0.975	Q569Z5	P57784	1	0	0	1		Q9QYS9					Q8C3W1
Ddx46	Ythdf2	10090.ENSMUSP00000133245	10090.ENSMUSP00000120414	0	0	0	0	0.054	0.078	0	0.411	0.441	Q569Z5	Q91YT7	1	0	0	1		Q9JM13					Q8BR07
Ddx46	Sf1	10090.ENSMUSP00000133245	10090.ENSMUSP00000121309	0	0	0	0	0.22	0.942	0	0.512	0.976	Q569Z5	Q64213	1	0	0	1		Q61550					P84104
Ddx46	Srrm1	10090.ENSMUSP00000133245	10090.ENSMUSP00000125003	0	0	0	0	0.364	0.097	0	0.296	0.56	Q569Z5	Q52KI8	1	0	0	1		Q64012					Q9CQF0
Ddx46	Rbm8a	10090.ENSMUSP00000133245	10090.ENSMUSP00000143190	0	0	0	0	0.089	0.26	0	0.296	0.483	Q569Z5	Q9CWZ3	1	0	0	1		Q99KG3					Q91YJ3
Ddx46	Nop58	10090.ENSMUSP00000133245	10090.ENSMUSP00000140250	0.062	0	0	0	0.252	0.305	0	0.134	0.521	Q569Z5	Q6DFW4	1	0	0	1		Q0VBL3					Q80VC9
Ddx46	Snrpc	10090.ENSMUSP00000133245	10090.ENSMUSP00000156707	0	0	0	0	0.073	0.556	0	0.524	0.787	Q569Z5	Q62241	1	0	0	1		Q6PHZ5					P01867
Dlgap1	Grin2d	10090.ENSMUSP00000122896	10090.ENSMUSP00000002848	0	0	0	0	0.056	0.303	0	0.571	0.693	Q9D415	Q03391	1	0	0	1		B2RY56					Q811P8
Dlgap1	Stx4a	10090.ENSMUSP00000122896	10090.ENSMUSP00000033075	0	0	0	0	0.05	0	0	0.397	0.402	Q9D415	P70452	1	0	0	1		Q8CGC6					G3X9J0
Dlgap1	Slitrk5	10090.ENSMUSP00000122896	10090.ENSMUSP00000041499	0	0	0	0	0.17	0	0	0.448	0.523	Q9D415	Q810B7	1	0	0	1		O89086					Q8VCD6
Dlgap1	Magi2	10090.ENSMUSP00000122896	10090.ENSMUSP00000085872	0	0	0	0	0.146	0.093	0	0.695	0.743	Q9D415	Q9WVQ1	1	0	0	1		Q91V81					Q9D1I6
Dlgap1	Iqsec1	10090.ENSMUSP00000122896	10090.ENSMUSP00000098710	0	0	0	0	0.088	0.326	0	0.121	0.412	Q9D415	Q8R0S2	1	0	0	1		Q91YE7					Q8BJH1
Dlgap1	Shank2	10090.ENSMUSP00000122896	10090.ENSMUSP00000101520	0	0	0	0	0.115	0.632	0.5	0.741	0.952	Q9D415	Q80Z38	1	0	0	1		Q9CWZ3					Q5SP85
Dlgap1	Tinagl1	10090.ENSMUSP00000122896	10090.ENSMUSP00000101620	0	0	0	0	0	0	0	0.433	0.433	Q9D415	Q99JR5	1	0	0	1		Q91VM5					P23198
Dlgap1	Shank1	10090.ENSMUSP00000122896	10090.ENSMUSP00000103571	0	0	0	0	0.186	0.658	0.5	0.899	0.984	Q9D415	D3YZU1	1	0	0	1		Q8VE37					Q6PAM1
Dlgap1	Nrxn2	10090.ENSMUSP00000122896	10090.ENSMUSP00000109089	0	0	0	0	0.129	0	0.5	0.484	0.756	Q9D415	E9Q7X7	1	0	0	1		Q60870					P29595
Dlgap1	Ptprd	10090.ENSMUSP00000122896	10090.ENSMUSP00000133468	0	0	0	0	0.121	0.042	0	0.377	0.43	Q9D415	Q64487	1	0	0	1		O54916					Q0PMG2
Dlgap1	Dlgap4	10090.ENSMUSP00000122896	10090.ENSMUSP00000126980	0	0	0	0.91	0.044	0.385	0	0.118	0.436	Q9D415	B1AZP2	1	0	0	1		Q80XA6					Q9CQS8
Dlgap1	Grip1	10090.ENSMUSP00000122896	10090.ENSMUSP00000123234	0	0	0	0	0.071	0.102	0	0.406	0.461	Q9D415	Q925T6	1	0	0	1		Q9DC04					Q9WU42
Dlgap1	Ppfia2	10090.ENSMUSP00000122896	10090.ENSMUSP00000151545	0	0	0	0	0.418	0	0	0.2	0.514	Q9D415	Q8BSS9	1	0	0	1		Q80U40					Q8VDT9
Dlgap1	Lrrc7	10090.ENSMUSP00000122896	10090.ENSMUSP00000142498	0	0	0	0	0.17	0.284	0	0.572	0.724	Q9D415	Q80TE7	1	0	0	1		Q9EQZ7					Q80ZF8
Dlgap1	Grin2a	10090.ENSMUSP00000122896	10090.ENSMUSP00000142900	0	0	0	0	0.166	0.481	0	0.767	0.89	Q9D415	P35436	1	0	0	1		Q5DTM8					Q9D7J4
Dlgap2	Magi2	10090.ENSMUSP00000123078	10090.ENSMUSP00000085872	0	0	0.209	0	0.138	0.093	0	0.235	0.464	Q8BJ42	Q9WVQ1	1	0	0	1		Q99M28					Q99L45
Dlgap2	Shank2	10090.ENSMUSP00000123078	10090.ENSMUSP00000101520	0	0	0	0	0.116	0.443	0.5	0.754	0.931	Q8BJ42	Q80Z38	1	0	0	1		Q9D706					Q9JMG7
Dlgap2	Shank1	10090.ENSMUSP00000123078	10090.ENSMUSP00000103571	0	0	0	0	0.174	0.095	0.5	0.557	0.812	Q8BJ42	D3YZU1	1	0	0	1		Q6ZWV3					O89116
Dlgap2	Nrxn2	10090.ENSMUSP00000123078	10090.ENSMUSP00000109089	0	0	0	0	0.145	0	0.5	0.349	0.697	Q8BJ42	E9Q7X7	1	0	0	1		Q9CR57					Q8BYK6
Dlgap2	Lrrc7	10090.ENSMUSP00000123078	10090.ENSMUSP00000142498	0	0	0	0	0.188	0	0	0.356	0.456	Q8BJ42	Q80TE7	1	0	0	1		Q9CPR4					Q9R0L6
Dlgap2	Dlgap4	10090.ENSMUSP00000123078	10090.ENSMUSP00000126980	0	0	0	0.876	0.057	0.26	0	0.433	0.569	Q8BJ42	B1AZP2	1	0	0	1		P35980					Q8R550
Dlgap2	Grin2a	10090.ENSMUSP00000123078	10090.ENSMUSP00000142900	0	0	0.217	0	0.184	0	0	0.385	0.572	Q8BJ42	P35436	1	0	0	1		P62717					Q9ERU3
Dlgap3	Fxr2	10090.ENSMUSP00000101700	10090.ENSMUSP00000018909	0	0	0	0	0	0	0	0.43	0.43	Q6PFD5	Q9WVR4	1	0	0	1		P84099					P02798
Dlgap3	Prpf38b	10090.ENSMUSP00000101700	10090.ENSMUSP00000029480	0	0	0	0	0	0	0	0.525	0.525	Q6PFD5	Q80SY5	1	0	0	1		O09167					Q6P5F6
Dlgap3	Slitrk5	10090.ENSMUSP00000101700	10090.ENSMUSP00000041499	0	0	0	0	0.162	0	0	0.854	0.872	Q6PFD5	Q810B7	1	0	0	1		Q9D7S7					Q61220
Dlgap3	Shank2	10090.ENSMUSP00000101700	10090.ENSMUSP00000101520	0	0	0	0	0.099	0.077	0.5	0.54	0.783	Q6PFD5	Q80Z38	1	0	0	1		P14115					O54818
Dlgap3	Sipa1l1	10090.ENSMUSP00000101700	10090.ENSMUSP00000131030	0	0	0	0	0.061	0	0	0.426	0.438	Q6PFD5	Q8C0T5	1	0	0	1		P47915					Q3UMT1
Dlgap3	Lrrc7	10090.ENSMUSP00000101700	10090.ENSMUSP00000142498	0	0	0	0	0.127	0	0	0.4	0.454	Q6PFD5	Q80TE7	1	0	0	1		P62889					Q3V0I2
Dlgap3	Dlgap4	10090.ENSMUSP00000101700	10090.ENSMUSP00000126980	0	0	0	0.81	0.065	0	0	0.451	0.464	Q6PFD5	B1AZP2	1	0	0	1		P62911					Q14CH0
Dlgap3	Grin2a	10090.ENSMUSP00000101700	10090.ENSMUSP00000142900	0	0	0	0	0.133	0	0	0.52	0.566	Q6PFD5	P35436	1	0	0	1		Q9D1R9					Q6PDH0
Dlgap3	Nrxn2	10090.ENSMUSP00000101700	10090.ENSMUSP00000109089	0	0	0	0	0.18	0	0.5	0.367	0.718	Q6PFD5	E9Q7X7	1	0	0	1		P83882					Q99KG3
Dlgap3	Shank1	10090.ENSMUSP00000101700	10090.ENSMUSP00000103571	0	0	0	0	0.159	0.09	0.5	0.691	0.865	Q6PFD5	D3YZU1	1	0	0	1		P61514					P55821
Dmtn	Fam171b	10090.ENSMUSP00000106612	10090.ENSMUSP00000062702	0	0	0	0	0.081	0	0	0.471	0.493	Q9WV69	Q14CH0	1	0	0	1		Q9JJI8					Q61189
Dmtn	Tmod2	10090.ENSMUSP00000106612	10090.ENSMUSP00000069956	0	0	0	0	0.108	0	0	0.862	0.871	Q9WV69	Q9JKK7	1	0	0	1		Q9D8M4					Q3TWL2
Dnajc5	Tcf25	10090.ENSMUSP00000072175	10090.ENSMUSP00000056485	0	0	0	0	0.578	0	0	0.047	0.58	P60904	Q8R3L2	1	0	0	1		P63325					P55937
Dnajc5	Snrpa1	10090.ENSMUSP00000072175	10090.ENSMUSP00000117947	0	0	0	0	0	0.413	0	0.042	0.413	P60904	P57784	1	0	0	1		P62843					Q9EQZ7
Dnajc5	Tsc1	10090.ENSMUSP00000072175	10090.ENSMUSP00000109500	0.041	0	0	0	0.287	0.156	0	0.119	0.423	P60904	Q9EP53	1	0	0	1		P63276					Q9DAU1
Dnajc5	Snap23	10090.ENSMUSP00000072175	10090.ENSMUSP00000112138	0	0	0	0	0.046	0.059	0	0.588	0.597	P60904	O09044	1	0	0	1		Q9CQR2					Q9CZA6
Edf1	Nedd8	10090.ENSMUSP00000015236	10090.ENSMUSP00000010520	0	0	0	0	0.445	0.304	0	0	0.597	Q9JMG1	P29595	1	0	0	1		P62849					Q68ED7
Edf1	Mrpl11	10090.ENSMUSP00000015236	10090.ENSMUSP00000025836	0.049	0	0	0	0.181	0.294	0	0	0.402	Q9JMG1	Q9CQF0	1	0	0	1		P62855					Q8BGT6
Edf1	Timm13	10090.ENSMUSP00000015236	10090.ENSMUSP00000020440	0	0	0	0	0.436	0	0	0	0.436	Q9JMG1	P62075	1	0	0	1		P62983					Q9QYI4
Edf1	Sf3b4	10090.ENSMUSP00000015236	10090.ENSMUSP00000075709	0	0	0	0	0.114	0	0	0.455	0.496	Q9JMG1	Q8QZY9	1	0	0	1		P62274					Q8BU88
Edf1	Nhp2	10090.ENSMUSP00000015236	10090.ENSMUSP00000120014	0	0	0	0	0.161	0.415	0	0.071	0.504	Q9JMG1	Q9CRB2	1	0	0	1		Q99PL5					Q9JK53
Edf1	Rims2	10090.ENSMUSP00000015236	10090.ENSMUSP00000048719	0	0	0	0	0	0	0	0.529	0.529	Q9JMG1	Q9EQZ7	1	0	0	1		Q6P5B0					Q9CQA6
Edf1	Rps17	10090.ENSMUSP00000015236	10090.ENSMUSP00000079628	0	0	0	0	0.18	0.534	0	0	0.601	Q9JMG1	P63276	1	0	0	1		P07091					Q7TQK0
Edf1	Mrpl13	10090.ENSMUSP00000015236	10090.ENSMUSP00000130722	0	0	0	0	0.139	0.557	0	0	0.602	Q9JMG1	Q9D1P0	1	0	0	1		D3YXK2					P56942
Edf1	Mrpl22	10090.ENSMUSP00000015236	10090.ENSMUSP00000020820	0	0	0	0	0.087	0.59	0	0	0.609	Q9JMG1	Q8BU88	1	0	0	1		Q9D1J3					Q6AW69
Edf1	Rpl36al	10090.ENSMUSP00000015236	10090.ENSMUSP00000106249	0	0	0	0	0.26	0.534	0	0	0.64	Q9JMG1	P83882	1	0	0	1		Q9Z315					Q7TME0
Edf1	Mrps11	10090.ENSMUSP00000015236	10090.ENSMUSP00000032840	0	0	0	0	0.145	0.636	0	0	0.675	Q9JMG1	Q9DCA2	1	0	0	1		P47867					Q9DBN4
Edf1	Rpl17	10090.ENSMUSP00000015236	10090.ENSMUSP00000157556	0	0	0	0	0.074	0.684	0	0	0.694	Q9JMG1	Q9CPR4	1	0	0	1		P12961					Q91WJ0
Edf1	Mrps15	10090.ENSMUSP00000015236	10090.ENSMUSP00000030675	0	0	0	0	0.191	0.643	0	0	0.699	Q9JMG1	Q9DC71	1	0	0	1		P32020					Q8VDS4
Edf1	Rpl10	10090.ENSMUSP00000015236	10090.ENSMUSP00000082055	0	0	0	0	0.205	0.615	0	0.116	0.705	Q9JMG1	Q6ZWV3	1	0	0	1		Q80U72					Q8K0S2
Edf1	Rpl22l1	10090.ENSMUSP00000015236	10090.ENSMUSP00000043111	0	0	0	0	0.119	0.684	0	0	0.709	Q9JMG1	Q9D7S7	1	0	0	1		Q9DCT5					Q8BJ05
Edf1	Rpl7l1	10090.ENSMUSP00000015236	10090.ENSMUSP00000092888	0	0	0	0	0.061	0.684	0	0.121	0.716	Q9JMG1	Q9D8M4	1	0	0	1		Q9ESP1					Q5SWP3
Edf1	Mrps12	10090.ENSMUSP00000015236	10090.ENSMUSP00000132443	0	0	0	0	0.22	0.723	0	0	0.774	Q9JMG1	O35680	1	0	0	1		Q9BCZ4					Q9D4H9
Edf1	Rpl29	10090.ENSMUSP00000015236	10090.ENSMUSP00000117834	0	0	0	0	0.2	0.723	0	0.119	0.787	Q9JMG1	P47915	1	0	0	1		Q9CY58					Q9EQX4
Edf1	Rpl27a	10090.ENSMUSP00000015236	10090.ENSMUSP00000123410	0	0	0	0	0.09	0.815	0	0.053	0.826	Q9JMG1	P14115	1	0	0	1		E9Q5F9					Q6NZJ6
Edf1	Rpl21	10090.ENSMUSP00000015236	10090.ENSMUSP00000041652	0	0	0	0	0.103	0.815	0	0	0.827	Q9JMG1	O09167	1	0	0	1		Q64213					Q8R4R6
Edf1	Rpl14	10090.ENSMUSP00000015236	10090.ENSMUSP00000131489	0	0	0	0	0.132	0.815	0	0	0.832	Q9JMG1	Q9CR57	1	0	0	1		Q8K4Z5					Q9D882
Edf1	Rpl34	10090.ENSMUSP00000015236	10090.ENSMUSP00000086614	0	0	0	0	0.149	0.815	0	0	0.835	Q9JMG1	Q9D1R9	1	0	0	1		Q62203					Q9JLB9
Edf1	Rpl18a	10090.ENSMUSP00000015236	10090.ENSMUSP00000058368	0.064	0	0	0	0.135	0.815	0	0	0.837	Q9JMG1	P62717	1	0	0	1		Q99NB9					Q8K097
Edf1	Rpl30	10090.ENSMUSP00000015236	10090.ENSMUSP00000106014	0	0	0	0	0.132	0.822	0	0	0.839	Q9JMG1	P62889	1	0	0	1		Q8QZY9					Q8BQU6
Edf1	Rpl38	10090.ENSMUSP00000015236	10090.ENSMUSP00000102209	0	0	0	0	0.141	0.822	0	0	0.84	Q9JMG1	Q9JJI8	1	0	0	1		Q923D4					Q6P542
Edf1	Rps27a	10090.ENSMUSP00000015236	10090.ENSMUSP00000099909	0	0	0	0	0.127	0.828	0	0	0.843	Q9JMG1	P62983	1	0	0	1		P59708					Q9CRB2
Edf1	Rpl18	10090.ENSMUSP00000015236	10090.ENSMUSP00000147816	0	0	0	0	0.219	0.815	0	0	0.849	Q9JMG1	P35980	1	0	0	1		Q3USH5					Q9WVR4
Edf1	Rpl37a	10090.ENSMUSP00000015236	10090.ENSMUSP00000058919	0.042	0	0	0	0.226	0.815	0	0	0.85	Q9JMG1	P61514	1	0	0	1		Q8R550					Q6P8I4
Edf1	Rpl19	10090.ENSMUSP00000015236	10090.ENSMUSP00000017548	0	0	0	0	0.269	0.815	0	0	0.859	Q9JMG1	P84099	1	0	0	1		D3YZU1					Q6PCN3
Edf1	Rps10	10090.ENSMUSP00000015236	10090.ENSMUSP00000110532	0	0	0	0	0.219	0.766	0	0.296	0.86	Q9JMG1	P63325	1	0	0	1		Q80Z38					Q9CPY1
Edf1	Rps24	10090.ENSMUSP00000015236	10090.ENSMUSP00000152944	0	0	0	0	0.063	0.827	0	0.213	0.861	Q9JMG1	P62849	1	0	0	1		Q3UH99					O55017
Edf1	Rps29	10090.ENSMUSP00000015236	10090.ENSMUSP00000038352	0	0	0	0	0.232	0.825	0	0.062	0.863	Q9JMG1	P62274	1	0	0	1		Q8C3Q5					Q8K2Q5
Edf1	Rps15	10090.ENSMUSP00000015236	10090.ENSMUSP00000069004	0	0	0	0	0.257	0.832	0	0	0.869	Q9JMG1	P62843	1	0	0	1		Q8C0T5					Q9D8P4
Edf1	Rpl32	10090.ENSMUSP00000015236	10090.ENSMUSP00000145350	0	0	0	0	0.162	0.822	0	0.199	0.87	Q9JMG1	P62911	1	0	0	1		Q91ZW3					Q6PHZ5
Edf1	Rps26	10090.ENSMUSP00000015236	10090.ENSMUSP00000026420	0	0	0	0	0.114	0.825	0	0.231	0.87	Q9JMG1	P62855	1	0	0	1		Q8BJL0					Q8R409
Edf1	Rps21	10090.ENSMUSP00000015236	10090.ENSMUSP00000058432	0	0	0	0	0.229	0.828	0	0.158	0.878	Q9JMG1	Q9CQR2	1	0	0	1		O09044					O70480
Eea1	Ncstn	10090.ENSMUSP00000061493	10090.ENSMUSP00000003550	0	0	0	0	0	0.287	0	0.224	0.423	Q8BL66	P57716	1	0	0	1		Q62189					Q8QZY9
Eea1	Gosr1	10090.ENSMUSP00000061493	10090.ENSMUSP00000010536	0	0	0	0	0.068	0	0	0.397	0.414	Q8BL66	O88630	1	0	0	1		P57784					Q8CH18
Eea1	Snx3	10090.ENSMUSP00000061493	10090.ENSMUSP00000019939	0	0	0	0	0	0	0	0.519	0.519	Q8BL66	O70492	1	0	0	1		Q9CQI7					E9QAT4
Eea1	Stx8	10090.ENSMUSP00000061493	10090.ENSMUSP00000021285	0	0	0	0	0.061	0	0	0.43	0.441	Q8BL66	O88983	1	0	0	1		Q62241					Q5SNZ0
Eea1	Golga5	10090.ENSMUSP00000061493	10090.ENSMUSP00000021609	0	0	0	0	0.081	0	0	0.426	0.45	Q8BL66	Q9QYE6	1	0	0	1		O70492					Q9R1L5
Eea1	Igf2r	10090.ENSMUSP00000061493	10090.ENSMUSP00000024599	0	0	0	0	0.049	0.222	0	0.561	0.647	Q8BL66	Q07113	1	0	0	1		Q3UTJ2					Q7TQG1
Eea1	Rabgef1	10090.ENSMUSP00000061493	10090.ENSMUSP00000026390	0	0	0	0	0.057	0.121	0	0.955	0.959	Q8BL66	Q9JM13	1	0	0	1		Q9R1Z8					Q59J78
Eea1	Golga1	10090.ENSMUSP00000061493	10090.ENSMUSP00000037735	0	0	0	0	0.082	0	0	0.672	0.686	Q8BL66	Q9CW79	1	0	0	1		Q62504					O35144
Eea1	Washc2	10090.ENSMUSP00000061493	10090.ENSMUSP00000038983	0	0	0	0	0.047	0	0	0.48	0.483	Q8BL66	Q6PGL7	1	0	0	1		Q52KI8					Q80UP3
Eea1	Gcc2	10090.ENSMUSP00000061493	10090.ENSMUSP00000054033	0	0	0	0	0.173	0.175	0	0.372	0.534	Q8BL66	Q8CHG3	1	0	0	1		P84104					Q9QYE3
Eea1	Vti1b	10090.ENSMUSP00000061493	10090.ENSMUSP00000057462	0	0	0	0	0.089	0	0	0.427	0.456	Q8BL66	O88384	1	0	0	1		Q8VE97					Q7TQH0
Eea1	Gripap1	10090.ENSMUSP00000061493	10090.ENSMUSP00000111339	0	0	0	0	0.044	0	0	0.407	0.409	Q8BL66	Q8VD04	1	0	0	1		O35326					P16283
Eea1	Tomm20	10090.ENSMUSP00000061493	10090.ENSMUSP00000136493	0	0	0	0	0	0	0	0.432	0.432	Q8BL66	Q9DCC8	1	0	0	1		Q9D0B0					Q9CPV9
Eea1	Stx7	10090.ENSMUSP00000061493	10090.ENSMUSP00000151638	0	0	0	0	0.047	0.053	0	0.427	0.438	Q8BL66	O70439	1	0	0	1		P32067					Q9D1H6
Eea1	Vamp4	10090.ENSMUSP00000061493	10090.ENSMUSP00000121977	0	0	0	0	0.061	0	0	0.433	0.445	Q8BL66	O70480	1	0	0	1		P70452					Q62504
Eea1	Vti1a	10090.ENSMUSP00000061493	10090.ENSMUSP00000093644	0	0	0	0	0.109	0	0	0.403	0.446	Q8BL66	O89116	1	0	0	1		O70439					P48024
Eea1	Golga2	10090.ENSMUSP00000061493	10090.ENSMUSP00000097768	0	0	0	0	0.162	0	0	0.547	0.604	Q8BL66	Q921M4	1	0	0	1		O88983					P47867
Eea1	Lamp2	10090.ENSMUSP00000061493	10090.ENSMUSP00000074448	0	0	0	0	0.057	0	0	0.863	0.865	Q8BL66	P17047	1	0	0	1		Q7TMK9					P83917
Efr3b	Ttc9	10090.ENSMUSP00000106809	10090.ENSMUSP00000152038	0	0	0	0	0.066	0	0	0.412	0.427	Q6ZQ18	Q3V038	1	0	0	1		O35144					Q6RHR9
Eif5	G3bp1	10090.ENSMUSP00000126825	10090.ENSMUSP00000018727	0	0	0	0	0.123	0	0	0.389	0.441	P59325	P97855	1	0	0	1		B1AZI6					Q3UHD1
Eif5	Rps26	10090.ENSMUSP00000126825	10090.ENSMUSP00000026420	0	0	0	0	0.091	0.821	0.5	0.317	0.937	P59325	P62855	1	0	0	1		Q91YJ3					Q6ZQ29
Eif5	Sf3b1	10090.ENSMUSP00000126825	10090.ENSMUSP00000027127	0	0	0	0	0.384	0	0	0.1	0.421	P59325	Q99NB9	1	0	0	1		Q9R1X4					Q8BRT1
Eif5	Eif5b	10090.ENSMUSP00000126825	10090.ENSMUSP00000027252	0	0	0	0	0.425	0.263	0	0.963	0.983	P59325	Q05D44	1	0	0	1		P62073					Q9R1C7
Eif5	Mrps15	10090.ENSMUSP00000126825	10090.ENSMUSP00000030675	0	0	0	0	0.092	0.637	0	0.065	0.665	P59325	Q9DC71	1	0	0	1		P62077					Q5DTT2
Eif5	Mrps11	10090.ENSMUSP00000126825	10090.ENSMUSP00000032840	0	0	0	0	0	0.667	0	0.235	0.734	P59325	Q9DCA2	1	0	0	1		P39447					P24668
Eif5	Rps29	10090.ENSMUSP00000126825	10090.ENSMUSP00000038352	0	0	0	0	0.085	0.686	0.5	0	0.843	P59325	P62274	1	0	0	1		Q3UBX0					Q9D8M4
Eif5	Serbp1	10090.ENSMUSP00000126825	10090.ENSMUSP00000039110	0	0	0	0	0.288	0	0	0.28	0.465	P59325	Q9CY58	1	0	0	1		Q9JKK7					Q80XA6
Eif5	Ubqln1	10090.ENSMUSP00000126825	10090.ENSMUSP00000050191	0	0	0	0	0.245	0.29	0	0.043	0.442	P59325	Q8R317	1	0	0	1		P83510					Q99K28
Eif5	Rps21	10090.ENSMUSP00000126825	10090.ENSMUSP00000058432	0	0	0	0	0.106	0.82	0.5	0.102	0.918	P59325	Q9CQR2	1	0	0	1		P19123					Q99J21
Eif5	Rps15	10090.ENSMUSP00000126825	10090.ENSMUSP00000069004	0	0	0	0	0.079	0.829	0.5	0.336	0.94	P59325	P62843	1	0	0	1		E9Q0S6					Q69ZZ6
Eif5	Rps17	10090.ENSMUSP00000126825	10090.ENSMUSP00000079628	0	0	0	0	0.082	0	0.5	0.058	0.529	P59325	P63276	1	0	0	1		Q04750					Q9CPR5
Eif5	Mtif2	10090.ENSMUSP00000126825	10090.ENSMUSP00000090926	0	0	0	0	0.215	0.263	0	0.446	0.651	P59325	Q91YJ5	1	0	0	1		O54818					Q9QYE6
Eif5	Rps27a	10090.ENSMUSP00000126825	10090.ENSMUSP00000099909	0	0	0	0	0.108	0.81	0	0.043	0.823	P59325	P62983	1	0	0	1		P58774					O70585
Eif5	Rps10	10090.ENSMUSP00000126825	10090.ENSMUSP00000110532	0	0	0	0	0.063	0.686	0.5	0.178	0.863	P59325	P63325	1	0	0	1		Q9D735					Q6WQJ1
Eif5	Nhp2	10090.ENSMUSP00000126825	10090.ENSMUSP00000120014	0	0	0	0	0.284	0.396	0	0.079	0.567	P59325	Q9CRB2	1	0	0	1		A2ASS6					Q8CI32
Eif5	Larp4b	10090.ENSMUSP00000126825	10090.ENSMUSP00000140993	0	0	0	0	0.12	0	0	0.407	0.456	P59325	Q6A0A2	1	0	0	1		Q6PAM1					O88630
Eif5	Syncrip	10090.ENSMUSP00000126825	10090.ENSMUSP00000133649	0	0	0	0	0.163	0.283	0	0.225	0.494	P59325	Q7TMK9	1	0	0	1		Q6NV83					Q3TLH4
Eif5	Mrps12	10090.ENSMUSP00000126825	10090.ENSMUSP00000132443	0.053	0	0	0	0.091	0.694	0	0.16	0.749	P59325	O35680	1	0	0	1		Q9EPV8					Q3UMU9
Eif5	Rps24	10090.ENSMUSP00000126825	10090.ENSMUSP00000152944	0	0	0	0	0.152	0.825	0.5	0.162	0.929	P59325	P62849	1	0	0	1		Q9QZM0					Q91WN1
Erc2	Rims2	10090.ENSMUSP00000087773	10090.ENSMUSP00000048719	0	0	0	0	0.129	0.718	0	0.709	0.922	Q6PH08	Q9EQZ7	1	0	0	1		Q9CQY6					Q3UZ39
Erc2	Ptprd	10090.ENSMUSP00000087773	10090.ENSMUSP00000133468	0	0	0	0	0.135	0	0	0.484	0.535	Q6PH08	Q64487	1	0	0	1		P09242					Q63918
Erc2	Ppfia2	10090.ENSMUSP00000087773	10090.ENSMUSP00000151545	0	0	0	0	0.133	0.239	0	0.417	0.582	Q6PH08	Q8BSS9	1	0	0	1		Q9JK53					Q8VD63
Erc2	Rimbp2	10090.ENSMUSP00000087773	10090.ENSMUSP00000142455	0	0	0	0	0.146	0.097	0	0.514	0.592	Q6PH08	Q80U40	1	0	0	1		Q8CIP4					Q9CQI7
Fbxo41	Nedd8	10090.ENSMUSP00000124524	10090.ENSMUSP00000010520	0	0	0	0	0	0.059	0.5	0	0.509	Q6NS60	P29595	1	0	0	1		O88322					Q8BXK8
Fgf1	Hdgf	10090.ENSMUSP00000045710	10090.ENSMUSP00000005017	0	0	0	0	0	0.05	0	0.422	0.427	P61148	P51859	1	0	0	1		P08122					P56213
Fgf1	Frs2	10090.ENSMUSP00000045710	10090.ENSMUSP00000020381	0	0	0	0	0	0	0.4	0.633	0.77	P61148	Q8C180	1	0	0	1		Q80WQ6					Q07079
Fgf1	Lrrc59	10090.ENSMUSP00000045710	10090.ENSMUSP00000021239	0	0	0	0	0	0.054	0	0.512	0.519	P61148	Q922Q8	1	0	0	1		O70585					Q8BU14
Fgf1	Rps27a	10090.ENSMUSP00000045710	10090.ENSMUSP00000099909	0	0	0	0	0.054	0.054	0.5	0	0.513	P61148	P62983	1	0	0	1		Q9EP53					P59281
Fgf1	Frs3	10090.ENSMUSP00000045710	10090.ENSMUSP00000108921	0	0	0	0	0	0	0.4	0.235	0.521	P61148	Q91WJ0	1	0	0	1		Q9DCC8					Q80WW9
Fgf1	Rtn4r	10090.ENSMUSP00000045710	10090.ENSMUSP00000062924	0	0	0	0	0	0	0	0.613	0.613	P61148	Q99PI8	1	0	0	1		Q921T2					Q8CI61
Fgf1	Hspg2	10090.ENSMUSP00000045710	10090.ENSMUSP00000131316	0	0	0	0	0.042	0.103	0	0.753	0.769	P61148	Q05793	1	0	0	1		Q8BYP3					Q9CY66
Fhl1	S100a4	10090.ENSMUSP00000110417	10090.ENSMUSP00000001046	0	0	0	0	0.044	0.072	0	0.457	0.477	P97447	P07091	1	0	0	1		Q9R1Z7					P47759
Fhl1	Igfbp5	10090.ENSMUSP00000110417	10090.ENSMUSP00000027377	0	0	0	0	0.172	0.222	0	0.151	0.405	P97447	Q07079	1	0	0	1		Q9CZR2					Q05CL8
Fhl1	Pdlim1	10090.ENSMUSP00000110417	10090.ENSMUSP00000064545	0	0	0	0	0.152	0.06	0	0.453	0.527	P97447	O70400	1	0	0	1		Q80XQ2					P28667
Fhl1	Tjp1	10090.ENSMUSP00000110417	10090.ENSMUSP00000099652	0	0	0	0	0.049	0	0	0.466	0.47	P97447	P39447	1	0	0	1		Q80TL7					P83882
Fhl1	Spen	10090.ENSMUSP00000110417	10090.ENSMUSP00000101412	0	0	0	0	0	0	0	0.455	0.455	P97447	Q62504	1	0	0	1		Q9D0A3					P47915
Fhl1	Kdm4a	10090.ENSMUSP00000110417	10090.ENSMUSP00000102014	0	0	0	0	0	0.06	0	0.416	0.427	P97447	Q8BW72	1	0	0	1		P57716					Q9Z2D8
Fhl1	Tpm2	10090.ENSMUSP00000110417	10090.ENSMUSP00000103546	0	0	0	0	0.362	0.061	0	0.207	0.484	P97447	P58774	1	0	0	1		Q9DCL8					Q8R0P4
Fhl1	Ttn	10090.ENSMUSP00000110417	10090.ENSMUSP00000107477	0	0	0	0	0.096	0.07	0	0.779	0.798	P97447	A2ASS6	1	0	0	1		P56942					Q6PGL7
Fkbp2	Hdgf	10090.ENSMUSP00000136438	10090.ENSMUSP00000005017	0	0	0	0	0.085	0	0	0.451	0.476	P45878	P51859	1	0	0	1		Q8R317					E9Q6B2
Fkbp2	Nenf	10090.ENSMUSP00000136438	10090.ENSMUSP00000046311	0	0	0	0	0.103	0	0	0.406	0.444	P45878	Q9CQ45	1	0	0	1		A3KGF7					P62500
Fth1	Tpd52l1	10090.ENSMUSP00000158539	10090.ENSMUSP00000000305	0	0	0	0	0	0	0.5	0	0.499	P09528	O54818	1	0	0	1		Q80W04					Q99N89
Fth1	Igf2r	10090.ENSMUSP00000158539	10090.ENSMUSP00000024599	0	0	0	0	0.085	0	0.5	0	0.522	P09528	Q07113	1	0	0	1		Q61165					Q8C739
Fth1	Rps29	10090.ENSMUSP00000158539	10090.ENSMUSP00000038352	0	0	0	0	0.653	0.062	0	0.168	0.705	P09528	P62274	1	0	0	1		Q99PI8					Q99NB8
Fth1	Ftl1	10090.ENSMUSP00000158539	10090.ENSMUSP00000092002	0	0	0.067	0.944	0.532	0.344	0.9	0.983	0.999	P09528	P29391	1	0	0	1		P07309					Q8BJZ4
Fth1	Rpl32	10090.ENSMUSP00000158539	10090.ENSMUSP00000145350	0	0	0	0	0.465	0	0	0.126	0.512	P09528	P62911	1	0	0	1		Q9EPU5					Q9CQ45
Fubp1	Sf3b1	10090.ENSMUSP00000130145	10090.ENSMUSP00000027127	0	0	0	0	0.52	0	0	0.216	0.608	Q91WJ8	Q99NB9	1	0	0	1		P62075					P40237
Fubp1	Serbp1	10090.ENSMUSP00000130145	10090.ENSMUSP00000039110	0	0	0	0	0.358	0.05	0	0.244	0.499	Q91WJ8	Q9CY58	1	0	0	1		Q9ET77					P63054
Fubp1	Rbmxl1	10090.ENSMUSP00000130145	10090.ENSMUSP00000048153	0	0	0	0	0.127	0.069	0	0.392	0.463	Q91WJ8	Q91VM5	1	0	0	1		Q5SYH2					Q9JHU2
Fubp1	Rbm25	10090.ENSMUSP00000130145	10090.ENSMUSP00000048470	0	0	0	0	0.691	0	0	0.239	0.755	Q91WJ8	B2RY56	1	0	0	1		Q9D1L9					P35846
Fubp1	Zfp207	10090.ENSMUSP00000130145	10090.ENSMUSP00000054168	0	0	0	0	0.813	0	0	0.17	0.838	Q91WJ8	Q9JMD0	1	0	0	1		Q8CI61					P56212
Fubp1	Ubap2l	10090.ENSMUSP00000130145	10090.ENSMUSP00000066138	0	0	0	0	0.645	0.042	0	0.136	0.68	Q91WJ8	Q80X50	1	0	0	1		Q810B7					Q8K2F8
Fubp1	Prpf40a	10090.ENSMUSP00000130145	10090.ENSMUSP00000075655	0	0	0	0	0.297	0.053	0	0.269	0.471	Q91WJ8	Q9R1C7	1	0	0	1		Q9JM96					Q8BVL9
Fubp1	U2surp	10090.ENSMUSP00000130145	10090.ENSMUSP00000078602	0	0	0	0	0.576	0	0	0.127	0.614	Q91WJ8	Q6NV83	1	0	0	1		Q80VJ2					Q8BMJ3
Fubp1	Nop56	10090.ENSMUSP00000130145	10090.ENSMUSP00000099487	0	0	0	0	0.294	0	0	0.252	0.45	Q91WJ8	Q9D6Z1	1	0	0	1		Q8BH43					Q01147
Fubp1	Srsf5	10090.ENSMUSP00000130145	10090.ENSMUSP00000105980	0	0	0	0	0.216	0.103	0	0.284	0.452	Q91WJ8	O35326	1	0	0	1		Q8C8T7					Q9JIK5
Fubp1	Srsf3	10090.ENSMUSP00000130145	10090.ENSMUSP00000117045	0	0	0	0	0.617	0.068	0	0.317	0.735	Q91WJ8	P84104	1	0	0	1		Q58A65					Q8R105
Fubp1	Sf1	10090.ENSMUSP00000130145	10090.ENSMUSP00000121309	0	0	0	0	0.276	0.099	0	0.176	0.416	Q91WJ8	Q64213	1	0	0	1		P20491					Q9R226
Fubp1	Syncrip	10090.ENSMUSP00000130145	10090.ENSMUSP00000133649	0	0	0	0	0.266	0.058	0	0.211	0.407	Q91WJ8	Q7TMK9	1	0	0	1		P52332					Q922K7
Fubp1	Nop58	10090.ENSMUSP00000130145	10090.ENSMUSP00000140250	0	0	0	0	0.293	0	0	0.201	0.411	Q91WJ8	Q6DFW4	1	0	0	1		Q61475					P62274
Fubp1	Ssb	10090.ENSMUSP00000130145	10090.ENSMUSP00000130313	0	0	0	0	0.285	0	0	0.3	0.478	Q91WJ8	P32067	1	0	0	1		O08530					O70305
Fubp1	Qk	10090.ENSMUSP00000130145	10090.ENSMUSP00000156511	0	0	0	0	0.098	0.32	0	0.281	0.521	Q91WJ8	Q9QYS9	1	0	0	1		Q9D312					Q640M1
Fubp1	Prrc2c	10090.ENSMUSP00000130145	10090.ENSMUSP00000138433	0	0	0	0	0.474	0.055	0	0.178	0.556	Q91WJ8	Q3TLH4	1	0	0	1		Q60722					P07091
Fubp1	Rbm5	10090.ENSMUSP00000130145	10090.ENSMUSP00000138379	0	0	0	0	0.562	0	0	0.162	0.617	Q91WJ8	Q91YE7	1	0	0	1		P35846					Q6NZN0
Fus	G3bp1	10090.ENSMUSP00000101858	10090.ENSMUSP00000018727	0	0	0	0	0.169	0.075	0	0.805	0.837	P56959	P97855	1	0	0	1		P62960					Q9D0Q7
Fus	Fxr2	10090.ENSMUSP00000101858	10090.ENSMUSP00000018909	0	0	0	0	0.116	0.099	0	0.493	0.561	P56959	Q9WVR4	1	0	0	1		F7BWT7					Q9CQY6
Fus	Pabpn1	10090.ENSMUSP00000101858	10090.ENSMUSP00000022808	0	0	0	0	0.327	0.092	0	0.375	0.585	P56959	Q8CCS6	1	0	0	1		Q61001					Q68EF0
Fus	Raly	10090.ENSMUSP00000101858	10090.ENSMUSP00000029120	0	0	0	0	0.084	0.365	0	0.206	0.499	P56959	Q64012	1	0	0	1		Q99NB8					Q8R092
Fus	Srsf9	10090.ENSMUSP00000101858	10090.ENSMUSP00000031513	0	0	0	0	0.127	0.118	0.4	0.321	0.644	P56959	Q9D0B0	1	0	0	1		P30875					A2AP18
Fus	Mecp2	10090.ENSMUSP00000101858	10090.ENSMUSP00000033770	0	0	0	0	0.081	0.292	0	0.272	0.485	P56959	Q9Z2D6	1	0	0	1		Q9D7S9					Q8BW22
Fus	Gcfc2	10090.ENSMUSP00000101858	10090.ENSMUSP00000035644	0	0	0	0	0	0.051	0.5	0	0.505	P56959	Q8BKT3	1	0	0	1		Q8CHS8					Q9ERG0
Fus	Ss18l1	10090.ENSMUSP00000101858	10090.ENSMUSP00000041288	0	0	0	0	0	0.072	0	0.394	0.414	P56959	Q8BW22	1	0	0	1		Q8R105					Q9JJG0
Fus	Rbmxl1	10090.ENSMUSP00000101858	10090.ENSMUSP00000048153	0	0	0	0.573	0.166	0.118	0	0.53	0.625	P56959	Q91VM5	1	0	0	1		Q9D1C8					Q8R317
Fus	Ubqln2	10090.ENSMUSP00000101858	10090.ENSMUSP00000056888	0	0	0	0	0.05	0.093	0	0.944	0.947	P56959	Q9QZM0	1	0	0	1		P60330					Q8K207
Fus	Vapb	10090.ENSMUSP00000101858	10090.ENSMUSP00000064699	0	0	0	0	0.153	0	0	0.763	0.791	P56959	Q9QY76	1	0	0	1		O88196					Q6IFX2
Fus	Ubap2l	10090.ENSMUSP00000101858	10090.ENSMUSP00000066138	0	0	0	0	0.114	0.222	0	0.318	0.489	P56959	Q80X50	1	0	0	1		P70302					Q9JM13
Fus	Ybx1	10090.ENSMUSP00000101858	10090.ENSMUSP00000078589	0	0	0	0	0.084	0.14	0.4	0.828	0.908	P56959	P62960	1	0	0	1		Q8BM55					Q80XQ2
Fus	U2surp	10090.ENSMUSP00000101858	10090.ENSMUSP00000078602	0	0	0	0	0.145	0.133	0	0.402	0.518	P56959	Q6NV83	1	0	0	1		Q6PEV3					P29391
Fus	Snrpa	10090.ENSMUSP00000101858	10090.ENSMUSP00000079228	0	0	0	0	0.162	0.098	0	0.341	0.458	P56959	Q62189	1	0	0	1		O35215					Q8CCS6
Fus	Mbnl2	10090.ENSMUSP00000101858	10090.ENSMUSP00000085763	0	0	0	0	0.079	0	0	0.531	0.55	P56959	Q8C181	1	0	0	1		P16254					Q9EQN3
Fus	Safb	10090.ENSMUSP00000101858	10090.ENSMUSP00000092849	0	0	0	0	0.251	0.304	0	0.3	0.603	P56959	D3YXK2	1	0	0	1		P55821					Q8VE97
Fus	Hdac1	10090.ENSMUSP00000101858	10090.ENSMUSP00000099657	0	0	0	0	0.109	0.052	0	0.604	0.637	P56959	O09106	1	0	0	1		O89116					Q9QY36
Fus	Sf3b5	10090.ENSMUSP00000101858	10090.ENSMUSP00000100771	0	0	0	0	0.181	0	0	0.422	0.506	P56959	Q923D4	1	0	0	1		O88384					Q9D1R9
Fus	Sarnp	10090.ENSMUSP00000101858	10090.ENSMUSP00000100863	0	0	0	0	0.131	0.23	0	0.296	0.488	P56959	Q9D1J3	1	0	0	1		O70480					Q922P9
Fus	Shank1	10090.ENSMUSP00000101858	10090.ENSMUSP00000103571	0	0	0	0	0.046	0	0	0.416	0.419	P56959	D3YZU1	1	0	0	1		Q8CFI0					Q8BIF0
Fus	Sf1	10090.ENSMUSP00000101858	10090.ENSMUSP00000121309	0	0	0	0	0.26	0.102	0	0.26	0.465	P56959	Q64213	1	0	0	1		P53668					Q62172
Fus	Snrpc	10090.ENSMUSP00000101858	10090.ENSMUSP00000156707	0	0	0	0	0.121	0.104	0	0.415	0.499	P56959	Q62241	1	0	0	1		P52734					A2AHC3
Fus	Srrm1	10090.ENSMUSP00000101858	10090.ENSMUSP00000125003	0	0	0	0	0.33	0.093	0	0.261	0.511	P56959	Q52KI8	1	0	0	1		Q921M4					Q6PGH1
Fus	Rbm10	10090.ENSMUSP00000101858	10090.ENSMUSP00000111032	0	0	0	0	0.073	0.095	0.4	0.215	0.552	P56959	Q99KG3	1	0	0	1		P59326					A2BH40
Fus	Stau1	10090.ENSMUSP00000101858	10090.ENSMUSP00000104861	0	0	0	0	0.062	0.064	0	0.542	0.563	P56959	Q9Z108	1	0	0	1		Q9DBR2					Q78TU8
Fus	Srsf5	10090.ENSMUSP00000101858	10090.ENSMUSP00000105980	0	0	0	0	0.318	0.066	0.4	0.218	0.661	P56959	O35326	1	0	0	1		Q8BYK6					P02535
Fus	Syncrip	10090.ENSMUSP00000101858	10090.ENSMUSP00000133649	0	0	0	0	0.161	0.496	0	0.36	0.706	P56959	Q7TMK9	1	0	0	1		Q8VCF0					Q78JW9
Fus	Qk	10090.ENSMUSP00000101858	10090.ENSMUSP00000156511	0	0	0	0	0.067	0.1	0	0.754	0.775	P56959	Q9QYS9	1	0	0	1		Q91YT7					O08530
Fus	Srsf3	10090.ENSMUSP00000101858	10090.ENSMUSP00000117045	0	0	0	0	0.249	0.085	0.4	0.611	0.818	P56959	P84104	1	0	0	1		Q99JR5					Q9CQE5
Fxr1	Ythdf1	10090.ENSMUSP00000001620	10090.ENSMUSP00000037808	0	0	0	0	0.084	0.073	0	0.353	0.403	Q61584	P59326	1	0	0	1		Q64487					Q9EST5
Fxr1	Ythdf3	10090.ENSMUSP00000001620	10090.ENSMUSP00000103983	0	0	0	0	0.091	0.053	0	0.367	0.407	Q61584	Q8BYK6	1	0	0	1		Q8R3L2					Q80W00
Fxr1	Rbmxl1	10090.ENSMUSP00000001620	10090.ENSMUSP00000048153	0	0	0	0	0.142	0.047	0	0.353	0.426	Q61584	Q91VM5	1	0	0	1		Q9QYE6					Q3USH5
Fxr1	Prrc2a	10090.ENSMUSP00000001620	10090.ENSMUSP00000025253	0	0	0	0	0.064	0.186	0	0.328	0.444	Q61584	Q7TSC1	1	0	0	1		Q9CW79					Q9CQE3
Fxr1	Qk	10090.ENSMUSP00000001620	10090.ENSMUSP00000156511	0	0	0	0	0.108	0	0	0.419	0.46	Q61584	Q9QYS9	1	0	0	1		Q6PGL7					Q9JI44
Fxr1	Mecp2	10090.ENSMUSP00000001620	10090.ENSMUSP00000033770	0	0	0	0	0.048	0.069	0	0.473	0.492	Q61584	Q9Z2D6	1	0	0	1		Q3V038					Q810A3
Fxr1	Ubap2	10090.ENSMUSP00000001620	10090.ENSMUSP00000030143	0	0	0	0	0.081	0.388	0	0.192	0.507	Q61584	Q91VX2	1	0	0	1		Q91WJ0					Q9CQL5
Fxr1	Ubap2l	10090.ENSMUSP00000001620	10090.ENSMUSP00000066138	0	0	0	0	0.057	0.389	0	0.32	0.574	Q61584	Q80X50	1	0	0	1		Q07079					Q6IMP4
Fxr1	Stau2	10090.ENSMUSP00000001620	10090.ENSMUSP00000124505	0	0	0	0	0.046	0.116	0	0.571	0.607	Q61584	Q8CJ67	1	0	0	1		Q9CQ45					Q05A62
Fxr1	Serbp1	10090.ENSMUSP00000001620	10090.ENSMUSP00000039110	0	0	0	0	0.083	0.381	0	0.366	0.609	Q61584	Q9CY58	1	0	0	1		Q9JMD0					Q9D1J3
Fxr1	Stau1	10090.ENSMUSP00000001620	10090.ENSMUSP00000104861	0	0	0	0	0.053	0.116	0	0.64	0.673	Q61584	Q9Z108	1	0	0	1		Q80X50					Q2KN98
Fxr1	Habp4	10090.ENSMUSP00000001620	10090.ENSMUSP00000021929	0	0	0	0	0	0.424	0	0.518	0.71	Q61584	Q9JKS5	1	0	0	1		Q8BW22					Q8BZR9
Fxr1	Nufip2	10090.ENSMUSP00000001620	10090.ENSMUSP00000098365	0	0	0	0	0.16	0.245	0	0.728	0.813	Q61584	Q5F2E7	1	0	0	1		Q9QY76					Q8BGC0
Fxr1	Ybx1	10090.ENSMUSP00000001620	10090.ENSMUSP00000078589	0	0	0	0	0.068	0.093	0	0.851	0.863	Q61584	P62960	1	0	0	1		Q9Z108					Q80YE4
Fxr1	G3bp1	10090.ENSMUSP00000001620	10090.ENSMUSP00000018727	0	0	0	0	0.132	0.26	0	0.88	0.916	Q61584	P97855	1	0	0	1		Q91VX2					O35680
Fxr1	Fxr2	10090.ENSMUSP00000001620	10090.ENSMUSP00000018909	0	0	0.058	0.963	0.071	0.715	0.9	0.849	0.995	Q61584	Q9WVR4	1	0	0	1		Q8CJ67					Q3V038
Fxyd1	Slc9a1	10090.ENSMUSP00000048460	10090.ENSMUSP00000030669	0	0	0	0	0	0	0.72	0.266	0.785	Q9Z239	Q61165	1	0	0	1		Q8VDZ4					Q00896
Fxyd1	Mecp2	10090.ENSMUSP00000048460	10090.ENSMUSP00000033770	0	0	0	0	0	0	0	0.469	0.469	Q9Z239	Q9Z2D6	1	0	0	1		P63054					Q5XG73
Fxyd1	Zdhhc5	10090.ENSMUSP00000048460	10090.ENSMUSP00000048198	0	0	0	0	0	0	0	0.532	0.532	Q9Z239	Q8VDZ4	1	0	0	1		Q6IMP4					Q60974
Gap43	Stmn2	10090.ENSMUSP00000099881	10090.ENSMUSP00000029002	0	0	0	0	0.413	0	0	0.605	0.758	P06837	P55821	1	0	0	1		Q8CGB3					P32020
Gap43	Pcp4	10090.ENSMUSP00000099881	10090.ENSMUSP00000062539	0	0	0	0	0.167	0	0	0.328	0.416	P06837	P63054	1	0	0	1		Q9WVB4					Q60870
Gap43	Rtn4r	10090.ENSMUSP00000099881	10090.ENSMUSP00000062924	0	0	0	0	0.092	0	0	0.535	0.56	P06837	Q99PI8	1	0	0	1		Q9CZN4					Q8CGC6
Gas7	Rps27a	10090.ENSMUSP00000104322	10090.ENSMUSP00000099909	0	0	0	0	0	0.421	0	0.119	0.468	Q60780	P62983	1	0	0	1		Q9WV96					Q6NY15
Gas7	Myh11	10090.ENSMUSP00000104322	10090.ENSMUSP00000155052	0	0	0	0	0	0.285	0	0.203	0.406	Q60780	O08638	1	0	0	1		Q99PG2					Q61687
Gja1	Ubqln4	10090.ENSMUSP00000151620	10090.ENSMUSP00000008748	0	0	0	0	0.044	0.304	0	0.54	0.667	P23242	Q99NB8	1	0	0	1		Q8VD63					Q91V81
Gja1	Hdac5	10090.ENSMUSP00000151620	10090.ENSMUSP00000008999	0	0	0	0	0	0.292	0	0.249	0.445	P23242	Q9Z2V6	1	0	0	1		Q8CA71					Q3UHU5
Gja1	Lin7a	10090.ENSMUSP00000151620	10090.ENSMUSP00000020057	0	0	0	0	0	0	0	0.4	0.4	P23242	Q8JZS0	1	0	0	1		Q80YV3					Q91VM5
Gja1	Plat	10090.ENSMUSP00000151620	10090.ENSMUSP00000033941	0	0	0	0	0.3	0	0	0.282	0.476	P23242	P11214	1	0	0	1		Q6PGB8					Q8BGS2
Gja1	Pkp2	10090.ENSMUSP00000151620	10090.ENSMUSP00000036890	0	0	0	0	0.058	0.201	0	0.93	0.942	P23242	Q9CQ73	1	0	0	1		Q8CG48					Q91YE7
Gja1	Tjp1	10090.ENSMUSP00000151620	10090.ENSMUSP00000099652	0	0	0	0	0.161	0.726	0.9	0.98	0.999	P23242	P39447	1	0	0	1		Q9QXN0					Q91VX2
Gja1	Gjc2	10090.ENSMUSP00000151620	10090.ENSMUSP00000104421	0	0	0	0.831	0	0	0.36	0.524	0.682	P23242	Q8BQU6	1	0	0	1		Q60520					P57716
Gja1	Ttn	10090.ENSMUSP00000151620	10090.ENSMUSP00000107477	0	0	0	0	0.044	0	0	0.43	0.431	P23242	A2ASS6	1	0	0	1		Q8K4P0					Q80U35
Gja1	Panx2	10090.ENSMUSP00000151620	10090.ENSMUSP00000124354	0	0	0	0	0	0	0	0.489	0.489	P23242	Q6IMP4	1	0	0	1		Q8VCY6					Q8VCH8
Gja1	Mef2c	10090.ENSMUSP00000151620	10090.ENSMUSP00000143401	0	0	0	0	0	0	0	0.5	0.5	P23242	Q8CFN5	1	0	0	1		Q8BIV3					Q9D6N5
Gm10053	Gpt	10090.ENSMUSP00000072829	10090.ENSMUSP00000023203	0	0	0	0	0	0	0	0.413	0.413	P62897	Q8QZR5	1	0	0	1		Q9WVA2					P55200
Gm10053	Timm10	10090.ENSMUSP00000072829	10090.ENSMUSP00000028470	0	0	0	0	0.154	0	0	0.359	0.435	P62897	P62073	1	0	0	1		Q9Z2S7					Q99NH0
Gm10053	Plat	10090.ENSMUSP00000072829	10090.ENSMUSP00000033941	0	0	0	0	0.053	0	0	0.431	0.438	P62897	P11214	1	0	0	1		Q9CZA6					Q811L6
Gm10053	Trir	10090.ENSMUSP00000072829	10090.ENSMUSP00000044129	0	0	0	0	0.199	0.26	0	0.232	0.505	P62897	Q9D735	1	0	0	1		Q6IFZ6					Q8C7M3
Gm10053	H2ax	10090.ENSMUSP00000072829	10090.ENSMUSP00000051432	0	0	0	0	0.054	0	0	0.551	0.557	P62897	P27661	1	0	0	1		Q9CQY2					Q8R3Q6
Gm10053	Rpl18a	10090.ENSMUSP00000072829	10090.ENSMUSP00000058368	0	0.474	0	0	0.113	0	0	0	0.514	P62897	P62717	1	0	0	1		Q9D4H9					Q8BI84
Gm10053	Uaca	10090.ENSMUSP00000072829	10090.ENSMUSP00000062047	0	0	0	0	0	0	0.72	0.267	0.786	P62897	Q8CGB3	1	0	0	1		Q6P5D8					Q91ZW3
Gm10053	Hdac1	10090.ENSMUSP00000072829	10090.ENSMUSP00000099657	0	0	0	0	0.053	0	0	0.403	0.411	P62897	O09106	1	0	0	1		Q52KR3					Q8BGY3
Gm10053	Lamp2	10090.ENSMUSP00000072829	10090.ENSMUSP00000074448	0	0	0	0	0	0	0	0.416	0.416	P62897	P17047	1	0	0	1		Q6PCN3					Q6Y685
Gm10053	Gm21987	10090.ENSMUSP00000072829	10090.ENSMUSP00000112386	0	0	0	0	0.065	0	0	0.452	0.466	P62897	P56394	1	0	0	1		P28667					Q8BXR9
Gm10053	H3f3b	10090.ENSMUSP00000072829	10090.ENSMUSP00000102062	0	0	0	0	0.053	0	0	0.487	0.494	P62897	P84244	1	0	0	1		O88532					Q80SY5
Gm10053	Ndufs5	10090.ENSMUSP00000072829	10090.ENSMUSP00000101813	0	0	0	0	0.353	0.31	0	0.147	0.586	P62897	Q99LY9	1	0	0	1		Q9WV98					Q9D735
Gm10053	Ndufb6	10090.ENSMUSP00000072829	10090.ENSMUSP00000092746	0	0	0	0	0.526	0.303	0	0.278	0.741	P62897	Q3UIU2	1	0	0	1		P97798					Q91YR7
Gm10053	Tomm20	10090.ENSMUSP00000072829	10090.ENSMUSP00000136493	0	0	0	0	0.164	0	0	0.759	0.79	P62897	Q9DCC8	1	0	0	1		Q9D708					Q9D1P0
Gpc1	Hdgf	10090.ENSMUSP00000047199	10090.ENSMUSP00000005017	0	0	0	0	0.053	0	0	0.506	0.512	Q9QZF2	P51859	1	0	0	1		Q68EF0					Q9CR23
Gpc1	Gpc5	10090.ENSMUSP00000047199	10090.ENSMUSP00000022707	0	0	0	0.704	0	0.1	0.4	0.225	0.545	Q9QZF2	Q8CAL5	1	0	0	1		Q8CG73					Q6NZB0
Gpc1	Gpc4	10090.ENSMUSP00000047199	10090.ENSMUSP00000033450	0	0	0.059	0.922	0.042	0	0.4	0.085	0.439	Q9QZF2	P51655	1	0	0	1		Q9JJC6					P15331
Gpc1	Slit3	10090.ENSMUSP00000047199	10090.ENSMUSP00000066857	0	0	0	0	0.061	0.051	0	0.496	0.511	Q9QZF2	Q9WVB4	1	0	0	1		Q5F2E8					Q8BH43
Gpc1	Hspg2	10090.ENSMUSP00000047199	10090.ENSMUSP00000131316	0	0	0	0	0.071	0	0.4	0.633	0.777	Q9QZF2	Q05793	1	0	0	1		Q9D620					Q78YY6
Gprin1	Mecp2	10090.ENSMUSP00000115539	10090.ENSMUSP00000033770	0	0	0	0	0.063	0	0.75	0.313	0.825	Q3UNH4	Q9Z2D6	1	0	0	1		G3XA57					Q6P5D4
Grin2b	Scrib	10090.ENSMUSP00000062284	10090.ENSMUSP00000002603	0	0	0	0	0	0.065	0	0.489	0.502	Q01097	Q80U72	1	0	0	1		Q8R361					P56394
Grin2b	Grin2d	10090.ENSMUSP00000062284	10090.ENSMUSP00000002848	0	0	0	0.896	0.042	0	0.8	0.984	0.996	Q01097	Q03391	1	0	0	1		Q9CZG9					Q8BGB5
Grin2b	Lin7b	10090.ENSMUSP00000062284	10090.ENSMUSP00000003971	0	0	0	0	0.116	0.122	0.5	0.262	0.675	Q01097	O88951	1	0	0	1		Q8CG79					Q8VCF0
Grin2b	Lin7a	10090.ENSMUSP00000062284	10090.ENSMUSP00000020057	0	0	0	0	0.104	0.093	0.5	0.508	0.773	Q01097	Q8JZS0	1	0	0	1		Q640M1					Q6PEE2
Grin2b	Lin7c	10090.ENSMUSP00000062284	10090.ENSMUSP00000028583	0	0	0	0	0	0.308	0.5	0.241	0.715	Q01097	O88952	1	0	0	1		P15331					Q9D0B0
Grin2b	Pdyn	10090.ENSMUSP00000062284	10090.ENSMUSP00000028883	0	0	0	0	0.111	0	0.9	0.394	0.941	Q01097	O35417	1	0	0	1		P34022					E9PZ19
Grin2b	Mecp2	10090.ENSMUSP00000062284	10090.ENSMUSP00000033770	0	0	0	0	0	0	0	0.551	0.551	Q01097	Q9Z2D6	1	0	0	1		Q3TIR3					Q9JMD0
Grin2b	Slitrk5	10090.ENSMUSP00000062284	10090.ENSMUSP00000041499	0	0	0	0	0.173	0	0	0.306	0.402	Q01097	Q810B7	1	0	0	1		Q8K2C7					P97401
Grin2b	Kcnc1	10090.ENSMUSP00000062284	10090.ENSMUSP00000124938	0	0	0	0	0.142	0	0	0.376	0.442	Q01097	P15388	1	0	0	1		Q8BJ05					Q9D0A3
Grin2b	Nrxn2	10090.ENSMUSP00000062284	10090.ENSMUSP00000109089	0	0	0	0	0.163	0	0	0.447	0.518	Q01097	E9Q7X7	1	0	0	1		Q8CAS9					Q3U1F9
Grin2b	Grip1	10090.ENSMUSP00000062284	10090.ENSMUSP00000123234	0	0	0	0	0.079	0.131	0	0.496	0.561	Q01097	Q925T6	1	0	0	1		Q922J6					Q9D706
Grin2b	Magi2	10090.ENSMUSP00000062284	10090.ENSMUSP00000085872	0	0	0	0	0.16	0.099	0	0.517	0.603	Q01097	Q9WVQ1	1	0	0	1		Q6ZQ29					P84309
Grin2b	Shank2	10090.ENSMUSP00000062284	10090.ENSMUSP00000101520	0	0	0	0	0.115	0.227	0	0.531	0.651	Q01097	Q80Z38	1	0	0	1		Q78JW9					Q3SXD3
Grin2b	Tjp1	10090.ENSMUSP00000062284	10090.ENSMUSP00000099652	0	0	0	0	0	0.227	0	0.606	0.682	Q01097	P39447	1	0	0	1		Q7TSH6					P08775
Grin2b	Shank1	10090.ENSMUSP00000062284	10090.ENSMUSP00000103571	0	0	0	0	0.186	0	0	0.748	0.786	Q01097	D3YZU1	1	0	0	1		Q9R020					Q9D0J8
Grin2b	Shisa9	10090.ENSMUSP00000062284	10090.ENSMUSP00000132646	0	0	0	0	0.116	0	0.72	0.225	0.791	Q01097	Q9CZN4	1	0	0	1		Q3TIV5					Q9DC04
Grin2b	Lrrc7	10090.ENSMUSP00000062284	10090.ENSMUSP00000142498	0	0	0	0	0.352	0.102	0.4	0.516	0.808	Q01097	Q80TE7	1	0	0	1		Q3ZK22					Q9R1Z8
Grin2b	Shisa6	10090.ENSMUSP00000062284	10090.ENSMUSP00000071025	0	0	0	0	0.1	0	0.72	0.333	0.817	Q01097	Q3UH99	1	0	0	1		Q9CQS8					E9Q4N7
Grpel1	Timm13	10090.ENSMUSP00000031099	10090.ENSMUSP00000020440	0	0	0	0	0.234	0	0	0.44	0.553	Q99LP6	P62075	1	0	0	1		Q8BQ33					Q921T2
Grpel1	Mrpl40	10090.ENSMUSP00000031099	10090.ENSMUSP00000023391	0	0	0	0	0.642	0	0	0	0.642	Q99LP6	Q9Z2Q5	1	0	0	1		Q6DIC0					P61315
Grpel1	Mrpl30	10090.ENSMUSP00000031099	10090.ENSMUSP00000027256	0	0	0	0	0.812	0	0	0	0.812	Q99LP6	Q9D7N6	1	0	0	1		Q9DAM7					Q99PG2
Grpel1	Timm10	10090.ENSMUSP00000031099	10090.ENSMUSP00000028470	0	0	0	0	0.315	0	0	0.412	0.58	Q99LP6	P62073	1	0	0	1		Q9WTS5					Q62407
Grpel1	Ndufv3	10090.ENSMUSP00000031099	10090.ENSMUSP00000049000	0	0	0	0	0.183	0	0	0.317	0.418	Q99LP6	Q8BK30	1	0	0	1		Q8C7M3					Q61249
Grpel1	Mcee	10090.ENSMUSP00000031099	10090.ENSMUSP00000047855	0.095	0	0	0	0.126	0	0	0.338	0.43	Q99LP6	Q9D1I5	1	0	0	1		Q8C0V0					Q8R2Y2
Grpel1	Tomm20	10090.ENSMUSP00000031099	10090.ENSMUSP00000136493	0	0	0	0	0.201	0	0	0.337	0.448	Q99LP6	Q9DCC8	1	0	0	1		Q91Z38					Q9WVA2
Grpel1	Timm8b	10090.ENSMUSP00000031099	10090.ENSMUSP00000039335	0	0	0	0	0.182	0	0	0.388	0.478	Q99LP6	P62077	1	0	0	1		Q3UMB9					Q8BH27
Grpel1	Mrpl32	10090.ENSMUSP00000031099	10090.ENSMUSP00000152345	0	0	0	0	0.337	0	0	0.256	0.486	Q99LP6	Q9DCI9	1	0	0	1							Q07113
Grpel1	Timm10b	10090.ENSMUSP00000031099	10090.ENSMUSP00000102395	0	0	0	0	0.124	0	0	0.477	0.522	Q99LP6	Q9WV96	1	0	0	1							Q9Z2V6
Grpel1	Mrpl17	10090.ENSMUSP00000031099	10090.ENSMUSP00000117971	0.12	0	0	0	0.5	0	0	0	0.541	Q99LP6	Q9D8P4	1	0	0	1							P60762
Grpel1	Lyrm4	10090.ENSMUSP00000031099	10090.ENSMUSP00000060779	0	0	0	0	0.046	0.086	0	0.516	0.541	Q99LP6	Q8K215	1	0	0	1							Q9Z2K1
Grpel1	Tsc1	10090.ENSMUSP00000031099	10090.ENSMUSP00000109500	0	0	0	0	0.445	0.062	0	0.21	0.553	Q99LP6	Q9EP53	1	0	0	1							P00015
Grpel1	Mrpl51	10090.ENSMUSP00000031099	10090.ENSMUSP00000032485	0	0	0	0	0.444	0	0	0.515	0.719	Q99LP6	Q9CPY1	1	0	0	1							Q9WVB4
Grpel1	Mrpl12	10090.ENSMUSP00000031099	10090.ENSMUSP00000044417	0	0	0	0	0.76	0	0	0.447	0.861	Q99LP6	Q9DB15	1	0	0	1							Q9DAZ9
H2az2	Hdac5	10090.ENSMUSP00000105359	10090.ENSMUSP00000008999	0	0	0	0	0.168	0.186	0.65	0.198	0.784	Q3THW5	Q9Z2V6	1	0	0	1							Q5DTM8
H2az2	Rpl19	10090.ENSMUSP00000105359	10090.ENSMUSP00000017548	0	0	0	0	0.423	0	0	0.136	0.48	Q3THW5	P84099	1	0	0	1							Q8K2M0
H2az2	Hdac2	10090.ENSMUSP00000105359	10090.ENSMUSP00000019911	0	0	0	0	0.126	0.269	0.65	0.206	0.798	Q3THW5	P70288	1	0	0	1							E9Q5F9
H2az2	Macroh2a2	10090.ENSMUSP00000105359	10090.ENSMUSP00000020283	0	0	0	0.928	0.099	0.377	0.4	0.115	0.662	Q3THW5	Q8CCK0	1	0	0	1							P58064
H2az2	Ogfr	10090.ENSMUSP00000105359	10090.ENSMUSP00000029087	0	0	0	0	0	0.507	0	0.238	0.608	Q3THW5	Q99PG2	1	0	0	1							Q6DVA0
H2az2	Tspyl4	10090.ENSMUSP00000105359	10090.ENSMUSP00000036360	0	0	0	0	0.382	0.121	0	0.148	0.497	Q3THW5	Q8VD63	1	0	0	1							Q63943
H2az2	Smarca5	10090.ENSMUSP00000105359	10090.ENSMUSP00000044361	0	0	0	0	0.112	0.374	0.5	0.246	0.762	Q3THW5	Q91ZW3	1	0	0	1							Q9EQJ9
H2az2	Shisa4	10090.ENSMUSP00000105359	10090.ENSMUSP00000046033	0	0	0	0	0	0.417	0	0.16	0.489	Q3THW5	Q8CA71	1	0	0	1							Q58A65
H2az2	Polr2a	10090.ENSMUSP00000105359	10090.ENSMUSP00000050771	0	0	0	0	0.092	0.422	0	0.17	0.527	Q3THW5	P08775	1	0	0	1							Q9JJF0
H2az2	Rps21	10090.ENSMUSP00000105359	10090.ENSMUSP00000058432	0	0	0	0	0.479	0	0	0	0.479	Q3THW5	Q9CQR2	1	0	0	1							Q9R020
H2az2	Nap1l5	10090.ENSMUSP00000105359	10090.ENSMUSP00000062780	0	0	0	0	0.055	0.55	0	0.161	0.612	Q3THW5	Q9JJF0	1	0	0	1							Q91Z38
H2az2	Morf4l1	10090.ENSMUSP00000105359	10090.ENSMUSP00000082346	0	0	0	0	0.208	0.54	0	0.338	0.738	Q3THW5	P60762	1	0	0	1							Q9EPV8
H2az2	H4c11	10090.ENSMUSP00000105359	10090.ENSMUSP00000085006	0	0	0	0	0.093	0.402	0.5	0.382	0.81	Q3THW5	P62806	1	0	0	1							Q6NXJ0
H2az2	Trrap	10090.ENSMUSP00000105359	10090.ENSMUSP00000098035	0	0	0	0	0	0.515	0	0.255	0.623	Q3THW5	Q80YV3	1	0	0	1							Q9EPU5
H2az2	Smarca1	10090.ENSMUSP00000105359	10090.ENSMUSP00000099138	0	0	0	0	0.107	0.374	0	0.214	0.522	Q3THW5	Q6PGB8	1	0	0	1							Q3TIV5
H2az2	Hdac1	10090.ENSMUSP00000105359	10090.ENSMUSP00000099657	0	0	0	0	0.092	0.269	0.65	0.289	0.813	Q3THW5	O09106	1	0	0	1							O35417
H2az2	Smc2	10090.ENSMUSP00000105359	10090.ENSMUSP00000099979	0	0	0	0	0.143	0.096	0.5	0.167	0.634	Q3THW5	Q8CG48	1	0	0	1							Q8C181
H2az2	H3f3b	10090.ENSMUSP00000105359	10090.ENSMUSP00000102062	0	0	0	0	0.165	0.368	0.5	0.523	0.857	Q3THW5	P84244	1	0	0	1							Q6P9Q6
H2az2	Shroom3	10090.ENSMUSP00000105359	10090.ENSMUSP00000108678	0	0	0	0	0.127	0.28	0	0.164	0.429	Q3THW5	Q9QXN0	1	0	0	1							O09106
H2az2	Rnf20	10090.ENSMUSP00000105359	10090.ENSMUSP00000128546	0	0	0	0	0	0.367	0	0.174	0.454	Q3THW5	Q5DTM8	1	0	0	1							Q99MJ9
H2az2	Terf2	10090.ENSMUSP00000105359	10090.ENSMUSP00000118759	0	0	0	0	0.064	0	0.5	0	0.511	Q3THW5	O35144	1	0	0	1							Q8BPM0
H2az2	Sin3a	10090.ENSMUSP00000105359	10090.ENSMUSP00000130221	0	0	0	0	0.053	0.104	0.5	0.111	0.572	Q3THW5	Q60520	1	0	0	1							Q9CX84
H2az2	Rps10	10090.ENSMUSP00000105359	10090.ENSMUSP00000110532	0	0	0	0	0.553	0.077	0	0.084	0.589	Q3THW5	P63325	1	0	0	1							Q9CXX9
H2az2	Setd2	10090.ENSMUSP00000105359	10090.ENSMUSP00000116313	0	0	0	0	0.053	0.482	0	0.344	0.65	Q3THW5	E9Q5F9	1	0	0	1							B1AZI6
Hapln1	Hapln4	10090.ENSMUSP00000022108	10090.ENSMUSP00000007738	0	0	0	0.934	0.061	0	0	0.465	0.476	Q9QUP5	Q80WM4	1	0	0	1							Q91YL2
Hapln1	Prelp	10090.ENSMUSP00000022108	10090.ENSMUSP00000048803	0	0	0	0	0	0.098	0	0.581	0.605	Q9QUP5	Q9JK53	1	0	0	1							Q9CQP3
Hapln1	Hspg2	10090.ENSMUSP00000022108	10090.ENSMUSP00000131316	0	0	0	0	0	0.042	0	0.633	0.633	Q9QUP5	Q05793	1	0	0	1							Q91YJ5
Hapln2	Lrrc7	10090.ENSMUSP00000005014	10090.ENSMUSP00000142498	0	0	0	0	0.061	0	0	0.432	0.444	Q9ESM3	Q80TE7	1	0	0	1							Q8BRJ3
Hdlbp	Nedd8	10090.ENSMUSP00000127903	10090.ENSMUSP00000010520	0	0	0	0	0.053	0	0	0.409	0.416	Q8VDJ3	P29595	1	0	0	1							Q91VJ2
Hdlbp	Rrbp1	10090.ENSMUSP00000127903	10090.ENSMUSP00000016072	0	0	0	0	0.212	0.222	0	0.452	0.635	Q8VDJ3	Q99PL5	1	0	0	1							Q60648
Hdlbp	Selenos	10090.ENSMUSP00000127903	10090.ENSMUSP00000099301	0	0	0	0	0.085	0	0.54	0	0.561	Q8VDJ3	Q9BCZ4	1	0	0	1							Q8BFR4
Hmgb1	Mecp2	10090.ENSMUSP00000082682	10090.ENSMUSP00000033770	0	0	0	0	0	0.293	0	0.198	0.409	P63158	Q9Z2D6	1	0	0	1							O88196
Hmgb1	Plat	10090.ENSMUSP00000082682	10090.ENSMUSP00000033941	0	0	0	0	0	0.092	0	0.399	0.43	P63158	P11214	1	0	0	1							O89026
Hmgb1	Sin3a	10090.ENSMUSP00000082682	10090.ENSMUSP00000130221	0	0	0	0	0.053	0.121	0	0.416	0.471	P63158	Q60520	1	0	0	1							Q9ET77
Hmgb1	Srsf3	10090.ENSMUSP00000082682	10090.ENSMUSP00000117045	0	0	0	0	0.636	0.093	0	0.047	0.658	P63158	P84104	1	0	0	1							Q99JP0
Hnrnpc	Sf3a1	10090.ENSMUSP00000107237	10090.ENSMUSP00000002198	0	0	0	0	0.131	0.236	0	0.238	0.45	Q9Z204	Q8K4Z5	1	0	0	1							Q3UBX0
Hnrnpc	Snrpb2	10090.ENSMUSP00000107237	10090.ENSMUSP00000008477	0	0	0	0	0.218	0.232	0	0.143	0.44	Q9Z204	Q9CQI7	1	0	0	1							Q9CQF4
Hnrnpc	Pabpn1	10090.ENSMUSP00000107237	10090.ENSMUSP00000022808	0	0	0	0	0.263	0.15	0	0.477	0.644	Q9Z204	Q8CCS6	1	0	0	1							Q8K0D7
Hnrnpc	Prrc2a	10090.ENSMUSP00000107237	10090.ENSMUSP00000025253	0	0	0	0	0.047	0.042	0	0.524	0.528	Q9Z204	Q7TSC1	1	0	0	1							P20491
Hnrnpc	Wdr33	10090.ENSMUSP00000107237	10090.ENSMUSP00000025264	0	0	0	0	0.134	0.083	0	0.587	0.644	Q9Z204	Q8K4P0	1	0	0	1							P54818
Hnrnpc	Sf3b1	10090.ENSMUSP00000107237	10090.ENSMUSP00000027127	0	0	0	0	0.259	0.241	0	0.164	0.488	Q9Z204	Q99NB9	1	0	0	1							P24788
Hnrnpc	Nup35	10090.ENSMUSP00000107237	10090.ENSMUSP00000028382	0	0	0	0	0.082	0	0.4	0.075	0.446	Q9Z204	Q8R4R6	1	0	0	1							Q9D4H4
Hnrnpc	Raly	10090.ENSMUSP00000107237	10090.ENSMUSP00000029120	0	0	0.061	0.889	0.271	0.611	0	0.161	0.746	Q9Z204	Q64012	1	0	0	1							O35668
Hnrnpc	Srsf9	10090.ENSMUSP00000107237	10090.ENSMUSP00000031513	0	0	0	0	0.196	0.189	0.4	0.428	0.746	Q9Z204	Q9D0B0	1	0	0	1							Q9ESC8
Hnrnpc	Ythdf1	10090.ENSMUSP00000107237	10090.ENSMUSP00000037808	0	0	0	0	0.084	0.054	0	0.891	0.898	Q9Z204	P59326	1	0	0	1							Q6A078
Hnrnpc	Rbm3	10090.ENSMUSP00000107237	10090.ENSMUSP00000038964	0	0	0	0	0.236	0.095	0	0.255	0.44	Q9Z204	O89086	1	0	0	1							Q8K3E5
Hnrnpc	Serbp1	10090.ENSMUSP00000107237	10090.ENSMUSP00000039110	0	0	0	0	0.471	0.076	0	0.502	0.735	Q9Z204	Q9CY58	1	0	0	1							P70452
Hnrnpc	Thoc2	10090.ENSMUSP00000107237	10090.ENSMUSP00000044677	0	0	0	0	0.249	0.138	0	0.21	0.444	Q9Z204	B1AZI6	1	0	0	1							Q91WE2
Hnrnpc	Utp6	10090.ENSMUSP00000107237	10090.ENSMUSP00000046643	0	0	0	0	0.154	0.061	0	0.319	0.412	Q9Z204	Q8VCY6	1	0	0	1							P70302
Hnrnpc	Rbmxl1	10090.ENSMUSP00000107237	10090.ENSMUSP00000048153	0	0	0	0.581	0.197	0.097	0.9	0.591	0.966	Q9Z204	Q91VM5	1	0	0	1							Q5DU05
Hnrnpc	Rbm25	10090.ENSMUSP00000107237	10090.ENSMUSP00000048470	0	0	0	0	0.228	0.14	0	0.35	0.531	Q9Z204	B2RY56	1	0	0	1							E9PV86
Hnrnpc	Zfp207	10090.ENSMUSP00000107237	10090.ENSMUSP00000054168	0	0	0	0	0.422	0.05	0	0.07	0.445	Q9Z204	Q9JMD0	1	0	0	1							Q91WV0
Hnrnpc	Rbm15	10090.ENSMUSP00000107237	10090.ENSMUSP00000054424	0	0	0	0	0.064	0.059	0	0.85	0.856	Q9Z204	Q0VBL3	1	0	0	1							P17047
Hnrnpc	Nup62	10090.ENSMUSP00000107237	10090.ENSMUSP00000056785	0	0	0	0	0.119	0	0.4	0.175	0.526	Q9Z204	Q63850	1	0	0	1							Q9D7N6
Hnrnpc	Rbm15b	10090.ENSMUSP00000107237	10090.ENSMUSP00000059330	0	0	0	0	0.047	0.059	0	0.716	0.723	Q9Z204	Q6PHZ5	1	0	0	1							Q80YQ8
Hnrnpc	Srsf4	10090.ENSMUSP00000107237	10090.ENSMUSP00000061474	0	0	0	0.581	0.177	0.218	0	0.192	0.435	Q9Z204	Q8VE97	1	0	0	1							E9Q7X7
Hnrnpc	Ybx1	10090.ENSMUSP00000107237	10090.ENSMUSP00000078589	0	0	0	0	0.166	0.238	0.4	0.636	0.842	Q9Z204	P62960	1	0	0	1							Q9CW79
Hnrnpc	U2surp	10090.ENSMUSP00000107237	10090.ENSMUSP00000078602	0	0	0	0	0.284	0.101	0	0.177	0.424	Q9Z204	Q6NV83	1	0	0	1							Q6KCD5
Hnrnpc	Snrpa	10090.ENSMUSP00000107237	10090.ENSMUSP00000079228	0	0	0	0	0.218	0.232	0	0.207	0.482	Q9Z204	Q62189	1	0	0	1							P70288
Hnrnpc	Rps17	10090.ENSMUSP00000107237	10090.ENSMUSP00000079628	0	0	0	0	0.281	0.181	0	0.123	0.439	Q9Z204	P63276	1	0	0	1							Q8K4P0
Hnrnpc	Morf4l1	10090.ENSMUSP00000107237	10090.ENSMUSP00000082346	0	0	0	0	0.551	0.07	0	0.144	0.612	Q9Z204	P60762	1	0	0	1							Q8R1B5
Hnrnpc	Safb	10090.ENSMUSP00000107237	10090.ENSMUSP00000092849	0	0	0	0	0.218	0.099	0	0.217	0.4	Q9Z204	D3YXK2	1	0	0	1							Q7TT15
Hnrnpc	Nop56	10090.ENSMUSP00000107237	10090.ENSMUSP00000099487	0	0	0	0	0.206	0.122	0	0.24	0.424	Q9Z204	Q9D6Z1	1	0	0	1							P15388
Hnrnpc	Ythdf3	10090.ENSMUSP00000107237	10090.ENSMUSP00000103983	0	0	0	0	0.077	0.054	0	0.743	0.756	Q9Z204	Q8BYK6	1	0	0	1							F7BWT7
Hnrnpc	Top1	10090.ENSMUSP00000107237	10090.ENSMUSP00000105094	0	0	0	0	0.294	0.244	0	0.292	0.589	Q9Z204	Q04750	1	0	0	1							O55102
Hnrnpc	Srsf5	10090.ENSMUSP00000107237	10090.ENSMUSP00000105980	0	0	0	0	0.157	0.218	0.4	0.333	0.701	Q9Z204	O35326	1	0	0	1							Q9D7V9
Hnrnpc	Rbm5	10090.ENSMUSP00000107237	10090.ENSMUSP00000138379	0	0	0	0	0.143	0.081	0	0.313	0.412	Q9Z204	Q91YE7	1	0	0	1							Q8CG79
Hnrnpc	Sf3a2	10090.ENSMUSP00000107237	10090.ENSMUSP00000117160	0	0	0	0	0.149	0.246	0	0.181	0.429	Q9Z204	Q62203	1	0	0	1							Q6P5B0
Hnrnpc	Snrpc	10090.ENSMUSP00000107237	10090.ENSMUSP00000156707	0	0	0	0	0.159	0.181	0	0.274	0.456	Q9Z204	Q62241	1	0	0	1							P06537
Hnrnpc	Rnps1	10090.ENSMUSP00000107237	10090.ENSMUSP00000126345	0	0	0	0.593	0.31	0.15	0	0.15	0.459	Q9Z204	Q99M28	1	0	0	1							Q61074
Hnrnpc	Qk	10090.ENSMUSP00000107237	10090.ENSMUSP00000156511	0	0	0	0	0.051	0.105	0	0.441	0.484	Q9Z204	Q9QYS9	1	0	0	1							Q69ZW3
Hnrnpc	Sf1	10090.ENSMUSP00000107237	10090.ENSMUSP00000121309	0	0	0	0	0.13	0.435	0	0.119	0.529	Q9Z204	Q64213	1	0	0	1							Q7TPB0
Hnrnpc	Rbm10	10090.ENSMUSP00000107237	10090.ENSMUSP00000111032	0	0	0	0	0.065	0.081	0.4	0.237	0.553	Q9Z204	Q99KG3	1	0	0	1							Q9WU60
Hnrnpc	Snrpa1	10090.ENSMUSP00000107237	10090.ENSMUSP00000117947	0	0	0	0	0.254	0.236	0	0.281	0.555	Q9Z204	P57784	1	0	0	1							Q80VJ2
Hnrnpc	Rbm8a	10090.ENSMUSP00000107237	10090.ENSMUSP00000143190	0	0	0	0	0.457	0.088	0	0.292	0.619	Q9Z204	Q9CWZ3	1	0	0	1							Q8C8T7
Hnrnpc	Nhp2	10090.ENSMUSP00000107237	10090.ENSMUSP00000120014	0	0	0	0	0.104	0.139	0.72	0.131	0.787	Q9Z204	Q9CRB2	1	0	0	1							Q8CES0
Hnrnpc	Syncrip	10090.ENSMUSP00000107237	10090.ENSMUSP00000133649	0	0	0	0	0.385	0.311	0	0.659	0.843	Q9Z204	Q7TMK9	1	0	0	1							Q9Z2W1
Hnrnpc	Ythdf2	10090.ENSMUSP00000107237	10090.ENSMUSP00000120414	0	0	0	0	0.299	0.054	0	0.785	0.845	Q9Z204	Q91YT7	1	0	0	1							Q5XG69
Hnrnpc	Ssb	10090.ENSMUSP00000107237	10090.ENSMUSP00000130313	0	0	0	0	0.677	0.095	0	0.513	0.845	Q9Z204	P32067	1	0	0	1							P57724
Hnrnpc	Srsf3	10090.ENSMUSP00000107237	10090.ENSMUSP00000117045	0	0	0	0	0.826	0.14	0.4	0.674	0.966	Q9Z204	P84104	1	0	0	1							P97393
Hnrnpm	Sf3a1	10090.ENSMUSP00000120115	10090.ENSMUSP00000002198	0	0	0	0	0.305	0.362	0	0.263	0.645	Q9D0E1	Q8K4Z5	1	0	0	1							O54916
Hnrnpm	Prpf6	10090.ENSMUSP00000120115	10090.ENSMUSP00000002529	0	0	0	0	0.144	0.154	0	0.271	0.426	Q9D0E1	Q91YR7	1	0	0	1							Q925T6
Hnrnpm	Pnn	10090.ENSMUSP00000120115	10090.ENSMUSP00000021381	0	0	0	0	0.225	0.344	0	0.075	0.489	Q9D0E1	O35691	1	0	0	1							P59242
Hnrnpm	Pabpn1	10090.ENSMUSP00000120115	10090.ENSMUSP00000022808	0	0	0	0	0.217	0.297	0	0.229	0.539	Q9D0E1	Q8CCS6	1	0	0	1							Q80U72
Hnrnpm	Sf3b1	10090.ENSMUSP00000120115	10090.ENSMUSP00000027127	0	0	0	0	0.234	0.362	0	0.34	0.649	Q9D0E1	Q99NB9	1	0	0	1							Q69ZR2
Hnrnpm	Raly	10090.ENSMUSP00000120115	10090.ENSMUSP00000029120	0	0	0	0	0.145	0.158	0	0.639	0.717	Q9D0E1	Q64012	1	0	0	1							Q810B7
Hnrnpm	Srsf9	10090.ENSMUSP00000120115	10090.ENSMUSP00000031513	0	0	0	0	0.368	0.062	0	0.49	0.671	Q9D0E1	Q9D0B0	1	0	0	1							Q8CHG3
Hnrnpm	Mecp2	10090.ENSMUSP00000120115	10090.ENSMUSP00000033770	0	0	0	0	0.048	0.51	0	0.07	0.528	Q9D0E1	Q9Z2D6	1	0	0	1							Q61142
Hnrnpm	Rbm3	10090.ENSMUSP00000120115	10090.ENSMUSP00000038964	0	0	0	0	0.255	0.158	0	0.194	0.45	Q9D0E1	O89086	1	0	0	1							Q80V91
Hnrnpm	Serbp1	10090.ENSMUSP00000120115	10090.ENSMUSP00000039110	0	0	0	0	0.332	0	0	0.158	0.413	Q9D0E1	Q9CY58	1	0	0	1							Q6P5D8
Hnrnpm	Sf3b6	10090.ENSMUSP00000120115	10090.ENSMUSP00000043662	0	0	0	0	0.214	0.237	0	0.152	0.447	Q9D0E1	P59708	1	0	0	1							Q8VHQ3
Hnrnpm	Sart1	10090.ENSMUSP00000120115	10090.ENSMUSP00000047397	0	0	0	0	0.09	0.388	0	0.281	0.565	Q9D0E1	Q9Z315	1	0	0	1							Q9BCZ4
Hnrnpm	Rbmxl1	10090.ENSMUSP00000120115	10090.ENSMUSP00000048153	0	0	0	0	0.187	0.158	0.9	0.663	0.973	Q9D0E1	Q91VM5	1	0	0	1							P09240
Hnrnpm	Rbm25	10090.ENSMUSP00000120115	10090.ENSMUSP00000048470	0	0	0	0	0.193	0.297	0	0.309	0.574	Q9D0E1	B2RY56	1	0	0	1							Q7TSH6
Hnrnpm	Zfp207	10090.ENSMUSP00000120115	10090.ENSMUSP00000054168	0	0	0	0	0.322	0.942	0	0.072	0.96	Q9D0E1	Q9JMD0	1	0	0	1							Q8BWZ3
Hnrnpm	Luc7l2	10090.ENSMUSP00000120115	10090.ENSMUSP00000055254	0	0	0	0	0.067	0.277	0	0.54	0.662	Q9D0E1	Q7TNC4	1	0	0	1							Q66JS6
Hnrnpm	Srsf4	10090.ENSMUSP00000120115	10090.ENSMUSP00000061474	0	0	0	0.563	0.259	0.059	0	0.232	0.418	Q9D0E1	Q8VE97	1	0	0	1							Q60520
Hnrnpm	Sf3b4	10090.ENSMUSP00000120115	10090.ENSMUSP00000075709	0	0	0	0.567	0.073	0.299	0	0.194	0.43	Q9D0E1	Q8QZY9	1	0	0	1							Q52KR3
Hnrnpm	Ybx1	10090.ENSMUSP00000120115	10090.ENSMUSP00000078589	0.058	0	0	0	0.206	0.08	0	0.575	0.668	Q9D0E1	P62960	1	0	0	1							Q8R143
Hnrnpm	U2surp	10090.ENSMUSP00000120115	10090.ENSMUSP00000078602	0	0	0	0	0.227	0.084	0	0.473	0.595	Q9D0E1	Q6NV83	1	0	0	1							P39038
Hnrnpm	Snrpa	10090.ENSMUSP00000120115	10090.ENSMUSP00000079228	0	0	0	0	0.243	0.258	0	0.346	0.601	Q9D0E1	Q62189	1	0	0	1							Q9JHW4
Hnrnpm	Safb	10090.ENSMUSP00000120115	10090.ENSMUSP00000092849	0	0	0	0	0.344	0.062	0	0.291	0.526	Q9D0E1	D3YXK2	1	0	0	1							Q8CG73
Hnrnpm	Nop56	10090.ENSMUSP00000120115	10090.ENSMUSP00000099487	0	0	0	0	0.211	0.058	0	0.268	0.408	Q9D0E1	Q9D6Z1	1	0	0	1							Q9WTX8
Hnrnpm	Sf3b5	10090.ENSMUSP00000120115	10090.ENSMUSP00000100771	0	0	0	0	0.181	0.299	0	0.214	0.509	Q9D0E1	Q923D4	1	0	0	1							Q61781
Hnrnpm	Srsf5	10090.ENSMUSP00000120115	10090.ENSMUSP00000105980	0	0	0	0	0.225	0.068	0	0.428	0.551	Q9D0E1	O35326	1	0	0	1							Q60872
Hnrnpm	Rbm10	10090.ENSMUSP00000120115	10090.ENSMUSP00000111032	0	0	0	0	0.229	0.081	0	0.324	0.479	Q9D0E1	Q99KG3	1	0	0	1							Q5SFM8
Hnrnpm	Srsf3	10090.ENSMUSP00000120115	10090.ENSMUSP00000117045	0	0	0	0	0.638	0.253	0	0.591	0.88	Q9D0E1	P84104	1	0	0	1							Q9Z103
Hnrnpm	Sf3a2	10090.ENSMUSP00000120115	10090.ENSMUSP00000117160	0	0	0	0	0.131	0.365	0	0.24	0.544	Q9D0E1	Q62203	1	0	0	1							Q8C180
Hnrnpm	Snrpa1	10090.ENSMUSP00000120115	10090.ENSMUSP00000117947	0	0	0	0	0.187	0.117	0	0.547	0.647	Q9D0E1	P57784	1	0	0	1							Q63959
Hnrnpm	Rbm8a	10090.ENSMUSP00000120115	10090.ENSMUSP00000143190	0	0	0	0	0.177	0.238	0	0.241	0.482	Q9D0E1	Q9CWZ3	1	0	0	1							Q61475
Hnrnpm	Qk	10090.ENSMUSP00000120115	10090.ENSMUSP00000156511	0	0	0	0	0.095	0.103	0	0.422	0.49	Q9D0E1	Q9QYS9	1	0	0	1							Q8CHS8
Hnrnpm	Rbm5	10090.ENSMUSP00000120115	10090.ENSMUSP00000138379	0	0	0	0	0.146	0.081	0	0.403	0.491	Q9D0E1	Q91YE7	1	0	0	1							Q8BM55
Hnrnpm	Sf1	10090.ENSMUSP00000120115	10090.ENSMUSP00000121309	0	0	0	0	0.311	0.095	0	0.264	0.501	Q9D0E1	Q64213	1	0	0	1							Q8BMN4
Hnrnpm	Ssb	10090.ENSMUSP00000120115	10090.ENSMUSP00000130313	0	0	0	0	0.429	0.047	0	0.179	0.514	Q9D0E1	P32067	1	0	0	1							Q3TC93
Hnrnpm	Rnps1	10090.ENSMUSP00000120115	10090.ENSMUSP00000126345	0	0	0	0	0.325	0.297	0	0.154	0.564	Q9D0E1	Q99M28	1	0	0	1							Q61550
Hnrnpm	Snrpc	10090.ENSMUSP00000120115	10090.ENSMUSP00000156707	0	0	0	0	0.149	0.332	0	0.339	0.591	Q9D0E1	Q62241	1	0	0	1							O54784
Hnrnpm	Srrm1	10090.ENSMUSP00000120115	10090.ENSMUSP00000125003	0	0	0	0	0.26	0.244	0	0.387	0.627	Q9D0E1	Q52KI8	1	0	0	1							Q9D620
Hnrnpm	Syncrip	10090.ENSMUSP00000120115	10090.ENSMUSP00000133649	0	0	0	0	0.4	0.068	0	0.709	0.823	Q9D0E1	Q7TMK9	1	0	0	1							Q8BFW7
Hnrnpul2	Prpf3	10090.ENSMUSP00000094515	10090.ENSMUSP00000015892	0	0	0	0	0.071	0	0	0.508	0.523	Q00PI9	Q922U1	1	0	0	1							Q80TN7
Hnrnpul2	Ncbp3	10090.ENSMUSP00000094515	10090.ENSMUSP00000021135	0	0	0	0	0.066	0.073	0	0.613	0.636	Q00PI9	Q8BZR9	1	0	0	1							D3Z2X2
Hnrnpul2	Lsm14a	10090.ENSMUSP00000094515	10090.ENSMUSP00000082723	0	0	0	0	0.154	0.093	0	0.3	0.416	Q00PI9	Q8K2F8	1	0	0	1							Q3TIR3
Hnrnpul2	Syncrip	10090.ENSMUSP00000094515	10090.ENSMUSP00000133649	0	0	0	0	0.074	0.136	0	0.313	0.403	Q00PI9	Q7TMK9	1	0	0	1							Q69ZT1
Hnrnpul2	Srsf3	10090.ENSMUSP00000094515	10090.ENSMUSP00000117045	0	0	0	0	0.106	0.059	0	0.35	0.406	Q00PI9	P84104	1	0	0	1							Q9DC23
Hnrnpul2	Ranbp6	10090.ENSMUSP00000094515	10090.ENSMUSP00000100503	0	0	0	0	0.054	0	0	0.461	0.468	Q00PI9	Q8BIV3	1	0	0	1							Q99JT2
Homer1	Stim1	10090.ENSMUSP00000078093	10090.ENSMUSP00000033289	0	0	0	0	0	0	0	0.494	0.494	Q9Z2Y3	P70302	1	0	0	1							O70362
Homer1	Shank2	10090.ENSMUSP00000078093	10090.ENSMUSP00000101520	0	0	0	0	0.061	0.184	0	0.637	0.697	Q9Z2Y3	Q80Z38	1	0	0	1							Q9JIG4
Homer1	Shank1	10090.ENSMUSP00000078093	10090.ENSMUSP00000103571	0	0	0	0	0	0.687	0	0.82	0.941	Q9Z2Y3	D3YZU1	1	0	0	1							Q9QXN0
Hp1bp3	Ncor1	10090.ENSMUSP00000132614	10090.ENSMUSP00000018645	0	0	0	0	0.444	0	0	0.079	0.466	Q3TEA8	Q60974	1	0	0	1							Q99LI2
Hp1bp3	Ttc9	10090.ENSMUSP00000132614	10090.ENSMUSP00000152038	0	0	0	0	0.05	0	0	0.407	0.413	Q3TEA8	Q3V038	1	0	0	1							Q6IFZ6
Hspb1	Tnfrsf21	10090.ENSMUSP00000005077	10090.ENSMUSP00000024708	0	0	0	0	0	0	0	0.442	0.442	P14602	Q9EPU5	1	0	0	1							Q8BYP3
Hspb1	Rps27a	10090.ENSMUSP00000005077	10090.ENSMUSP00000099909	0	0	0	0	0.051	0.082	0.5	0.153	0.582	P14602	P62983	1	0	0	1							P30875
Hspe1	Mrpl22	10090.ENSMUSP00000074724	10090.ENSMUSP00000020820	0	0	0	0	0.364	0	0	0.252	0.504	Q64433	Q8BU88	1	0	0	1							Q5DU57
Hspe1	Mrpl30	10090.ENSMUSP00000074724	10090.ENSMUSP00000027256	0	0	0	0	0.417	0	0	0	0.417	Q64433	Q9D7N6	1	0	0	1							Q9QZ05
Hspe1	Timm10	10090.ENSMUSP00000074724	10090.ENSMUSP00000028470	0	0	0	0	0.502	0	0	0.344	0.659	Q64433	P62073	1	0	0	1							Q9Z2S7
Hspe1	Mcam	10090.ENSMUSP00000074724	10090.ENSMUSP00000034650	0	0	0	0	0	0	0.4	0	0.4	Q64433	Q8R2Y2	1	0	0	1							Q8CAS9
Hspe1	Timm8b	10090.ENSMUSP00000074724	10090.ENSMUSP00000039335	0	0	0	0	0.411	0	0	0.125	0.463	Q64433	P62077	1	0	0	1							P52194
Hspe1	Mrpl12	10090.ENSMUSP00000074724	10090.ENSMUSP00000044417	0	0	0	0	0.598	0	0	0.448	0.768	Q64433	Q9DB15	1	0	0	1							Q8QZR5
Hspe1	Timm8a1	10090.ENSMUSP00000074724	10090.ENSMUSP00000050156	0	0	0	0	0.532	0	0	0.17	0.595	Q64433	Q9WVA2	1	0	0	1							Q9QWL7
Hspe1	Mrps16	10090.ENSMUSP00000074724	10090.ENSMUSP00000055619	0.081	0	0	0	0.296	0	0	0.213	0.447	Q64433	Q9CPX7	1	0	0	1							P52734
Hspe1	Rps21	10090.ENSMUSP00000074724	10090.ENSMUSP00000058432	0	0	0	0	0.363	0	0	0.17	0.449	Q64433	Q9CQR2	1	0	0	1							E9Q6J5
Hspe1	Rpl17	10090.ENSMUSP00000074724	10090.ENSMUSP00000157556	0	0	0	0	0.251	0	0	0.252	0.416	Q64433	Q9CPR4	1	0	0	1							Q61414
Hspe1	Mrpl13	10090.ENSMUSP00000074724	10090.ENSMUSP00000130722	0.049	0	0	0	0.396	0	0	0.074	0.422	Q64433	Q9D1P0	1	0	0	1							Q3U9G9
Hspe1	Mrps12	10090.ENSMUSP00000074724	10090.ENSMUSP00000132443	0	0	0	0	0.194	0	0	0.327	0.434	Q64433	O35680	1	0	0	1							Q6A026
Hspe1	Ndufb6	10090.ENSMUSP00000074724	10090.ENSMUSP00000092746	0	0	0	0	0.394	0	0	0.122	0.445	Q64433	Q3UIU2	1	0	0	1							P19001
Hspe1	Mrpl32	10090.ENSMUSP00000074724	10090.ENSMUSP00000152345	0	0	0	0	0.231	0	0	0.331	0.463	Q64433	Q9DCI9	1	0	0	1							E1U8D0
Hspe1	Pdcd5	10090.ENSMUSP00000074724	10090.ENSMUSP00000113761	0	0	0	0	0.417	0	0	0.143	0.479	Q64433	P56812	1	0	0	1							P08730
Hspe1	Ubl5	10090.ENSMUSP00000074724	10090.ENSMUSP00000125540	0	0	0	0	0.061	0	0	0.49	0.5	Q64433	Q9EPV8	1	0	0	1							P19123
Hspe1	Tomm20	10090.ENSMUSP00000074724	10090.ENSMUSP00000136493	0	0	0	0	0.25	0	0	0.396	0.528	Q64433	Q9DCC8	1	0	0	1							Q9D312
Hspe1	Tsc1	10090.ENSMUSP00000074724	10090.ENSMUSP00000109500	0	0	0	0	0.467	0.062	0	0.194	0.562	Q64433	Q9EP53	1	0	0	1							Q9WTS6
Hspe1	Mrpl17	10090.ENSMUSP00000074724	10090.ENSMUSP00000117971	0	0	0	0	0.393	0	0	0.37	0.601	Q64433	Q9D8P4	1	0	0	1							E9Q7M2
Ilf3	Pabpn1	10090.ENSMUSP00000065770	10090.ENSMUSP00000022808	0	0	0	0	0.16	0.248	0	0.226	0.469	Q9Z1X4	Q8CCS6	1	0	0	1							Q6P9L6
Ilf3	Rad21	10090.ENSMUSP00000065770	10090.ENSMUSP00000022927	0	0	0	0	0.085	0	0	0.437	0.463	Q9Z1X4	Q61550	1	0	0	1							Q6RT24
Ilf3	Rps26	10090.ENSMUSP00000065770	10090.ENSMUSP00000026420	0	0	0	0	0.106	0.103	0	0.484	0.55	Q9Z1X4	P62855	1	0	0	1							Q8K389
Ilf3	Sf3b4	10090.ENSMUSP00000065770	10090.ENSMUSP00000075709	0	0	0	0	0.126	0.26	0	0.234	0.461	Q9Z1X4	Q8QZY9	1	0	0	1							Q8BPU7
Ilf3	Ssb	10090.ENSMUSP00000065770	10090.ENSMUSP00000130313	0	0	0	0	0.361	0.062	0	0.279	0.531	Q9Z1X4	P32067	1	0	0	1							Q6UQ17
Ilf3	Stau1	10090.ENSMUSP00000065770	10090.ENSMUSP00000104861	0	0	0	0	0.061	0.415	0	0.362	0.619	Q9Z1X4	Q9Z108	1	0	0	1							Q8BJL0
Ilf3	Srsf3	10090.ENSMUSP00000065770	10090.ENSMUSP00000117045	0	0	0	0	0.594	0.068	0	0.256	0.694	Q9Z1X4	P84104	1	0	0	1							Q8CFN5
Ilf3	Ybx1	10090.ENSMUSP00000065770	10090.ENSMUSP00000078589	0	0	0	0	0.104	0.36	0	0.594	0.747	Q9Z1X4	P62960	1	0	0	1							Q6PGB8
Ilf3	Syncrip	10090.ENSMUSP00000065770	10090.ENSMUSP00000133649	0	0	0	0	0.325	0.309	0	0.61	0.802	Q9Z1X4	Q7TMK9	1	0	0	1							Q8BIV3
Iqsec2	Tsc22d3	10090.ENSMUSP00000127249	10090.ENSMUSP00000108620	0	0	0	0	0	0	0	0.404	0.404	Q5DU25	Q9Z2S7	1	0	0	1							B1AUR6
Iqsec2	Tnik	10090.ENSMUSP00000127249	10090.ENSMUSP00000125081	0	0	0	0	0.061	0.163	0	0.311	0.411	Q5DU25	P83510	1	0	0	1							Q922P8
Khsrp	Sf3a1	10090.ENSMUSP00000007814	10090.ENSMUSP00000002198	0	0	0	0	0.281	0	0	0.226	0.42	Q3U0V1	Q8K4Z5	1	0	0	1							Q02384
Khsrp	Ssb	10090.ENSMUSP00000007814	10090.ENSMUSP00000130313	0	0	0	0	0.2	0	0	0.29	0.408	Q3U0V1	P32067	1	0	0	1							Q9JLQ2
Khsrp	Pqbp1	10090.ENSMUSP00000007814	10090.ENSMUSP00000111318	0	0	0	0	0	0.325	0	0.161	0.409	Q3U0V1	Q91VJ5	1	0	0	1							Q03391
Khsrp	Stau1	10090.ENSMUSP00000007814	10090.ENSMUSP00000104861	0	0	0	0	0.046	0.232	0	0.262	0.412	Q3U0V1	Q9Z108	1	0	0	1							P53668
Khsrp	Snrpa	10090.ENSMUSP00000007814	10090.ENSMUSP00000079228	0	0	0	0	0.359	0.046	0	0.122	0.416	Q3U0V1	Q62189	1	0	0	1							Q60952
Khsrp	Syncrip	10090.ENSMUSP00000007814	10090.ENSMUSP00000133649	0	0	0	0	0.131	0.058	0	0.444	0.505	Q3U0V1	Q7TMK9	1	0	0	1							Q8CGB3
Khsrp	Sf1	10090.ENSMUSP00000007814	10090.ENSMUSP00000121309	0	0	0	0	0.393	0.099	0	0.218	0.535	Q3U0V1	Q64213	1	0	0	1							Q8C176
Khsrp	Srsf9	10090.ENSMUSP00000007814	10090.ENSMUSP00000031513	0	0	0	0	0.112	0.103	0	0.465	0.537	Q3U0V1	Q9D0B0	1	0	0	1							A6PWD2
Khsrp	Qk	10090.ENSMUSP00000007814	10090.ENSMUSP00000156511	0	0	0	0	0.091	0.32	0	0.336	0.553	Q3U0V1	Q9QYS9	1	0	0	1							Q6ZQ06
Khsrp	Srsf3	10090.ENSMUSP00000007814	10090.ENSMUSP00000117045	0	0	0	0	0.207	0.062	0	0.451	0.557	Q3U0V1	P84104	1	0	0	1							Q920F6
Kif5c	Nde1	10090.ENSMUSP00000028102	10090.ENSMUSP00000023359	0	0	0	0	0	0.06	0.54	0.415	0.725	P28738	Q9CZA6	1	0	0	1							Q4QY64
Kif5c	Spag9	10090.ENSMUSP00000028102	10090.ENSMUSP00000042271	0	0	0	0	0.127	0	0	0.341	0.401	P28738	Q58A65	1	0	0	1							P33610
Kif5c	Map7	10090.ENSMUSP00000028102	10090.ENSMUSP00000111963	0	0	0	0	0.053	0.144	0	0.326	0.406	P28738	O88735	1	0	0	1							Q60767
Kif5c	Map7d1	10090.ENSMUSP00000028102	10090.ENSMUSP00000054338	0	0	0	0	0.053	0.144	0	0.347	0.425	P28738	A2AJI0	1	0	0	1							Q6GQU6
Kif5c	Ktn1	10090.ENSMUSP00000028102	10090.ENSMUSP00000140324	0	0	0	0	0.125	0.08	0	0.523	0.583	P28738	Q61595	1	0	0	1							B1AVY7
Krt1	Krt14	10090.ENSMUSP00000023790	10090.ENSMUSP00000007272	0	0	0	0.756	0.229	0.081	0	0.223	0.401	P04104	Q61781	1	0	0	1							Q6NZL6
Krt1	Krt19	10090.ENSMUSP00000023790	10090.ENSMUSP00000007317	0	0	0	0.727	0.056	0.081	0	0.37	0.405	P04104	P19001	1	0	0	1							Q8C0V0
Krt1	Rtn4r	10090.ENSMUSP00000023790	10090.ENSMUSP00000062924	0	0	0	0	0.071	0.075	0	0.376	0.416	P04104	Q99PI8	1	0	0	1							O70582
Krt1	Krt77	10090.ENSMUSP00000023790	10090.ENSMUSP00000085311	0	0	0.06	0.955	0.462	0.126	0.4	0.265	0.769	P04104	Q6IFZ6	1	0	0	1							A3KGF7
Krt1	Krt10	10090.ENSMUSP00000023790	10090.ENSMUSP00000099420	0	0	0	0.853	0.228	0.634	0	0.909	0.972	P04104	P02535	1	0	0	1							Q9CR58
Krt2	Krt77	10090.ENSMUSP00000023712	10090.ENSMUSP00000085311	0	0	0.056	0.956	0.286	0	0.4	0.066	0.572	Q3TTY5	Q6IFZ6	1	0	0	1							A2ARZ3
Larp1	Rpl19	10090.ENSMUSP00000136673	10090.ENSMUSP00000017548	0	0	0	0	0.053	0.077	0.72	0	0.733	Q6ZQ58	P84099	1	0	0	1							O35085
Larp1	Rps26	10090.ENSMUSP00000136673	10090.ENSMUSP00000026420	0	0	0	0	0.057	0.077	0.72	0.176	0.772	Q6ZQ58	P62855	1	0	0	1							Q09M05
Larp1	Ythdf1	10090.ENSMUSP00000136673	10090.ENSMUSP00000037808	0	0	0	0	0.21	0.076	0	0.298	0.443	Q6ZQ58	P59326	1	0	0	1							Q6P6L0
Larp1	Rps29	10090.ENSMUSP00000136673	10090.ENSMUSP00000038352	0	0	0	0	0.085	0.077	0.72	0.08	0.753	Q6ZQ58	P62274	1	0	0	1							Q6TDU8
Larp1	Utp6	10090.ENSMUSP00000136673	10090.ENSMUSP00000046643	0	0	0	0	0.443	0	0	0	0.443	Q6ZQ58	Q8VCY6	1	0	0	1							P31695
Larp1	Rpl18a	10090.ENSMUSP00000136673	10090.ENSMUSP00000058368	0	0	0	0	0.118	0.077	0.72	0	0.752	Q6ZQ58	P62717	1	0	0	1							Q80YV3
Larp1	Rps21	10090.ENSMUSP00000136673	10090.ENSMUSP00000058432	0	0	0	0	0.047	0.082	0.72	0	0.733	Q6ZQ58	Q9CQR2	1	0	0	1							Q80WE4
Larp1	Ybx1	10090.ENSMUSP00000136673	10090.ENSMUSP00000078589	0	0	0	0	0.053	0.263	0	0.54	0.651	Q6ZQ58	P62960	1	0	0	1							P51945
Larp1	Nufip2	10090.ENSMUSP00000136673	10090.ENSMUSP00000098365	0	0	0	0	0.149	0	0.54	0.251	0.681	Q6ZQ58	Q5F2E7	1	0	0	1							Q8BQ33
Larp1	Rpl38	10090.ENSMUSP00000136673	10090.ENSMUSP00000102209	0	0	0	0	0	0.082	0.72	0.184	0.772	Q6ZQ58	Q9JJI8	1	0	0	1							Q3UJC8
Larp1	Stau1	10090.ENSMUSP00000136673	10090.ENSMUSP00000104861	0	0	0	0	0.046	0	0	0.526	0.528	Q6ZQ58	Q9Z108	1	0	0	1							Q80TL7
Larp1	Rpl30	10090.ENSMUSP00000136673	10090.ENSMUSP00000106014	0	0	0	0	0.058	0.082	0.72	0	0.736	Q6ZQ58	P62889	1	0	0	1							Q3UW12
Larp1	Rpl36al	10090.ENSMUSP00000136673	10090.ENSMUSP00000106249	0	0	0	0	0.048	0.082	0.72	0.096	0.749	Q6ZQ58	P83882	1	0	0	1							Q8R3L2
Larp1	Rps10	10090.ENSMUSP00000136673	10090.ENSMUSP00000110532	0	0	0	0	0.087	0.274	0	0.178	0.408	Q6ZQ58	P63325	1	0	0	1							A6H603
Larp1	Rpl29	10090.ENSMUSP00000136673	10090.ENSMUSP00000117834	0	0	0	0	0.06	0.077	0.72	0.196	0.778	Q6ZQ58	P47915	1	0	0	1							G5E8P0
Larp1	Nolc1	10090.ENSMUSP00000136673	10090.ENSMUSP00000128331	0	0	0	0	0.352	0	0	0.214	0.469	Q6ZQ58	E9Q5C9	1	0	0	1							Q9R1X4
Larp1	Syncrip	10090.ENSMUSP00000136673	10090.ENSMUSP00000133649	0	0	0	0	0.125	0.088	0	0.44	0.514	Q6ZQ58	Q7TMK9	1	0	0	1							Q3UMB9
Larp1	Rpl18	10090.ENSMUSP00000136673	10090.ENSMUSP00000147816	0	0	0	0	0.105	0.077	0.72	0.114	0.767	Q6ZQ58	P35980	1	0	0	1							P70261
Larp1	Rpl32	10090.ENSMUSP00000136673	10090.ENSMUSP00000145350	0	0	0	0	0.048	0	0.72	0.366	0.816	Q6ZQ58	P62911	1	0	0	1							Q9CZR2
Larp1	Larp4b	10090.ENSMUSP00000136673	10090.ENSMUSP00000140993	0	0	0	0.554	0.275	0.097	0.72	0.33	0.861	Q6ZQ58	Q6A0A2	1	0	0	1							Q6NWV3
Letm1	Mrps15	10090.ENSMUSP00000005431	10090.ENSMUSP00000030675	0	0	0	0	0.103	0.366	0	0	0.406	Q9Z2I0	Q9DC71	1	0	0	1							A3KGS3
Letm1	Rpl17	10090.ENSMUSP00000005431	10090.ENSMUSP00000157556	0	0	0	0	0.079	0.364	0	0.079	0.413	Q9Z2I0	Q9CPR4	1	0	0	1							Q8BKT2
Letm1	Rpl32	10090.ENSMUSP00000005431	10090.ENSMUSP00000145350	0	0	0	0	0.043	0.416	0	0	0.417	Q9Z2I0	P62911	1	0	0	1							P60330
Letm1	Rps26	10090.ENSMUSP00000005431	10090.ENSMUSP00000026420	0	0	0	0	0.043	0.416	0	0	0.417	Q9Z2I0	P62855	1	0	0	1							Q3ZK22
Letm1	Rpl37a	10090.ENSMUSP00000005431	10090.ENSMUSP00000058919	0	0	0	0	0.046	0.416	0	0	0.419	Q9Z2I0	P61514	1	0	0	1							Q80WQ6
Letm1	Rpl19	10090.ENSMUSP00000005431	10090.ENSMUSP00000017548	0	0	0	0	0.046	0.416	0	0	0.419	Q9Z2I0	P84099	1	0	0	1							Q5U462
Letm1	Rps27a	10090.ENSMUSP00000005431	10090.ENSMUSP00000099909	0	0	0	0	0.048	0.416	0	0	0.42	Q9Z2I0	P62983	1	0	0	1							Q91XQ0
Letm1	Rpl18	10090.ENSMUSP00000005431	10090.ENSMUSP00000147816	0	0	0	0	0.048	0.416	0	0	0.42	Q9Z2I0	P35980	1	0	0	1							P24604
Letm1	Rps15	10090.ENSMUSP00000005431	10090.ENSMUSP00000069004	0	0	0	0	0.05	0.416	0	0	0.421	Q9Z2I0	P62843	1	0	0	1							Q9R016
Letm1	Rpl30	10090.ENSMUSP00000005431	10090.ENSMUSP00000106014	0	0	0	0	0.05	0.416	0	0	0.421	Q9Z2I0	P62889	1	0	0	1							Q8BKT3
Letm1	Rps24	10090.ENSMUSP00000005431	10090.ENSMUSP00000152944	0	0	0	0	0.052	0.416	0	0	0.422	Q9Z2I0	P62849	1	0	0	1							A2ASS6
Letm1	Rpl34	10090.ENSMUSP00000005431	10090.ENSMUSP00000086614	0	0	0	0	0.046	0.416	0	0.051	0.425	Q9Z2I0	Q9D1R9	1	0	0	1							Q8BW72
Letm1	Rpl21	10090.ENSMUSP00000005431	10090.ENSMUSP00000041652	0	0	0	0	0.054	0.416	0	0.062	0.436	Q9Z2I0	O09167	1	0	0	1							Q7M6Y6
Letm1	Mrpl22	10090.ENSMUSP00000005431	10090.ENSMUSP00000020820	0	0	0	0	0.091	0.364	0	0.13	0.453	Q9Z2I0	Q8BU88	1	0	0	1							Q7TN37
Letm1	Mrpl45	10090.ENSMUSP00000005431	10090.ENSMUSP00000019026	0	0	0	0	0.141	0.077	0	0.532	0.596	Q9Z2I0	Q9D0Q7	1	0	0	1							Q9QXK7
Letm1	Ramac	10090.ENSMUSP00000005431	10090.ENSMUSP00000039065	0	0	0	0	0	0	0	0.643	0.643	Q9Z2I0	Q9CQY2	1	0	0	1							Q8CGW4
Lmna	Numa1	10090.ENSMUSP00000029699	10090.ENSMUSP00000081912	0	0	0	0	0.11	0.07	0	0.352	0.416	P48678	E9Q7G0	1	0	0	1							Q8VCY6
Lmna	Nup62	10090.ENSMUSP00000029699	10090.ENSMUSP00000056785	0	0	0	0	0.079	0	0	0.451	0.473	P48678	Q63850	1	0	0	1							Q8BM85
Lmna	Tjp1	10090.ENSMUSP00000029699	10090.ENSMUSP00000099652	0	0	0	0	0.053	0.053	0	0.516	0.528	P48678	P39447	1	0	0	1							Q3UPH7
Lmna	Tor1aip1	10090.ENSMUSP00000029699	10090.ENSMUSP00000095134	0	0	0	0	0	0.324	0	0.394	0.573	P48678	Q921T2	1	0	0	1							E9Q5G7
Lmna	Pkp2	10090.ENSMUSP00000029699	10090.ENSMUSP00000036890	0	0	0	0	0.064	0.071	0	0.597	0.619	P48678	Q9CQ73	1	0	0	1							P52332
Lmna	Ttn	10090.ENSMUSP00000029699	10090.ENSMUSP00000107477	0	0	0	0	0.046	0.214	0	0.647	0.712	P48678	A2ASS6	1	0	0	1							Q8CG48
Lmnb2	Nup35	10090.ENSMUSP00000136524	10090.ENSMUSP00000028382	0	0	0	0	0.072	0.102	0	0.375	0.434	P21619	Q8R4R6	1	0	0	1							Q8BVV7
Lmnb2	Rcc1	10090.ENSMUSP00000136524	10090.ENSMUSP00000030726	0	0	0	0	0.266	0.055	0	0.299	0.472	P21619	Q8VE37	1	0	0	1							Q9D952
Lmnb2	Nup62	10090.ENSMUSP00000136524	10090.ENSMUSP00000056785	0	0	0	0	0.096	0	0	0.438	0.471	P21619	Q63850	1	0	0	1							Q5SSE9
Lmnb2	Numa1	10090.ENSMUSP00000136524	10090.ENSMUSP00000081912	0	0	0	0	0.117	0.07	0	0.518	0.569	P21619	E9Q7G0	1	0	0	1							P58660
Lmnb2	Sin3a	10090.ENSMUSP00000136524	10090.ENSMUSP00000130221	0	0	0	0	0.073	0	0	0.471	0.488	P21619	Q60520	1	0	0	1							Q8BU40
Luc7l	Sf3a1	10090.ENSMUSP00000110627	10090.ENSMUSP00000002198	0	0	0	0	0.115	0.416	0.54	0	0.741	Q9CYI4	Q8K4Z5	1	0	0	1							Q8BL99
Luc7l	Snrpb2	10090.ENSMUSP00000110627	10090.ENSMUSP00000008477	0	0	0	0	0.094	0.378	0.54	0.145	0.748	Q9CYI4	Q9CQI7	1	0	0	1
Luc7l	Sf3b1	10090.ENSMUSP00000110627	10090.ENSMUSP00000027127	0	0	0	0	0.128	0.676	0.54	0.205	0.883	Q9CYI4	Q99NB9	1	0	0	1
Luc7l	Prpf38b	10090.ENSMUSP00000110627	10090.ENSMUSP00000029480	0	0	0	0	0.356	0.17	0	0.052	0.449	Q9CYI4	Q80SY5	1	0	0	1
Luc7l	Sart1	10090.ENSMUSP00000110627	10090.ENSMUSP00000047397	0	0	0	0	0.084	0.776	0	0.178	0.816	Q9CYI4	Q9Z315	1	0	0	1
Luc7l	Rbm25	10090.ENSMUSP00000110627	10090.ENSMUSP00000048470	0	0	0	0	0.189	0.803	0	0.575	0.926	Q9CYI4	B2RY56	1	0	0	1
Luc7l	Luc7l2	10090.ENSMUSP00000110627	10090.ENSMUSP00000055254	0	0	0.054	0.973	0.105	0	0.54	0.055	0.582	Q9CYI4	Q7TNC4	1	0	0	1
Luc7l	Srsf4	10090.ENSMUSP00000110627	10090.ENSMUSP00000061474	0	0	0	0	0.096	0.417	0	0.13	0.501	Q9CYI4	Q8VE97	1	0	0	1
Luc7l	Prpf40a	10090.ENSMUSP00000110627	10090.ENSMUSP00000075655	0	0	0	0	0.114	0.14	0.54	0.345	0.739	Q9CYI4	Q9R1C7	1	0	0	1
Luc7l	Sf3b4	10090.ENSMUSP00000110627	10090.ENSMUSP00000075709	0	0	0	0	0.122	0.541	0	0.253	0.672	Q9CYI4	Q8QZY9	1	0	0	1
Luc7l	Snrpa	10090.ENSMUSP00000110627	10090.ENSMUSP00000079228	0	0	0	0	0.117	0.378	0.54	0.238	0.782	Q9CYI4	Q62189	1	0	0	1
Luc7l	Sf3b5	10090.ENSMUSP00000110627	10090.ENSMUSP00000100771	0	0	0	0	0.061	0.416	0	0.077	0.449	Q9CYI4	Q923D4	1	0	0	1
Luc7l	Srsf5	10090.ENSMUSP00000110627	10090.ENSMUSP00000105980	0	0	0	0	0.11	0.417	0	0.152	0.521	Q9CYI4	O35326	1	0	0	1
Luc7l	Srsf3	10090.ENSMUSP00000110627	10090.ENSMUSP00000117045	0	0	0	0	0.157	0.175	0	0.228	0.416	Q9CYI4	P84104	1	0	0	1
Luc7l	Rbm5	10090.ENSMUSP00000110627	10090.ENSMUSP00000138379	0	0	0	0	0.278	0.072	0	0.27	0.468	Q9CYI4	Q91YE7	1	0	0	1
Luc7l	Sf1	10090.ENSMUSP00000110627	10090.ENSMUSP00000121309	0	0	0	0	0.148	0.173	0	0.333	0.489	Q9CYI4	Q64213	1	0	0	1
Luc7l	Sf3a2	10090.ENSMUSP00000110627	10090.ENSMUSP00000117160	0	0	0	0	0.047	0.416	0.54	0	0.721	Q9CYI4	Q62203	1	0	0	1
Luc7l	Snrpa1	10090.ENSMUSP00000110627	10090.ENSMUSP00000117947	0	0	0	0	0.111	0.802	0	0.239	0.854	Q9CYI4	P57784	1	0	0	1
Luc7l	Snrpc	10090.ENSMUSP00000110627	10090.ENSMUSP00000156707	0	0	0	0	0.071	0.766	0.54	0.446	0.937	Q9CYI4	Q62241	1	0	0	1
Macroh2a1	Phf14	10090.ENSMUSP00000016081	10090.ENSMUSP00000111173	0	0	0	0	0.047	0.406	0	0.059	0.421	Q9QZQ8	Q9D4H9	1	0	0	1
Macroh2a1	Macroh2a2	10090.ENSMUSP00000016081	10090.ENSMUSP00000020283	0	0	0.055	0.97	0	0.137	0.4	0.062	0.48	Q9QZQ8	Q8CCK0	1	0	0	1
Macroh2a1	Sin3a	10090.ENSMUSP00000016081	10090.ENSMUSP00000130221	0	0	0	0	0.041	0.131	0.4	0.132	0.508	Q9QZQ8	Q60520	1	0	0	1
Macroh2a1	Terf2	10090.ENSMUSP00000016081	10090.ENSMUSP00000118759	0	0	0	0	0.079	0.091	0.5	0.065	0.556	Q9QZQ8	O35144	1	0	0	1
Macroh2a1	Smchd1	10090.ENSMUSP00000016081	10090.ENSMUSP00000121835	0	0	0	0	0.059	0	0	0.56	0.568	Q9QZQ8	Q6P5D8	1	0	0	1
Macroh2a1	Smarca5	10090.ENSMUSP00000016081	10090.ENSMUSP00000044361	0	0	0	0	0.069	0.267	0.4	0.157	0.608	Q9QZQ8	Q91ZW3	1	0	0	1
Map1a	Tomm20	10090.ENSMUSP00000092223	10090.ENSMUSP00000136493	0	0	0	0	0	0	0	0.445	0.445	Q9QYR6	Q9DCC8	1	0	0	1
Map1b	Pdyn	10090.ENSMUSP00000068374	10090.ENSMUSP00000028883	0	0	0.377	0	0.096	0	0	0.053	0.42	P14873	O35417	1	0	0	1
Map1b	Stmn2	10090.ENSMUSP00000068374	10090.ENSMUSP00000029002	0	0	0	0	0.209	0.066	0	0.408	0.525	P14873	P55821	1	0	0	1
Map1b	Stau1	10090.ENSMUSP00000068374	10090.ENSMUSP00000104861	0	0	0	0	0	0.452	0	0.105	0.488	P14873	Q9Z108	1	0	0	1
Map2	Stmn2	10090.ENSMUSP00000109646	10090.ENSMUSP00000029002	0	0	0	0	0.184	0	0	0.306	0.41	P20357	P55821	1	0	0	1
Map4	Mark4	10090.ENSMUSP00000035055	10090.ENSMUSP00000082862	0	0	0	0	0.064	0.282	0	0.187	0.407	P27546	Q8CIP4	1	0	0	1
Map6	Prune2	10090.ENSMUSP00000146585	10090.ENSMUSP00000084977	0	0	0	0	0.046	0	0	0.52	0.522	Q7TSJ2	Q52KR3	1	0	0	1
Mapt	Ncstn	10090.ENSMUSP00000097919	10090.ENSMUSP00000003550	0	0	0	0	0	0	0	0.539	0.539	P10637	P57716	1	0	0	1
Mapt	Sorbs3	10090.ENSMUSP00000097919	10090.ENSMUSP00000022682	0	0	0	0	0	0	0	0.429	0.429	P10637	Q9R1Z8	1	0	0	1
Mapt	Stmn2	10090.ENSMUSP00000097919	10090.ENSMUSP00000029002	0	0	0	0	0.307	0	0	0.371	0.546	P10637	P55821	1	0	0	1
Mapt	Ttbk1	10090.ENSMUSP00000097919	10090.ENSMUSP00000044580	0	0	0	0	0.12	0.108	0	0.487	0.562	P10637	Q6PCN3	1	0	0	1
Mapt	Ndufv3	10090.ENSMUSP00000097919	10090.ENSMUSP00000049000	0	0	0	0	0	0	0.65	0.064	0.658	P10637	Q8BK30	1	0	0	1
Mapt	Ubqln2	10090.ENSMUSP00000097919	10090.ENSMUSP00000056888	0	0	0	0	0.057	0.093	0	0.496	0.531	P10637	Q9QZM0	1	0	0	1
Mapt	Srsf4	10090.ENSMUSP00000097919	10090.ENSMUSP00000061474	0	0	0	0	0	0.302	0	0.274	0.471	P10637	Q8VE97	1	0	0	1
Mapt	Mbnl2	10090.ENSMUSP00000097919	10090.ENSMUSP00000085763	0	0	0	0	0.056	0	0	0.478	0.487	P10637	Q8C181	1	0	0	1
Mapt	Ndufb6	10090.ENSMUSP00000097919	10090.ENSMUSP00000092746	0	0	0	0	0.047	0	0.65	0.068	0.661	P10637	Q3UIU2	1	0	0	1
Mapt	Nrxn2	10090.ENSMUSP00000097919	10090.ENSMUSP00000109089	0	0	0	0	0.298	0	0	0.191	0.407	P10637	E9Q7X7	1	0	0	1
Mapt	Srsf3	10090.ENSMUSP00000097919	10090.ENSMUSP00000117045	0	0	0	0	0	0.293	0	0.198	0.409	P10637	P84104	1	0	0	1
Mapt	Ndufs5	10090.ENSMUSP00000097919	10090.ENSMUSP00000101813	0	0	0	0	0.042	0	0.65	0	0.65	P10637	Q99LY9	1	0	0	1
Marcks	Marcksl1	10090.ENSMUSP00000090245	10090.ENSMUSP00000055637	0	0	0	0.75	0.237	0	0.9	0.204	0.933	P26645	P28667	1	0	0	1
Matr3	Sf3b1	10090.ENSMUSP00000125761	10090.ENSMUSP00000027127	0	0	0	0	0.387	0.082	0	0.08	0.438	Q8K310	Q99NB9	1	0	0	1
Matr3	Raly	10090.ENSMUSP00000125761	10090.ENSMUSP00000029120	0	0	0	0	0.109	0.07	0	0.567	0.609	Q8K310	Q64012	1	0	0	1
Matr3	Smarca5	10090.ENSMUSP00000125761	10090.ENSMUSP00000044361	0	0	0	0	0.324	0.105	0	0.104	0.411	Q8K310	Q91ZW3	1	0	0	1
Matr3	Thoc2	10090.ENSMUSP00000125761	10090.ENSMUSP00000044677	0	0	0	0	0.226	0	0	0.481	0.581	Q8K310	B1AZI6	1	0	0	1
Matr3	Rbmxl1	10090.ENSMUSP00000125761	10090.ENSMUSP00000048153	0	0	0	0	0.122	0.102	0	0.374	0.463	Q8K310	Q91VM5	1	0	0	1
Matr3	Polr2a	10090.ENSMUSP00000125761	10090.ENSMUSP00000050771	0	0	0	0	0.082	0.073	0	0.47	0.51	Q8K310	P08775	1	0	0	1
Matr3	Zfp207	10090.ENSMUSP00000125761	10090.ENSMUSP00000054168	0	0	0	0	0.522	0	0	0	0.522	Q8K310	Q9JMD0	1	0	0	1
Matr3	Ubqln2	10090.ENSMUSP00000125761	10090.ENSMUSP00000056888	0	0	0	0	0.053	0.098	0	0.715	0.735	Q8K310	Q9QZM0	1	0	0	1
Matr3	Vapb	10090.ENSMUSP00000125761	10090.ENSMUSP00000064699	0	0	0	0	0	0.099	0	0.606	0.63	Q8K310	Q9QY76	1	0	0	1
Matr3	Ybx1	10090.ENSMUSP00000125761	10090.ENSMUSP00000078589	0	0	0	0	0.093	0.107	0	0.512	0.57	Q8K310	P62960	1	0	0	1
Matr3	U2surp	10090.ENSMUSP00000125761	10090.ENSMUSP00000078602	0	0	0	0	0.391	0	0	0.155	0.464	Q8K310	Q6NV83	1	0	0	1
Matr3	Morf4l1	10090.ENSMUSP00000125761	10090.ENSMUSP00000082346	0	0	0	0	0.595	0.136	0	0.087	0.652	Q8K310	P60762	1	0	0	1
Matr3	Safb	10090.ENSMUSP00000125761	10090.ENSMUSP00000092849	0	0	0	0	0.137	0.096	0	0.404	0.495	Q8K310	D3YXK2	1	0	0	1
Matr3	Srsf3	10090.ENSMUSP00000125761	10090.ENSMUSP00000117045	0	0	0	0	0.402	0.114	0	0.355	0.628	Q8K310	P84104	1	0	0	1
Matr3	Zfr	10090.ENSMUSP00000125761	10090.ENSMUSP00000118911	0	0	0	0	0.464	0.098	0	0.15	0.553	Q8K310	O88532	1	0	0	1
Matr3	Ssb	10090.ENSMUSP00000125761	10090.ENSMUSP00000130313	0	0	0	0	0.322	0	0	0.152	0.401	Q8K310	P32067	1	0	0	1
Matr3	Syncrip	10090.ENSMUSP00000125761	10090.ENSMUSP00000133649	0	0	0	0	0.226	0.109	0	0.354	0.515	Q8K310	Q7TMK9	1	0	0	1
Mbp	Stim1	10090.ENSMUSP00000046185	10090.ENSMUSP00000033289	0	0	0	0	0.047	0	0	0.497	0.5	P04370	P70302	1	0	0	1
Mbp	Qk	10090.ENSMUSP00000046185	10090.ENSMUSP00000156511	0	0	0	0	0.074	0	0	0.389	0.41	P04370	Q9QYS9	1	0	0	1
Mbp	Rtn4r	10090.ENSMUSP00000046185	10090.ENSMUSP00000062924	0	0	0	0	0.078	0	0	0.46	0.481	P04370	Q99PI8	1	0	0	1
Mrpl49	Timm10	10090.ENSMUSP00000007482	10090.ENSMUSP00000028470	0	0	0	0	0.381	0.071	0	0	0.4	Q9CQ40	P62073	1	0	0	1
Mrpl49	Msrb2	10090.ENSMUSP00000007482	10090.ENSMUSP00000023856	0	0	0	0	0.104	0.377	0	0	0.417	Q9CQ40	Q78J03	1	0	0	1
Mrpl49	Nhp2	10090.ENSMUSP00000007482	10090.ENSMUSP00000120014	0	0	0	0	0.171	0.089	0	0.335	0.454	Q9CQ40	Q9CRB2	1	0	0	1
Mrpl49	Timm8b	10090.ENSMUSP00000007482	10090.ENSMUSP00000039335	0	0	0	0	0.288	0	0	0.271	0.459	Q9CQ40	P62077	1	0	0	1
Mrpl49	Oog1	10090.ENSMUSP00000007482	10090.ENSMUSP00000093165	0	0	0	0	0.119	0.374	0	0.116	0.469	Q9CQ40	E9Q5G7	1	0	0	1
Mrpl49	Mrps36	10090.ENSMUSP00000007482	10090.ENSMUSP00000104957	0	0	0	0	0.227	0.329	0	0.153	0.522	Q9CQ40	Q9CQX8	1	0	0	1
Mrpl49	Rpl27a	10090.ENSMUSP00000007482	10090.ENSMUSP00000123410	0	0	0	0	0.13	0.371	0	0.266	0.563	Q9CQ40	P14115	1	0	0	1
Mrpl49	Rpl10	10090.ENSMUSP00000007482	10090.ENSMUSP00000082055	0	0	0	0	0.106	0.558	0	0.093	0.61	Q9CQ40	Q6ZWV3	1	0	0	1
Mrpl49	Timm10b	10090.ENSMUSP00000007482	10090.ENSMUSP00000102395	0	0	0	0	0.509	0	0	0.238	0.61	Q9CQ40	Q9WV96	1	0	0	1
Mrpl49	Rps29	10090.ENSMUSP00000007482	10090.ENSMUSP00000038352	0	0	0	0	0.082	0.706	0	0.062	0.724	Q9CQ40	P62274	1	0	0	1
Mrpl49	Mtif2	10090.ENSMUSP00000007482	10090.ENSMUSP00000090926	0	0	0	0	0.053	0.666	0	0.324	0.767	Q9CQ40	Q91YJ5	1	0	0	1
Mrpl49	Mrps21	10090.ENSMUSP00000007482	10090.ENSMUSP00000066990	0	0	0	0	0.097	0.757	0	0.067	0.777	Q9CQ40	P58059	1	0	0	1
Mrpl49	Rpl17	10090.ENSMUSP00000007482	10090.ENSMUSP00000157556	0	0	0	0	0.123	0.725	0	0.195	0.788	Q9CQ40	Q9CPR4	1	0	0	1
Mrpl49	Mrps17	10090.ENSMUSP00000007482	10090.ENSMUSP00000112779	0	0	0	0	0.237	0.753	0	0	0.803	Q9CQ40	Q9CQE3	1	0	0	1
Mrpl49	Mrps24	10090.ENSMUSP00000007482	10090.ENSMUSP00000119535	0	0	0	0	0.228	0.757	0	0	0.804	Q9CQ40	Q9CQV5	1	0	0	1
Mrpl49	Mrps6	10090.ENSMUSP00000007482	10090.ENSMUSP00000037631	0	0	0	0	0.19	0.788	0	0	0.821	Q9CQ40	P58064	1	0	0	1
Mrpl49	Timm9	10090.ENSMUSP00000007482	10090.ENSMUSP00000126298	0	0	0	0	0.637	0	0	0.527	0.821	Q9CQ40	Q9WV98	1	0	0	1
Mrpl49	Rps17	10090.ENSMUSP00000007482	10090.ENSMUSP00000079628	0	0	0	0	0.059	0.788	0	0.196	0.825	Q9CQ40	P63276	1	0	0	1
Mrpl49	Mrpl53	10090.ENSMUSP00000007482	10090.ENSMUSP00000109571	0	0	0	0	0.218	0.785	0	0	0.825	Q9CQ40	Q9D1H8	1	0	0	1
Mrpl49	Mrpl51	10090.ENSMUSP00000007482	10090.ENSMUSP00000032485	0	0	0	0	0.236	0.811	0	0.79	0.967	Q9CQ40	Q9CPY1	1	0	0	1
Mrpl49	Mrpl50	10090.ENSMUSP00000007482	10090.ENSMUSP00000062476	0	0	0	0	0.637	0.833	0	0.521	0.968	Q9CQ40	Q8VDT9	1	0	0	1
Mrpl49	Mrps11	10090.ENSMUSP00000007482	10090.ENSMUSP00000032840	0	0	0	0	0.246	0.965	0	0	0.972	Q9CQ40	Q9DCA2	1	0	0	1
Mrpl49	Mrps35	10090.ENSMUSP00000007482	10090.ENSMUSP00000048348	0	0	0	0	0.366	0.965	0	0.163	0.979	Q9CQ40	Q8BJZ4	1	0	0	1
Mrpl49	Mrps15	10090.ENSMUSP00000007482	10090.ENSMUSP00000030675	0	0	0	0	0.174	0.978	0	0.138	0.982	Q9CQ40	Q9DC71	1	0	0	1
Mrpl49	Mrps12	10090.ENSMUSP00000007482	10090.ENSMUSP00000132443	0	0	0	0	0.563	0.961	0	0.118	0.983	Q9CQ40	O35680	1	0	0	1
Mrpl49	Mrps16	10090.ENSMUSP00000007482	10090.ENSMUSP00000055619	0	0	0	0	0.394	0.978	0	0.105	0.987	Q9CQ40	Q9CPX7	1	0	0	1
Myh10	S100a4	10090.ENSMUSP00000099671	10090.ENSMUSP00000001046	0	0	0	0	0	0.559	0	0.231	0.646	Q61879	P07091	1	0	0	1
Myh10	Myh14	10090.ENSMUSP00000099671	10090.ENSMUSP00000046059	0	0	0.055	0.97	0	0.066	0.9	0.13	0.913	Q61879	Q6URW6	1	0	0	1
Myh10	Neo1	10090.ENSMUSP00000099671	10090.ENSMUSP00000063656	0	0	0	0	0.103	0	0.7	0.069	0.727	Q61879	P97798	1	0	0	1
Myh10	S100a16	10090.ENSMUSP00000099671	10090.ENSMUSP00000096510	0	0	0	0	0	0.467	0	0.048	0.47	Q61879	Q9D708	1	0	0	1
Myh10	Tjp1	10090.ENSMUSP00000099671	10090.ENSMUSP00000099652	0	0	0	0	0.074	0	0	0.381	0.402	Q61879	P39447	1	0	0	1
Myh10	Shroom3	10090.ENSMUSP00000099671	10090.ENSMUSP00000108678	0	0	0	0	0.048	0.054	0	0.507	0.517	Q61879	Q9QXN0	1	0	0	1
Myh10	Tpm2	10090.ENSMUSP00000099671	10090.ENSMUSP00000103546	0	0	0	0	0.149	0.251	0	0.381	0.571	Q61879	P58774	1	0	0	1
Myh10	Myo18a	10090.ENSMUSP00000099671	10090.ENSMUSP00000130696	0	0	0	0.64	0.041	0.051	0.54	0.234	0.636	Q61879	Q9JMH9	1	0	0	1
Myh10	Ttn	10090.ENSMUSP00000099671	10090.ENSMUSP00000107477	0	0	0	0	0.091	0.098	0.9	0.266	0.931	Q61879	A2ASS6	1	0	0	1
Myh10	Myh11	10090.ENSMUSP00000099671	10090.ENSMUSP00000155052	0	0	0.051	0.979	0.057	0	0.9	0.367	0.935	Q61879	O08638	1	0	0	1
Myh9	S100a4	10090.ENSMUSP00000016771	10090.ENSMUSP00000001046	0	0	0	0	0.099	0.907	0	0.963	0.996	Q8VDD5	P07091	1	0	0	1
Myh9	Shroom3	10090.ENSMUSP00000016771	10090.ENSMUSP00000108678	0	0	0	0	0.079	0.058	0	0.392	0.427	Q8VDD5	Q9QXN0	1	0	0	1
Myh9	Thyn1	10090.ENSMUSP00000016771	10090.ENSMUSP00000150823	0	0	0	0	0.041	0	0	0.44	0.44	Q8VDD5	Q91YJ3	1	0	0	1
Myh9	Wasf2	10090.ENSMUSP00000016771	10090.ENSMUSP00000081263	0	0	0	0	0.159	0	0	0.408	0.482	Q8VDD5	Q8BH43	1	0	0	1
Myh9	Snap23	10090.ENSMUSP00000016771	10090.ENSMUSP00000112138	0	0	0	0	0.042	0	0	0.514	0.514	Q8VDD5	O09044	1	0	0	1
Myh9	S100a16	10090.ENSMUSP00000016771	10090.ENSMUSP00000096510	0	0	0	0	0	0.467	0	0.171	0.539	Q8VDD5	Q9D708	1	0	0	1
Myh9	Myo18a	10090.ENSMUSP00000016771	10090.ENSMUSP00000130696	0	0	0	0.64	0.051	0.06	0.54	0.234	0.643	Q8VDD5	Q9JMH9	1	0	0	1
Myh9	Tpm2	10090.ENSMUSP00000016771	10090.ENSMUSP00000103546	0	0	0	0	0.149	0.251	0	0.626	0.741	Q8VDD5	P58774	1	0	0	1
Myh9	Ttn	10090.ENSMUSP00000016771	10090.ENSMUSP00000107477	0	0	0	0	0.091	0.098	0.9	0.259	0.931	Q8VDD5	A2ASS6	1	0	0	1
Myo5a	Rab3ip	10090.ENSMUSP00000116028	10090.ENSMUSP00000020375	0	0	0	0	0	0.138	0	0.414	0.473	Q99104	Q68EF0	1	0	0	1
Myo5a	Rpgrip1l	10090.ENSMUSP00000116028	10090.ENSMUSP00000042702	0	0	0	0	0.057	0	0	0.472	0.48	Q99104	Q8CG73	1	0	0	1
Myo5a	Rilpl1	10090.ENSMUSP00000116028	10090.ENSMUSP00000050014	0	0	0	0	0	0	0	0.421	0.421	Q99104	Q9JJC6	1	0	0	1
Myo5a	Taok1	10090.ENSMUSP00000116028	10090.ENSMUSP00000055470	0	0	0	0	0.077	0.05	0	0.467	0.491	Q99104	Q5F2E8	1	0	0	1
Myo5a	Rab11fip1	10090.ENSMUSP00000116028	10090.ENSMUSP00000058042	0	0	0	0	0.083	0.118	0	0.354	0.432	Q99104	Q9D620	1	0	0	1
Myo5a	Rab11fip2	10090.ENSMUSP00000116028	10090.ENSMUSP00000059978	0	0	0	0	0.111	0.118	0	0.559	0.624	Q99104	G3XA57	1	0	0	1
Myo5a	Neo1	10090.ENSMUSP00000116028	10090.ENSMUSP00000063656	0	0	0	0	0.055	0	0	0.415	0.423	Q99104	P97798	1	0	0	1
Myo5a	Ybx1	10090.ENSMUSP00000116028	10090.ENSMUSP00000078589	0	0	0	0	0	0.05	0	0.42	0.425	Q99104	P62960	1	0	0	1
Myo5a	Rab11fip5	10090.ENSMUSP00000116028	10090.ENSMUSP00000145402	0	0	0	0	0.151	0	0	0.364	0.437	Q99104	Q8R361	1	0	0	1
Naca	Pdzd11	10090.ENSMUSP00000089680	10090.ENSMUSP00000015812	0	0	0	0	0.05	0	0	0.46	0.465	Q60817	Q9CZG9	1	0	0	1
Naca	Rpl19	10090.ENSMUSP00000089680	10090.ENSMUSP00000017548	0	0	0	0	0.948	0.649	0	0	0.981	Q60817	P84099	1	0	0	1
Naca	Rps26	10090.ENSMUSP00000089680	10090.ENSMUSP00000026420	0.104	0	0	0	0.88	0	0	0.057	0.89	Q60817	P62855	1	0	0	1
Naca	Rps29	10090.ENSMUSP00000089680	10090.ENSMUSP00000038352	0	0	0	0	0.624	0	0	0	0.624	Q60817	P62274	1	0	0	1
Naca	Serbp1	10090.ENSMUSP00000089680	10090.ENSMUSP00000039110	0	0	0	0	0.431	0	0	0	0.431	Q60817	Q9CY58	1	0	0	1
Naca	Rpl21	10090.ENSMUSP00000089680	10090.ENSMUSP00000041652	0	0	0	0	0.911	0.649	0	0.07	0.968	Q60817	O09167	1	0	0	1
Naca	Rpl22l1	10090.ENSMUSP00000089680	10090.ENSMUSP00000043111	0	0	0	0	0.426	0.283	0	0	0.571	Q60817	Q9D7S7	1	0	0	1
Naca	Nacad	10090.ENSMUSP00000089680	10090.ENSMUSP00000049490	0	0	0.145	0.585	0	0	0.36	0	0.429	Q60817	Q5SWP3	1	0	0	1
Naca	Rpl18a	10090.ENSMUSP00000089680	10090.ENSMUSP00000058368	0	0	0	0	0.911	0.649	0	0.057	0.967	Q60817	P62717	1	0	0	1
Naca	Rps21	10090.ENSMUSP00000089680	10090.ENSMUSP00000058432	0	0	0	0	0.897	0.065	0	0.07	0.903	Q60817	Q9CQR2	1	0	0	1
Naca	Rpl37a	10090.ENSMUSP00000089680	10090.ENSMUSP00000058919	0	0	0	0	0.583	0.649	0	0	0.847	Q60817	P61514	1	0	0	1
Naca	Rps15	10090.ENSMUSP00000089680	10090.ENSMUSP00000069004	0.043	0	0	0	0.935	0.088	0	0	0.939	Q60817	P62843	1	0	0	1
Naca	Rps17	10090.ENSMUSP00000089680	10090.ENSMUSP00000079628	0	0	0	0	0.835	0	0	0	0.835	Q60817	P63276	1	0	0	1
Naca	Rpl10	10090.ENSMUSP00000089680	10090.ENSMUSP00000082055	0.062	0	0	0	0.823	0.463	0	0	0.903	Q60817	Q6ZWV3	1	0	0	1
Naca	Rpl34	10090.ENSMUSP00000089680	10090.ENSMUSP00000086614	0	0	0	0	0.905	0.649	0	0	0.965	Q60817	Q9D1R9	1	0	0	1
Naca	Pfdn5	10090.ENSMUSP00000089680	10090.ENSMUSP00000129178	0	0	0	0	0.35	0	0	0.118	0.402	Q60817	Q9WU28	1	0	0	1
Naca	Nhp2	10090.ENSMUSP00000089680	10090.ENSMUSP00000120014	0	0	0	0	0.38	0.281	0	0.053	0.541	Q60817	Q9CRB2	1	0	0	1
Naca	Rpl27a	10090.ENSMUSP00000089680	10090.ENSMUSP00000123410	0	0	0	0	0.534	0.416	0	0	0.716	Q60817	P14115	1	0	0	1
Naca	Rpl7l1	10090.ENSMUSP00000089680	10090.ENSMUSP00000092888	0	0	0	0	0.479	0.542	0	0	0.751	Q60817	Q9D8M4	1	0	0	1
Naca	Rpl29	10090.ENSMUSP00000089680	10090.ENSMUSP00000117834	0	0	0	0	0.621	0.548	0	0	0.821	Q60817	P47915	1	0	0	1
Naca	Rpl36al	10090.ENSMUSP00000089680	10090.ENSMUSP00000106249	0	0	0	0	0.754	0.416	0	0	0.85	Q60817	P83882	1	0	0	1
Naca	Rps10	10090.ENSMUSP00000089680	10090.ENSMUSP00000110532	0	0	0	0	0.852	0.077	0	0.058	0.86	Q60817	P63325	1	0	0	1
Naca	Rpl38	10090.ENSMUSP00000089680	10090.ENSMUSP00000102209	0	0	0	0	0.647	0.649	0	0.059	0.873	Q60817	Q9JJI8	1	0	0	1
Naca	Rps27a	10090.ENSMUSP00000089680	10090.ENSMUSP00000099909	0	0	0	0	0.894	0.059	0	0.22	0.916	Q60817	P62983	1	0	0	1
Naca	Rps24	10090.ENSMUSP00000089680	10090.ENSMUSP00000152944	0	0	0	0	0.919	0.066	0	0.068	0.924	Q60817	P62849	1	0	0	1
Naca	Rpl17	10090.ENSMUSP00000089680	10090.ENSMUSP00000157556	0	0	0	0	0.9	0.542	0	0.167	0.958	Q60817	Q9CPR4	1	0	0	1
Naca	Rpl14	10090.ENSMUSP00000089680	10090.ENSMUSP00000131489	0	0	0	0	0.903	0.649	0	0	0.964	Q60817	Q9CR57	1	0	0	1
Naca	Rpl32	10090.ENSMUSP00000089680	10090.ENSMUSP00000145350	0	0	0	0	0.909	0.654	0	0.049	0.967	Q60817	P62911	1	0	0	1
Naca	Rpl30	10090.ENSMUSP00000089680	10090.ENSMUSP00000106014	0	0	0	0	0.912	0.649	0	0.053	0.968	Q60817	P62889	1	0	0	1
Naca	Rpl18	10090.ENSMUSP00000089680	10090.ENSMUSP00000147816	0	0	0	0	0.952	0.649	0	0.102	0.983	Q60817	P35980	1	0	0	1
Ncan	Rtn4r	10090.ENSMUSP00000002412	10090.ENSMUSP00000062924	0	0	0	0	0.057	0.098	0	0.365	0.412	P55066	Q99PI8	1	0	0	1
Ncl	Ncor1	10090.ENSMUSP00000027438	10090.ENSMUSP00000018645	0	0	0	0	0.144	0	0	0.429	0.491	P09405	Q60974	1	0	0	1
Ncl	Pabpn1	10090.ENSMUSP00000027438	10090.ENSMUSP00000022808	0	0	0	0	0.114	0.155	0	0.32	0.447	P09405	Q8CCS6	1	0	0	1
Ncl	Snrpa	10090.ENSMUSP00000027438	10090.ENSMUSP00000079228	0	0	0	0	0.07	0.042	0	0.386	0.405	P09405	Q62189	1	0	0	1
Ncl	Rbmxl1	10090.ENSMUSP00000027438	10090.ENSMUSP00000048153	0	0	0.19	0.574	0.152	0.127	0	0.13	0.409	P09405	Q91VM5	1	0	0	1
Ncl	Nufip2	10090.ENSMUSP00000027438	10090.ENSMUSP00000098365	0	0	0	0	0.057	0.116	0	0.369	0.428	P09405	Q5F2E7	1	0	0	1
Ncl	Trp53bp2	10090.ENSMUSP00000027438	10090.ENSMUSP00000112508	0	0	0	0	0	0	0	0.433	0.433	P09405	Q8CG79	1	0	0	1
Ncl	Nup62	10090.ENSMUSP00000027438	10090.ENSMUSP00000056785	0	0	0	0	0.164	0.132	0	0.291	0.441	P09405	Q63850	1	0	0	1
Ncl	Ncor2	10090.ENSMUSP00000027438	10090.ENSMUSP00000083250	0	0	0	0	0.052	0	0	0.436	0.443	P09405	Q9WU42	1	0	0	1
Ncl	Nhp2	10090.ENSMUSP00000027438	10090.ENSMUSP00000120014	0	0	0	0	0.249	0.107	0	0.237	0.444	P09405	Q9CRB2	1	0	0	1
Ncl	Rpl30	10090.ENSMUSP00000027438	10090.ENSMUSP00000106014	0	0	0	0	0.199	0.074	0	0.311	0.445	P09405	P62889	1	0	0	1
Ncl	Ubap2l	10090.ENSMUSP00000027438	10090.ENSMUSP00000066138	0	0	0	0	0.379	0.078	0	0.111	0.446	P09405	Q80X50	1	0	0	1
Ncl	Prrc2c	10090.ENSMUSP00000027438	10090.ENSMUSP00000138433	0	0	0	0	0.447	0	0	0.129	0.498	P09405	Q3TLH4	1	0	0	1
Ncl	Utp14a	10090.ENSMUSP00000027438	10090.ENSMUSP00000079538	0	0	0	0	0.154	0	0.4	0.148	0.53	P09405	Q640M1	1	0	0	1
Ncl	Top1	10090.ENSMUSP00000027438	10090.ENSMUSP00000105094	0	0	0	0	0.213	0.267	0	0.264	0.539	P09405	Q04750	1	0	0	1
Ncl	Rpl21	10090.ENSMUSP00000027438	10090.ENSMUSP00000041652	0	0	0	0	0.224	0.071	0	0.434	0.557	P09405	O09167	1	0	0	1
Ncl	Rbm3	10090.ENSMUSP00000027438	10090.ENSMUSP00000038964	0	0	0.108	0.78	0.193	0.127	0	0.404	0.575	P09405	O89086	1	0	0	1
Ncl	Srsf3	10090.ENSMUSP00000027438	10090.ENSMUSP00000117045	0	0	0	0	0.493	0.052	0	0.21	0.587	P09405	P84104	1	0	0	1
Ncl	Utp6	10090.ENSMUSP00000027438	10090.ENSMUSP00000046643	0	0	0	0	0.222	0	0.4	0.19	0.589	P09405	Q8VCY6	1	0	0	1
Ncl	Polr2a	10090.ENSMUSP00000027438	10090.ENSMUSP00000050771	0	0	0	0	0.105	0.195	0	0.516	0.621	P09405	P08775	1	0	0	1
Ncl	Stau1	10090.ENSMUSP00000027438	10090.ENSMUSP00000104861	0	0	0	0	0	0.43	0	0.368	0.624	P09405	Q9Z108	1	0	0	1
Ncl	Syncrip	10090.ENSMUSP00000027438	10090.ENSMUSP00000133649	0	0	0	0.556	0.492	0.25	0	0.181	0.66	P09405	Q7TMK9	1	0	0	1
Ncl	Smarca5	10090.ENSMUSP00000027438	10090.ENSMUSP00000044361	0	0	0	0	0.34	0.078	0	0.551	0.703	P09405	Q91ZW3	1	0	0	1
Ncl	Nolc1	10090.ENSMUSP00000027438	10090.ENSMUSP00000128331	0	0	0	0	0.512	0	0	0.583	0.788	P09405	E9Q5C9	1	0	0	1
Ncl	Nop56	10090.ENSMUSP00000027438	10090.ENSMUSP00000099487	0	0	0	0	0.453	0.124	0.4	0.436	0.816	P09405	Q9D6Z1	1	0	0	1
Ncl	Ssb	10090.ENSMUSP00000027438	10090.ENSMUSP00000130313	0	0	0	0	0.523	0.168	0	0.618	0.835	P09405	P32067	1	0	0	1
Ncl	Nop58	10090.ENSMUSP00000027438	10090.ENSMUSP00000140250	0	0	0	0	0.599	0.141	0.4	0.364	0.851	P09405	Q6DFW4	1	0	0	1
Ncl	Serbp1	10090.ENSMUSP00000027438	10090.ENSMUSP00000039110	0	0	0	0	0.836	0.227	0	0.193	0.889	P09405	Q9CY58	1	0	0	1
Ncl	Ybx1	10090.ENSMUSP00000027438	10090.ENSMUSP00000078589	0	0	0	0	0.24	0.254	0	0.919	0.95	P09405	P62960	1	0	0	1
Ndufa2	Nedd8	10090.ENSMUSP00000014438	10090.ENSMUSP00000010520	0	0	0	0	0.537	0.042	0	0.07	0.551	Q9CQ75	P29595	1	0	0	1
Ndufa2	Rpl36al	10090.ENSMUSP00000014438	10090.ENSMUSP00000106249	0	0	0	0	0.34	0	0	0.171	0.429	Q9CQ75	P83882	1	0	0	1
Ndufa2	Pdcd5	10090.ENSMUSP00000014438	10090.ENSMUSP00000113761	0	0	0	0	0.408	0	0	0.1	0.445	Q9CQ75	P56812	1	0	0	1
Ndufa2	Rps29	10090.ENSMUSP00000014438	10090.ENSMUSP00000038352	0	0	0	0	0.458	0	0	0.085	0.483	Q9CQ75	P62274	1	0	0	1
Ndufa2	Timm13	10090.ENSMUSP00000014438	10090.ENSMUSP00000020440	0	0	0	0	0.394	0	0	0.23	0.513	Q9CQ75	P62075	1	0	0	1
Ndufa2	Rpl38	10090.ENSMUSP00000014438	10090.ENSMUSP00000102209	0	0	0	0	0.508	0.068	0	0	0.522	Q9CQ75	Q9JJI8	1	0	0	1
Ndufa2	Uqcc2	10090.ENSMUSP00000014438	10090.ENSMUSP00000025045	0	0	0	0	0.377	0	0	0.309	0.551	Q9CQ75	Q9CQY6	1	0	0	1
Ndufa2	Srsf9	10090.ENSMUSP00000014438	10090.ENSMUSP00000031513	0	0	0	0	0.074	0.561	0	0	0.576	Q9CQ75	Q9D0B0	1	0	0	1
Ndufa2	Trir	10090.ENSMUSP00000014438	10090.ENSMUSP00000044129	0	0	0	0	0.315	0.556	0	0.074	0.693	Q9CQ75	Q9D735	1	0	0	1
Ndufa2	Timm8b	10090.ENSMUSP00000014438	10090.ENSMUSP00000039335	0	0	0	0	0.644	0	0	0.349	0.758	Q9CQ75	P62077	1	0	0	1
Ndufa2	Ndufaf4	10090.ENSMUSP00000014438	10090.ENSMUSP00000029925	0	0	0	0	0.126	0	0.9	0.459	0.948	Q9CQ75	Q9D1H6	1	0	0	1
Ndufa2	Ndufaf2	10090.ENSMUSP00000014438	10090.ENSMUSP00000130532	0	0	0	0	0.139	0.534	0.9	0.564	0.98	Q9CQ75	Q59J78	1	0	0	1
Ndufa2	Ndufv3	10090.ENSMUSP00000014438	10090.ENSMUSP00000049000	0	0	0	0	0.682	0.99	0.9	0.724	0.999	Q9CQ75	Q8BK30	1	0	0	1
Ndufa2	Ndufs5	10090.ENSMUSP00000014438	10090.ENSMUSP00000101813	0	0	0	0	0.859	0.99	0.72	0.545	0.999	Q9CQ75	Q99LY9	1	0	0	1
Ndufa2	Ndufb6	10090.ENSMUSP00000014438	10090.ENSMUSP00000092746	0	0	0	0	0.73	0.928	0.9	0.803	0.999	Q9CQ75	Q3UIU2	1	0	0	1
Ndufa4	Nedd8	10090.ENSMUSP00000144932	10090.ENSMUSP00000010520	0	0	0	0	0.47	0.053	0	0.065	0.49	Q62425	P29595	1	0	0	1
Ndufa4	Ndufaf4	10090.ENSMUSP00000144932	10090.ENSMUSP00000029925	0	0	0	0	0.149	0	0.9	0.328	0.937	Q62425	Q9D1H6	1	0	0	1
Ndufa4	Timm8b	10090.ENSMUSP00000144932	10090.ENSMUSP00000039335	0	0	0	0	0.514	0	0	0.39	0.69	Q62425	P62077	1	0	0	1
Ndufa4	Ndufv3	10090.ENSMUSP00000144932	10090.ENSMUSP00000049000	0	0	0	0	0.465	0.248	0.9	0.555	0.979	Q62425	Q8BK30	1	0	0	1
Ndufa4	Ndufb6	10090.ENSMUSP00000144932	10090.ENSMUSP00000092746	0	0	0	0	0.614	0	0.9	0.755	0.989	Q62425	Q3UIU2	1	0	0	1
Ndufa4	Ndufs5	10090.ENSMUSP00000144932	10090.ENSMUSP00000101813	0	0	0	0	0.662	0.292	0.72	0.457	0.958	Q62425	Q99LY9	1	0	0	1
Ndufa4	Ubl5	10090.ENSMUSP00000144932	10090.ENSMUSP00000125540	0	0	0	0	0.191	0	0	0.42	0.511	Q62425	Q9EPV8	1	0	0	1
Ndufa4	Ndufaf2	10090.ENSMUSP00000144932	10090.ENSMUSP00000130532	0	0	0	0	0.079	0.069	0.9	0.359	0.937	Q62425	Q59J78	1	0	0	1
Ndufa8	Timm13	10090.ENSMUSP00000065352	10090.ENSMUSP00000020440	0	0	0	0	0.22	0	0	0.511	0.602	Q9DCJ5	P62075	1	0	0	1
Ndufa8	Uqcc2	10090.ENSMUSP00000065352	10090.ENSMUSP00000025045	0	0	0	0	0.329	0	0	0.323	0.526	Q9DCJ5	Q9CQY6	1	0	0	1
Ndufa8	Timm10	10090.ENSMUSP00000065352	10090.ENSMUSP00000028470	0	0	0	0	0.321	0	0	0.157	0.404	Q9DCJ5	P62073	1	0	0	1
Ndufa8	Ndufaf4	10090.ENSMUSP00000065352	10090.ENSMUSP00000029925	0	0	0	0	0.146	0.073	0.9	0.509	0.956	Q9DCJ5	Q9D1H6	1	0	0	1
Ndufa8	Srsf9	10090.ENSMUSP00000065352	10090.ENSMUSP00000031513	0	0	0	0	0.057	0.558	0	0	0.565	Q9DCJ5	Q9D0B0	1	0	0	1
Ndufa8	Timm8b	10090.ENSMUSP00000065352	10090.ENSMUSP00000039335	0	0	0	0	0.55	0	0	0.42	0.728	Q9DCJ5	P62077	1	0	0	1
Ndufa8	Trir	10090.ENSMUSP00000065352	10090.ENSMUSP00000044129	0	0	0	0	0.343	0.518	0	0.275	0.75	Q9DCJ5	Q9D735	1	0	0	1
Ndufa8	Ndufv3	10090.ENSMUSP00000065352	10090.ENSMUSP00000049000	0	0	0	0	0.683	0.955	0.9	0.482	0.999	Q9DCJ5	Q8BK30	1	0	0	1
Ndufa8	Timm8a1	10090.ENSMUSP00000065352	10090.ENSMUSP00000050156	0	0	0	0	0.084	0	0	0.471	0.495	Q9DCJ5	Q9WVA2	1	0	0	1
Ndufa8	Ndufaf2	10090.ENSMUSP00000065352	10090.ENSMUSP00000130532	0	0	0	0	0.142	0.534	0.9	0.32	0.969	Q9DCJ5	Q59J78	1	0	0	1
Ndufa8	Ndufb6	10090.ENSMUSP00000065352	10090.ENSMUSP00000092746	0	0	0	0	0.917	0.964	0.9	0.727	0.999	Q9DCJ5	Q3UIU2	1	0	0	1
Ndufa8	Ndufs5	10090.ENSMUSP00000065352	10090.ENSMUSP00000101813	0	0	0	0	0.935	0.977	0.72	0.718	0.999	Q9DCJ5	Q99LY9	1	0	0	1
Ndufb7	Nedd8	10090.ENSMUSP00000037341	10090.ENSMUSP00000010520	0	0	0	0	0.789	0	0	0	0.789	Q9CR61	P29595	1	0	0	1
Ndufb7	Timm13	10090.ENSMUSP00000037341	10090.ENSMUSP00000020440	0	0	0	0	0.436	0	0	0.583	0.755	Q9CR61	P62075	1	0	0	1
Ndufb7	Uqcc2	10090.ENSMUSP00000037341	10090.ENSMUSP00000025045	0	0	0	0	0.391	0	0	0.154	0.463	Q9CR61	Q9CQY6	1	0	0	1
Ndufb7	Timm10	10090.ENSMUSP00000037341	10090.ENSMUSP00000028470	0	0	0	0	0.543	0.31	0	0.111	0.695	Q9CR61	P62073	1	0	0	1
Ndufb7	Srsf9	10090.ENSMUSP00000037341	10090.ENSMUSP00000031513	0	0	0	0	0.053	0.561	0	0	0.566	Q9CR61	Q9D0B0	1	0	0	1
Ndufb7	Timm8b	10090.ENSMUSP00000037341	10090.ENSMUSP00000039335	0	0	0	0	0.363	0	0	0.252	0.503	Q9CR61	P62077	1	0	0	1
Ndufb7	Timm8a1	10090.ENSMUSP00000037341	10090.ENSMUSP00000050156	0	0	0	0	0.152	0	0	0.462	0.524	Q9CR61	Q9WVA2	1	0	0	1
Ndufb7	Trir	10090.ENSMUSP00000037341	10090.ENSMUSP00000044129	0	0	0	0	0.398	0.561	0	0.211	0.773	Q9CR61	Q9D735	1	0	0	1
Ndufb7	Ndufs5	10090.ENSMUSP00000037341	10090.ENSMUSP00000101813	0	0	0	0	0.902	0.99	0.72	0.695	0.999	Q9CR61	Q99LY9	1	0	0	1
Ndufb7	Ndufv3	10090.ENSMUSP00000037341	10090.ENSMUSP00000049000	0	0	0	0	0.79	0.942	0.9	0.483	0.999	Q9CR61	Q8BK30	1	0	0	1
Ndufs4	Uqcc2	10090.ENSMUSP00000022286	10090.ENSMUSP00000025045	0	0	0	0	0.222	0	0	0.268	0.406	Q9CXZ1	Q9CQY6	1	0	0	1
Ndufs4	Timm8b	10090.ENSMUSP00000022286	10090.ENSMUSP00000039335	0	0	0	0	0.382	0	0	0.237	0.509	Q9CXZ1	P62077	1	0	0	1
Ndufs4	Srsf9	10090.ENSMUSP00000022286	10090.ENSMUSP00000031513	0	0	0	0	0.044	0.561	0	0	0.562	Q9CXZ1	Q9D0B0	1	0	0	1
Ndufs4	Trir	10090.ENSMUSP00000022286	10090.ENSMUSP00000044129	0	0	0	0	0.381	0.556	0	0.09	0.728	Q9CXZ1	Q9D735	1	0	0	1
Ndufs4	Ndufv3	10090.ENSMUSP00000022286	10090.ENSMUSP00000049000	0	0	0	0	0.313	0.992	0.9	0.844	0.999	Q9CXZ1	Q8BK30	1	0	0	1
Ndufs4	Ndufs5	10090.ENSMUSP00000022286	10090.ENSMUSP00000101813	0	0	0	0	0.732	0.99	0.72	0.668	0.999	Q9CXZ1	Q99LY9	1	0	0	1
Ndufs6	Timm13	10090.ENSMUSP00000022097	10090.ENSMUSP00000020440	0	0	0	0	0.332	0	0	0.169	0.421	P52503	P62075	1	0	0	1
Ndufs6	Uqcc2	10090.ENSMUSP00000022097	10090.ENSMUSP00000025045	0	0	0	0	0.325	0	0	0.147	0.4	P52503	Q9CQY6	1	0	0	1
Ndufs6	Timm8b	10090.ENSMUSP00000022097	10090.ENSMUSP00000039335	0	0	0	0	0.486	0	0	0.181	0.561	P52503	P62077	1	0	0	1
Ndufs6	Srsf9	10090.ENSMUSP00000022097	10090.ENSMUSP00000031513	0	0	0	0	0.059	0.561	0	0	0.569	P52503	Q9D0B0	1	0	0	1
Ndufs6	Trir	10090.ENSMUSP00000022097	10090.ENSMUSP00000044129	0	0	0	0	0.32	0.549	0	0.102	0.7	P52503	Q9D735	1	0	0	1
Ndufs6	Ndufv3	10090.ENSMUSP00000022097	10090.ENSMUSP00000049000	0	0	0	0	0.702	0.99	0.9	0.891	0.999	P52503	Q8BK30	1	0	0	1
Nebl	Nid2	10090.ENSMUSP00000028080	10090.ENSMUSP00000022340	0	0	0	0	0	0.452	0	0	0.452	Q9DC07	O88322	1	0	0	1
Nebl	Tmod2	10090.ENSMUSP00000028080	10090.ENSMUSP00000069956	0	0	0	0	0.112	0.053	0	0.364	0.419	Q9DC07	Q9JKK7	1	0	0	1
Nebl	Ttn	10090.ENSMUSP00000028080	10090.ENSMUSP00000107477	0	0	0	0	0.055	0.098	0	0.745	0.764	Q9DC07	A2ASS6	1	0	0	1
Nectin1	Nectin3	10090.ENSMUSP00000034510	10090.ENSMUSP00000023334	0	0	0	0.774	0.053	0.602	0.9	0.731	0.988	Q9JKF6	Q9JLB9	1	0	0	1
Nectin1	Tjp1	10090.ENSMUSP00000034510	10090.ENSMUSP00000099652	0	0	0	0	0.046	0.14	0	0.33	0.402	Q9JKF6	P39447	1	0	0	1
Nefh	Stmn2	10090.ENSMUSP00000091061	10090.ENSMUSP00000029002	0	0	0	0	0.116	0.097	0	0.375	0.457	P19246	P55821	1	0	0	1
Nefh	Prph	10090.ENSMUSP00000091061	10090.ENSMUSP00000049303	0	0	0	0.778	0.082	0.052	0.9	0	0.905	P19246	P15331	1	0	0	1
Nefh	Ubqln2	10090.ENSMUSP00000091061	10090.ENSMUSP00000056888	0	0	0	0	0.058	0.098	0	0.413	0.457	P19246	Q9QZM0	1	0	0	1
Nefh	Vapb	10090.ENSMUSP00000091061	10090.ENSMUSP00000064699	0	0	0	0	0.065	0.099	0	0.442	0.488	P19246	Q9QY76	1	0	0	1
Nefl	Tsc1	10090.ENSMUSP00000022639	10090.ENSMUSP00000109500	0	0	0	0	0	0.101	0	0.403	0.44	P08551	Q9EP53	1	0	0	1
Nefl	Stmn2	10090.ENSMUSP00000022639	10090.ENSMUSP00000029002	0	0	0	0	0.311	0.097	0	0.432	0.615	P08551	P55821	1	0	0	1
Nefl	Prph	10090.ENSMUSP00000022639	10090.ENSMUSP00000049303	0	0	0	0.854	0.132	0.051	0.9	0	0.91	P08551	P15331	1	0	0	1
Nefm	Stmn2	10090.ENSMUSP00000022638	10090.ENSMUSP00000029002	0	0	0	0	0.174	0.097	0	0.432	0.539	P08553	P55821	1	0	0	1
Nefm	Prph	10090.ENSMUSP00000022638	10090.ENSMUSP00000049303	0	0	0	0.839	0.09	0.052	0.9	0.046	0.906	P08553	P15331	1	0	0	1
Npm1	Rpl19	10090.ENSMUSP00000075067	10090.ENSMUSP00000017548	0	0	0	0	0.407	0.07	0	0.079	0.448	Q61937	P84099	1	0	0	1
Npm1	Rps26	10090.ENSMUSP00000075067	10090.ENSMUSP00000026420	0	0	0	0	0.423	0.062	0	0.147	0.499	Q61937	P62855	1	0	0	1
Npm1	Serbp1	10090.ENSMUSP00000075067	10090.ENSMUSP00000039110	0	0	0	0	0.5	0.063	0	0.085	0.534	Q61937	Q9CY58	1	0	0	1
Npm1	Rpgrip1l	10090.ENSMUSP00000075067	10090.ENSMUSP00000042702	0	0	0	0	0	0.292	0	0.245	0.443	Q61937	Q8CG73	1	0	0	1
Npm1	Nup62	10090.ENSMUSP00000075067	10090.ENSMUSP00000056785	0	0	0	0	0.126	0.292	0	0.191	0.456	Q61937	Q63850	1	0	0	1
Npm1	Rpl37a	10090.ENSMUSP00000075067	10090.ENSMUSP00000058919	0	0	0	0	0.216	0.21	0	0.167	0.439	Q61937	P61514	1	0	0	1
Npm1	Rps15	10090.ENSMUSP00000075067	10090.ENSMUSP00000069004	0	0	0	0	0.282	0.23	0	0.095	0.456	Q61937	P62843	1	0	0	1
Npm1	Smc2	10090.ENSMUSP00000075067	10090.ENSMUSP00000099979	0	0	0	0	0.307	0	0	0.177	0.405	Q61937	Q8CG48	1	0	0	1
Npm1	Rps10	10090.ENSMUSP00000075067	10090.ENSMUSP00000110532	0	0	0	0	0.35	0.066	0	0.133	0.427	Q61937	P63325	1	0	0	1
Npm1	Rpl30	10090.ENSMUSP00000075067	10090.ENSMUSP00000106014	0	0	0	0	0.389	0	0	0.125	0.443	Q61937	P62889	1	0	0	1
Npm1	Rps27a	10090.ENSMUSP00000075067	10090.ENSMUSP00000099909	0	0	0	0	0.42	0.088	0	0	0.448	Q61937	P62983	1	0	0	1
Npm1	Trp53bp2	10090.ENSMUSP00000075067	10090.ENSMUSP00000112508	0	0	0	0	0.058	0	0	0.444	0.454	Q61937	Q8CG79	1	0	0	1
Npm1	Rpl18	10090.ENSMUSP00000075067	10090.ENSMUSP00000147816	0	0	0	0	0.397	0.095	0	0.09	0.46	Q61937	P35980	1	0	0	1
Npm1	Rpl32	10090.ENSMUSP00000075067	10090.ENSMUSP00000145350	0	0	0	0	0.421	0.061	0	0.106	0.471	Q61937	P62911	1	0	0	1
Npm1	Rps17	10090.ENSMUSP00000075067	10090.ENSMUSP00000079628	0	0	0	0	0.472	0	0	0.057	0.481	Q61937	P63276	1	0	0	1
Npm1	Rps24	10090.ENSMUSP00000075067	10090.ENSMUSP00000152944	0	0	0	0	0.416	0.068	0	0.14	0.491	Q61937	P62849	1	0	0	1
Npm1	Rpl14	10090.ENSMUSP00000075067	10090.ENSMUSP00000131489	0	0	0	0	0.389	0.134	0	0.121	0.494	Q61937	Q9CR57	1	0	0	1
Npm1	Numa1	10090.ENSMUSP00000075067	10090.ENSMUSP00000081912	0	0	0	0	0.167	0.053	0	0.498	0.569	Q61937	E9Q7G0	1	0	0	1
Npm1	Ranbp1	10090.ENSMUSP00000075067	10090.ENSMUSP00000111309	0	0	0	0	0.464	0	0	0.235	0.572	Q61937	P34022	1	0	0	1
Npm1	Ssb	10090.ENSMUSP00000075067	10090.ENSMUSP00000130313	0	0	0	0	0.471	0.212	0	0.19	0.633	Q61937	P32067	1	0	0	1
Npm1	Ybx1	10090.ENSMUSP00000075067	10090.ENSMUSP00000078589	0	0	0	0	0.191	0.273	0	0.512	0.688	Q61937	P62960	1	0	0	1
Npm1	Srsf3	10090.ENSMUSP00000075067	10090.ENSMUSP00000117045	0	0	0	0	0.779	0.042	0	0.142	0.803	Q61937	P84104	1	0	0	1
Nrcam	Nrxn2	10090.ENSMUSP00000020939	10090.ENSMUSP00000109089	0	0	0	0	0.124	0	0	0.433	0.482	Q810U4	E9Q7X7	1	0	0	1
Nrgn	Pcp4	10090.ENSMUSP00000070113	10090.ENSMUSP00000062539	0	0	0	0	0.115	0	0	0.474	0.514	P60761	P63054	1	0	0	1
Nucb1	Ric8a	10090.ENSMUSP00000147383	10090.ENSMUSP00000026558	0	0	0	0	0.117	0	0	0.367	0.417	Q02819	Q3TIR3	1	0	0	1
Nucb1	Os9	10090.ENSMUSP00000147383	10090.ENSMUSP00000128914	0	0	0	0	0.509	0	0	0.148	0.564	Q02819	Q8K2C7	1	0	0	1
Omg	Rtn4r	10090.ENSMUSP00000132918	10090.ENSMUSP00000062924	0	0	0.152	0.564	0.079	0.238	0	0.989	0.992	Q63912	Q99PI8	1	0	0	1
Pabpc1	Scrib	10090.ENSMUSP00000001809	10090.ENSMUSP00000002603	0	0	0	0	0.127	0.092	0	0.313	0.407	P29341	Q80U72	1	0	0	1
Pabpc1	Snrpc	10090.ENSMUSP00000001809	10090.ENSMUSP00000156707	0	0	0	0	0.123	0	0	0.354	0.409	P29341	Q62241	1	0	0	1
Pabpc1	Polr2a	10090.ENSMUSP00000001809	10090.ENSMUSP00000050771	0	0	0	0	0.094	0.195	0	0.256	0.41	P29341	P08775	1	0	0	1
Pabpc1	Rps15	10090.ENSMUSP00000001809	10090.ENSMUSP00000069004	0	0	0	0	0.303	0.071	0	0.173	0.418	P29341	P62843	1	0	0	1
Pabpc1	Sf3b1	10090.ENSMUSP00000001809	10090.ENSMUSP00000027127	0	0	0	0	0.242	0.221	0	0.102	0.423	P29341	Q99NB9	1	0	0	1
Pabpc1	Rps17	10090.ENSMUSP00000001809	10090.ENSMUSP00000079628	0	0	0	0	0.413	0	0	0.109	0.455	P29341	P63276	1	0	0	1
Pabpc1	Srsf3	10090.ENSMUSP00000001809	10090.ENSMUSP00000117045	0	0	0	0	0.237	0.07	0	0.3	0.46	P29341	P84104	1	0	0	1
Pabpc1	Ssb	10090.ENSMUSP00000001809	10090.ENSMUSP00000130313	0	0	0	0	0.188	0.256	0	0.192	0.47	P29341	P32067	1	0	0	1
Pabpc1	Raly	10090.ENSMUSP00000001809	10090.ENSMUSP00000029120	0	0	0	0	0.073	0.355	0	0.221	0.494	P29341	Q64012	1	0	0	1
Pabpc1	Ubap2l	10090.ENSMUSP00000001809	10090.ENSMUSP00000066138	0	0	0	0	0.23	0.095	0	0.343	0.502	P29341	Q80X50	1	0	0	1
Pabpc1	Rps26	10090.ENSMUSP00000001809	10090.ENSMUSP00000026420	0	0	0	0	0.392	0.052	0	0.209	0.504	P29341	P62855	1	0	0	1
Pabpc1	Rnps1	10090.ENSMUSP00000001809	10090.ENSMUSP00000126345	0	0	0	0	0.182	0.155	0	0.345	0.507	P29341	Q99M28	1	0	0	1
Pabpc1	Zc3h14	10090.ENSMUSP00000001809	10090.ENSMUSP00000105732	0	0	0	0	0.073	0.285	0	0.372	0.547	P29341	Q8BJ05	1	0	0	1
Pabpc1	Rps21	10090.ENSMUSP00000001809	10090.ENSMUSP00000058432	0	0	0	0	0.556	0.053	0	0	0.561	P29341	Q9CQR2	1	0	0	1
Pabpc1	Rbm8a	10090.ENSMUSP00000001809	10090.ENSMUSP00000143190	0	0	0	0	0.095	0.427	0	0.227	0.564	P29341	Q9CWZ3	1	0	0	1
Pabpc1	Rbm3	10090.ENSMUSP00000001809	10090.ENSMUSP00000038964	0	0	0.1	0.696	0.186	0.127	0	0.426	0.584	P29341	O89086	1	0	0	1
Pabpc1	Rpl18	10090.ENSMUSP00000001809	10090.ENSMUSP00000147816	0	0	0	0	0.495	0.051	0	0.212	0.59	P29341	P35980	1	0	0	1
Pabpc1	Rps27a	10090.ENSMUSP00000001809	10090.ENSMUSP00000099909	0	0	0	0	0.23	0.096	0.5	0.047	0.624	P29341	P62983	1	0	0	1
Pabpc1	Rpl32	10090.ENSMUSP00000001809	10090.ENSMUSP00000145350	0	0	0	0	0.49	0	0	0.33	0.643	P29341	P62911	1	0	0	1
Pabpc1	Rpl19	10090.ENSMUSP00000001809	10090.ENSMUSP00000017548	0	0	0	0	0.59	0.077	0	0.165	0.656	P29341	P84099	1	0	0	1
Pabpc1	Rps10	10090.ENSMUSP00000001809	10090.ENSMUSP00000110532	0	0	0	0	0.547	0.065	0	0.293	0.674	P29341	P63325	1	0	0	1
Pabpc1	Serbp1	10090.ENSMUSP00000001809	10090.ENSMUSP00000039110	0	0	0	0	0.55	0.089	0	0.48	0.768	P29341	Q9CY58	1	0	0	1
Pabpc1	Stau1	10090.ENSMUSP00000001809	10090.ENSMUSP00000104861	0	0	0	0	0	0.233	0.54	0.432	0.782	P29341	Q9Z108	1	0	0	1
Pabpc1	Stau2	10090.ENSMUSP00000001809	10090.ENSMUSP00000124505	0	0	0	0	0	0.101	0.72	0.336	0.818	P29341	Q8CJ67	1	0	0	1
Pabpc1	Pabpn1	10090.ENSMUSP00000001809	10090.ENSMUSP00000022808	0	0	0	0	0.255	0.343	0	0.788	0.887	P29341	Q8CCS6	1	0	0	1
Pabpc1	Syncrip	10090.ENSMUSP00000001809	10090.ENSMUSP00000133649	0	0	0	0.566	0.154	0.247	0.72	0.532	0.905	P29341	Q7TMK9	1	0	0	1
Pabpc1	Ybx1	10090.ENSMUSP00000001809	10090.ENSMUSP00000078589	0	0	0	0	0.352	0.268	0.72	0.726	0.958	P29341	P62960	1	0	0	1
Parp1	Sf3a1	10090.ENSMUSP00000027777	10090.ENSMUSP00000002198	0	0	0	0	0.587	0	0	0.084	0.606	P11103	Q8K4Z5	1	0	0	1
Parp1	Rad21	10090.ENSMUSP00000027777	10090.ENSMUSP00000022927	0	0	0	0	0.529	0	0	0.257	0.635	P11103	Q61550	1	0	0	1
Parp1	Smarca5	10090.ENSMUSP00000027777	10090.ENSMUSP00000044361	0	0	0	0	0.097	0.155	0	0.299	0.418	P11103	Q91ZW3	1	0	0	1
Parp1	Tomm20	10090.ENSMUSP00000027777	10090.ENSMUSP00000136493	0	0	0	0	0.111	0	0	0.374	0.419	P11103	Q9DCC8	1	0	0	1
Parp1	Smarcal1	10090.ENSMUSP00000027777	10090.ENSMUSP00000047589	0	0	0	0	0.056	0.095	0	0.399	0.442	P11103	Q8BJL0	1	0	0	1
Parp1	Rps27a	10090.ENSMUSP00000027777	10090.ENSMUSP00000099909	0	0	0	0	0.057	0.121	0.5	0.042	0.549	P11103	P62983	1	0	0	1
Parp1	Parp9	10090.ENSMUSP00000027777	10090.ENSMUSP00000110528	0	0	0	0	0.087	0.137	0	0.521	0.589	P11103	Q8CAS9	1	0	0	1
Parp1	Top1	10090.ENSMUSP00000027777	10090.ENSMUSP00000105094	0	0	0	0	0.053	0.417	0	0.843	0.906	P11103	Q04750	1	0	0	1
Parp1	Timeless	10090.ENSMUSP00000027777	10090.ENSMUSP00000058021	0	0	0	0	0.142	0.765	0	0.742	0.943	P11103	Q9R1X4	1	0	0	1
Pcsk1n	Scg5	10090.ENSMUSP00000040342	10090.ENSMUSP00000024005	0	0	0	0	0.184	0	0	0.66	0.71	Q9QXV0	P12961	1	0	0	1
Pcsk1n	Pdyn	10090.ENSMUSP00000040342	10090.ENSMUSP00000028883	0	0	0	0	0.116	0	0	0.424	0.469	Q9QXV0	O35417	1	0	0	1
Pcsk1n	Scg3	10090.ENSMUSP00000040342	10090.ENSMUSP00000034699	0	0	0	0	0.284	0	0	0.597	0.699	Q9QXV0	P47867	1	0	0	1
Pcsk1n	Pmch	10090.ENSMUSP00000040342	10090.ENSMUSP00000044352	0	0	0	0	0	0	0	0.4	0.4	Q9QXV0	P56942	1	0	0	1
Pebp1	Rps29	10090.ENSMUSP00000048425	10090.ENSMUSP00000038352	0	0	0	0	0.213	0.461	0	0	0.558	P70296	P62274	1	0	0	1
Pebp1	Rpl10	10090.ENSMUSP00000048425	10090.ENSMUSP00000082055	0	0	0	0	0.175	0.383	0	0.133	0.52	P70296	Q6ZWV3	1	0	0	1
Pebp1	Rpl17	10090.ENSMUSP00000048425	10090.ENSMUSP00000157556	0	0	0	0	0.126	0.46	0	0.147	0.563	P70296	Q9CPR4	1	0	0	1
Pebp1	Rps17	10090.ENSMUSP00000048425	10090.ENSMUSP00000079628	0	0	0	0	0.144	0.525	0	0.126	0.613	P70296	P63276	1	0	0	1
Pfdn6	Timm13	10090.ENSMUSP00000025163	10090.ENSMUSP00000020440	0	0	0	0	0.715	0	0	0.047	0.717	Q03958	P62075	1	0	0	1
Pfdn6	Rpap3	10090.ENSMUSP00000025163	10090.ENSMUSP00000023104	0	0	0	0	0.165	0.608	0.72	0.911	0.99	Q03958	Q9D706	1	0	0	1
Pfdn6	Sf3b5	10090.ENSMUSP00000025163	10090.ENSMUSP00000100771	0	0	0	0	0.365	0	0	0.19	0.464	Q03958	Q923D4	1	0	0	1
Pfdn6	Timm10	10090.ENSMUSP00000025163	10090.ENSMUSP00000028470	0	0	0	0	0.49	0	0	0	0.49	Q03958	P62073	1	0	0	1
Phactr1	Tspan2	10090.ENSMUSP00000115228	10090.ENSMUSP00000029451	0	0	0	0	0.176	0	0	0.489	0.561	Q2M3X8	Q922J6	1	0	0	1
Pin1	Timm13	10090.ENSMUSP00000034689	10090.ENSMUSP00000020440	0	0	0	0	0.532	0.069	0	0.048	0.549	Q9QUR7	P62075	1	0	0	1
Pin1	Polr2a	10090.ENSMUSP00000034689	10090.ENSMUSP00000050771	0	0	0	0	0	0.654	0	0.358	0.768	Q9QUR7	P08775	1	0	0	1
Ppfia3	Rimbp2	10090.ENSMUSP00000003961	10090.ENSMUSP00000142455	0	0	0	0	0.075	0	0	0.661	0.673	P60469	Q80U40	1	0	0	1
Ppfia3	Rims2	10090.ENSMUSP00000003961	10090.ENSMUSP00000048719	0	0	0	0	0.125	0.1	0	0.621	0.676	P60469	Q9EQZ7	1	0	0	1
Ppfia3	Ptprd	10090.ENSMUSP00000003961	10090.ENSMUSP00000133468	0	0	0	0	0	0.922	0.5	0.263	0.969	P60469	Q64487	1	0	0	1
Prrt2	Taok2	10090.ENSMUSP00000124520	10090.ENSMUSP00000112963	0	0	0	0	0	0	0	0.466	0.466	E9PUL5	Q6ZQ29	1	0	0	1
Psma1	Ubqln4	10090.ENSMUSP00000033008	10090.ENSMUSP00000008748	0	0	0	0	0.091	0.942	0	0.092	0.947	Q9R1P4	Q99NB8	1	0	0	1
Psma1	Rpl30	10090.ENSMUSP00000033008	10090.ENSMUSP00000106014	0	0	0	0	0.244	0	0	0.331	0.473	Q9R1P4	P62889	1	0	0	1
Psma1	Ubqln2	10090.ENSMUSP00000033008	10090.ENSMUSP00000056888	0	0	0	0	0.097	0.421	0	0.103	0.49	Q9R1P4	Q9QZM0	1	0	0	1
Psma1	Ubqln1	10090.ENSMUSP00000033008	10090.ENSMUSP00000050191	0	0	0	0	0.121	0.526	0	0.089	0.588	Q9R1P4	Q8R317	1	0	0	1
Psma1	Ubfd1	10090.ENSMUSP00000033008	10090.ENSMUSP00000033158	0	0	0	0	0.116	0.703	0	0.16	0.76	Q9R1P4	Q78JW9	1	0	0	1
Psma1	Rps27a	10090.ENSMUSP00000033008	10090.ENSMUSP00000099909	0	0	0	0	0.153	0.826	0.5	0.127	0.927	Q9R1P4	P62983	1	0	0	1
Psme1	Rps27a	10090.ENSMUSP00000134735	10090.ENSMUSP00000099909	0	0	0	0	0.12	0	0.5	0.046	0.543	P97371	P62983	1	0	0	1
Ptgds	Ttr	10090.ENSMUSP00000015234	10090.ENSMUSP00000074783	0	0	0	0	0.097	0	0	0.614	0.636	O09114	P07309	1	0	0	1
Ptprz1	Pts	10090.ENSMUSP00000088056	10090.ENSMUSP00000034570	0	0	0	0	0	0.065	0	0.606	0.615	B9EKR1	Q9R1Z7	1	0	0	1
Ptprz1	Rtn4r	10090.ENSMUSP00000088056	10090.ENSMUSP00000062924	0	0	0	0	0.07	0.112	0	0.371	0.436	B9EKR1	Q99PI8	1	0	0	1
Rbfox1	Rbm3	10090.ENSMUSP00000155364	10090.ENSMUSP00000038964	0	0	0.369	0	0	0.095	0	0.228	0.52	Q9JJ43	O89086	1	0	0	1
Rbfox1	Ttn	10090.ENSMUSP00000155364	10090.ENSMUSP00000107477	0	0	0	0	0.293	0	0	0.272	0.463	Q9JJ43	A2ASS6	1	0	0	1
Rbfox1	Snrpc	10090.ENSMUSP00000155364	10090.ENSMUSP00000156707	0	0	0	0	0	0.198	0	0.312	0.425	Q9JJ43	Q62241	1	0	0	1
Rbfox3	Rbm3	10090.ENSMUSP00000017576	10090.ENSMUSP00000038964	0	0	0.481	0	0	0	0	0.138	0.533	Q8BIF2	O89086	1	0	0	1
Rbm39	Sf3a1	10090.ENSMUSP00000105216	10090.ENSMUSP00000002198	0	0	0	0	0.136	0.121	0	0.391	0.497	Q8VH51	Q8K4Z5	1	0	0	1
Rbm39	Sf3b1	10090.ENSMUSP00000105216	10090.ENSMUSP00000027127	0	0	0	0	0.847	0.126	0	0.496	0.926	Q8VH51	Q99NB9	1	0	0	1
Rbm39	Srsf9	10090.ENSMUSP00000105216	10090.ENSMUSP00000031513	0	0	0	0	0.074	0.121	0	0.419	0.486	Q8VH51	Q9D0B0	1	0	0	1
Rbm39	Thoc2	10090.ENSMUSP00000105216	10090.ENSMUSP00000044677	0	0	0	0	0.269	0	0	0.263	0.438	Q8VH51	B1AZI6	1	0	0	1
Rbm39	Zfp207	10090.ENSMUSP00000105216	10090.ENSMUSP00000054168	0	0	0	0	0.599	0	0	0.119	0.632	Q8VH51	Q9JMD0	1	0	0	1
Rbm39	Ybx1	10090.ENSMUSP00000105216	10090.ENSMUSP00000078589	0	0	0	0	0.066	0.099	0	0.506	0.547	Q8VH51	P62960	1	0	0	1
Rbm39	Snrpa	10090.ENSMUSP00000105216	10090.ENSMUSP00000079228	0	0	0	0	0.116	0.139	0	0.481	0.571	Q8VH51	Q62189	1	0	0	1
Rbm39	S100a16	10090.ENSMUSP00000105216	10090.ENSMUSP00000096510	0	0	0	0	0	0.05	0	0.514	0.518	Q8VH51	Q9D708	1	0	0	1
Rbm39	Ubl5	10090.ENSMUSP00000105216	10090.ENSMUSP00000125540	0	0	0	0	0.043	0.061	0.4	0	0.413	Q8VH51	Q9EPV8	1	0	0	1
Rbm39	Snrpa1	10090.ENSMUSP00000105216	10090.ENSMUSP00000117947	0	0	0	0	0.113	0.121	0	0.336	0.438	Q8VH51	P57784	1	0	0	1
Rbm39	Sf3a2	10090.ENSMUSP00000105216	10090.ENSMUSP00000117160	0	0	0	0	0.096	0.294	0	0.197	0.443	Q8VH51	Q62203	1	0	0	1
Rbm39	Snrpc	10090.ENSMUSP00000105216	10090.ENSMUSP00000156707	0	0	0	0	0.114	0.093	0	0.368	0.448	Q8VH51	Q62241	1	0	0	1
Rbm39	Rnps1	10090.ENSMUSP00000105216	10090.ENSMUSP00000126345	0	0	0	0.587	0.128	0.245	0.4	0.084	0.59	Q8VH51	Q99M28	1	0	0	1
Rbm39	Srsf3	10090.ENSMUSP00000105216	10090.ENSMUSP00000117045	0	0	0	0.694	0.533	0.176	0	0.325	0.718	Q8VH51	P84104	1	0	0	1
Rbm39	Srsf5	10090.ENSMUSP00000105216	10090.ENSMUSP00000105980	0	0	0	0.603	0.833	0.093	0	0.243	0.875	Q8VH51	O35326	1	0	0	1
Rbm39	Sf1	10090.ENSMUSP00000105216	10090.ENSMUSP00000121309	0	0	0	0	0.215	0.168	0.8	0.274	0.892	Q8VH51	Q64213	1	0	0	1
Rbm39	Srrm1	10090.ENSMUSP00000105216	10090.ENSMUSP00000125003	0	0	0	0	0.285	0.069	0.8	0.527	0.928	Q8VH51	Q52KI8	1	0	0	1
Rbm39	Rbm5	10090.ENSMUSP00000105216	10090.ENSMUSP00000138379	0	0	0	0	0.81	0.082	0.8	0.481	0.979	Q8VH51	Q91YE7	1	0	0	1
Rbmx	Sf3a1	10090.ENSMUSP00000110374	10090.ENSMUSP00000002198	0	0	0	0	0.121	0.236	0	0.258	0.458	Q9WV02	Q8K4Z5	1	0	0	1
Rbmx	Snrpb2	10090.ENSMUSP00000110374	10090.ENSMUSP00000008477	0	0	0	0	0.067	0.232	0	0.254	0.418	Q9WV02	Q9CQI7	1	0	0	1
Rbmx	Srsf9	10090.ENSMUSP00000110374	10090.ENSMUSP00000031513	0	0	0	0.629	0.07	0.189	0.4	0.277	0.629	Q9WV02	Q9D0B0	1	0	0	1
Rbmx	Ythdf1	10090.ENSMUSP00000110374	10090.ENSMUSP00000037808	0	0	0	0	0.046	0.054	0	0.727	0.733	Q9WV02	P59326	1	0	0	1
Rbmx	Scaf4	10090.ENSMUSP00000110374	10090.ENSMUSP00000044472	0	0	0	0	0.054	0.138	0	0.39	0.459	Q9WV02	Q7TSH6	1	0	0	1
Rbmx	Rbmxl1	10090.ENSMUSP00000110374	10090.ENSMUSP00000048153	0	0	0.047	0.986	0.044	0.222	0.9	0.042	0.919	Q9WV02	Q91VM5	1	0	0	1
Rbmx	Ybx1	10090.ENSMUSP00000110374	10090.ENSMUSP00000078589	0	0	0	0	0.061	0.086	0.4	0.315	0.6	Q9WV02	P62960	1	0	0	1
Rbmx	Safb	10090.ENSMUSP00000110374	10090.ENSMUSP00000092849	0	0	0	0	0.094	0.117	0	0.675	0.717	Q9WV02	D3YXK2	1	0	0	1
Rbmx	Zranb2	10090.ENSMUSP00000110374	10090.ENSMUSP00000101673	0	0	0	0	0.067	0.1	0	0.542	0.582	Q9WV02	Q9R020	1	0	0	1
Rbmx	Ythdf3	10090.ENSMUSP00000110374	10090.ENSMUSP00000103983	0	0	0	0	0.052	0.054	0	0.72	0.727	Q9WV02	Q8BYK6	1	0	0	1
Rbmx	Top1	10090.ENSMUSP00000110374	10090.ENSMUSP00000105094	0	0	0	0	0.109	0.075	0	0.888	0.899	Q9WV02	Q04750	1	0	0	1
Rbmx	Srsf5	10090.ENSMUSP00000110374	10090.ENSMUSP00000105980	0	0	0	0.613	0.062	0.218	0.4	0.128	0.565	Q9WV02	O35326	1	0	0	1
Rbmx	Sf3a2	10090.ENSMUSP00000110374	10090.ENSMUSP00000117160	0	0	0	0	0.083	0.246	0	0.204	0.402	Q9WV02	Q62203	1	0	0	1
Rbmx	Srsf3	10090.ENSMUSP00000110374	10090.ENSMUSP00000117045	0	0	0	0.704	0.184	0.14	0.4	0.247	0.64	Q9WV02	P84104	1	0	0	1
Rbmx	Ythdf2	10090.ENSMUSP00000110374	10090.ENSMUSP00000120414	0	0	0	0	0.054	0.054	0	0.715	0.723	Q9WV02	Q91YT7	1	0	0	1
Rida	Ythdf1	10090.ENSMUSP00000022946	10090.ENSMUSP00000037808	0	0	0	0	0	0.096	0	0.499	0.528	P52760	P59326	1	0	0	1
Rida	Ythdf3	10090.ENSMUSP00000022946	10090.ENSMUSP00000103983	0	0	0	0	0	0.101	0	0.578	0.604	P52760	Q8BYK6	1	0	0	1
Rida	Ythdf2	10090.ENSMUSP00000022946	10090.ENSMUSP00000120414	0	0	0	0	0	0.101	0	0.988	0.988	P52760	Q91YT7	1	0	0	1
Rims1	Shank1	10090.ENSMUSP00000095420	10090.ENSMUSP00000103571	0	0	0	0	0.174	0	0	0.31	0.406	Q99NE5	D3YZU1	1	0	0	1
Rims1	Shank2	10090.ENSMUSP00000095420	10090.ENSMUSP00000101520	0	0	0	0	0.12	0	0	0.361	0.414	Q99NE5	Q80Z38	1	0	0	1
Rpl13	Zc3h15	10090.ENSMUSP00000000756	10090.ENSMUSP00000080301	0	0	0	0	0.114	0.416	0	0	0.46	P47963	Q3TIV5	1	0	0	1
Rpl13	Ubqln4	10090.ENSMUSP00000000756	10090.ENSMUSP00000008748	0	0	0	0	0.206	0.413	0	0.12	0.554	P47963	Q99NB8	1	0	0	1
Rpl13	Ubqln2	10090.ENSMUSP00000000756	10090.ENSMUSP00000056888	0	0	0	0	0.206	0.413	0	0.12	0.554	P47963	Q9QZM0	1	0	0	1
Rpl13	Ubqln1	10090.ENSMUSP00000000756	10090.ENSMUSP00000050191	0	0	0	0	0.21	0.413	0	0.12	0.556	P47963	Q8R317	1	0	0	1
Rpl13	Vezt	10090.ENSMUSP00000000756	10090.ENSMUSP00000113715	0	0	0	0	0.118	0.543	0	0.119	0.613	P47963	Q3ZK22	1	0	0	1
Rpl13	Sec61b	10090.ENSMUSP00000000756	10090.ENSMUSP00000067681	0	0	0	0	0.127	0.746	0	0	0.768	P47963	Q9CQS8	1	0	0	1
Rpl13	Srp14	10090.ENSMUSP00000000756	10090.ENSMUSP00000009693	0	0	0	0	0.079	0.766	0	0.136	0.797	P47963	P16254	1	0	0	1
Rpl13	Serbp1	10090.ENSMUSP00000000756	10090.ENSMUSP00000039110	0	0	0	0	0.43	0.961	0	0	0.977	P47963	Q9CY58	1	0	0	1
Rpl13	Rpl7l1	10090.ENSMUSP00000000756	10090.ENSMUSP00000092888	0	0	0	0	0.822	0.785	0.5	0.228	0.983	P47963	Q9D8M4	1	0	0	1
Rpl13	Rpl22l1	10090.ENSMUSP00000000756	10090.ENSMUSP00000043111	0	0	0	0	0.796	0.83	0.5	0.262	0.985	P47963	Q9D7S7	1	0	0	1
Rpl13	Rpl36al	10090.ENSMUSP00000000756	10090.ENSMUSP00000106249	0	0	0	0	0.716	0.947	0	0.418	0.99	P47963	P83882	1	0	0	1
Rpl13	Rpl29	10090.ENSMUSP00000000756	10090.ENSMUSP00000117834	0	0	0	0	0.867	0.954	0	0.522	0.996	P47963	P47915	1	0	0	1
Rpl13	Rps17	10090.ENSMUSP00000000756	10090.ENSMUSP00000079628	0	0	0	0	0.908	0.984	0	0.175	0.998	P47963	P63276	1	0	0	1
Rpl13	Rpl17	10090.ENSMUSP00000000756	10090.ENSMUSP00000157556	0	0	0	0	0.898	0.962	0	0.584	0.998	P47963	Q9CPR4	1	0	0	1
Rpl13	Rpl27a	10090.ENSMUSP00000000756	10090.ENSMUSP00000123410	0	0	0	0	0.95	0.99	0	0.611	0.999	P47963	P14115	1	0	0	1
Rpl13	Rpl30	10090.ENSMUSP00000000756	10090.ENSMUSP00000106014	0	0	0	0	0.976	0.99	0	0.271	0.999	P47963	P62889	1	0	0	1
Rpl13	Rps21	10090.ENSMUSP00000000756	10090.ENSMUSP00000058432	0	0	0	0	0.958	0.99	0	0.284	0.999	P47963	Q9CQR2	1	0	0	1
Rpl13	Rps27a	10090.ENSMUSP00000000756	10090.ENSMUSP00000099909	0	0	0	0	0.977	0.99	0	0.412	0.999	P47963	P62983	1	0	0	1
Rpl13	Rpl34	10090.ENSMUSP00000000756	10090.ENSMUSP00000086614	0	0	0	0	0.962	0.991	0	0.576	0.999	P47963	Q9D1R9	1	0	0	1
Rpl13	Rps29	10090.ENSMUSP00000000756	10090.ENSMUSP00000038352	0	0	0	0	0.955	0.991	0	0.69	0.999	P47963	P62274	1	0	0	1
Rpl13	Rpl38	10090.ENSMUSP00000000756	10090.ENSMUSP00000102209	0	0	0	0	0.937	0.99	0	0.311	0.999	P47963	Q9JJI8	1	0	0	1
Rpl13	Rpl37a	10090.ENSMUSP00000000756	10090.ENSMUSP00000058919	0	0	0	0	0.965	0.991	0	0.217	0.999	P47963	P61514	1	0	0	1
Rpl13	Rps15	10090.ENSMUSP00000000756	10090.ENSMUSP00000069004	0	0	0	0	0.989	0.99	0	0.395	0.999	P47963	P62843	1	0	0	1
Rpl13	Rpl32	10090.ENSMUSP00000000756	10090.ENSMUSP00000145350	0	0	0	0	0.986	0.99	0	0.423	0.999	P47963	P62911	1	0	0	1
Rpl13	Rpl19	10090.ENSMUSP00000000756	10090.ENSMUSP00000017548	0	0	0	0	0.985	0.99	0	0.649	0.999	P47963	P84099	1	0	0	1
Rpl13	Rps10	10090.ENSMUSP00000000756	10090.ENSMUSP00000110532	0	0	0	0	0.97	0.962	0	0.405	0.999	P47963	P63325	1	0	0	1
Rpl13	Rpl21	10090.ENSMUSP00000000756	10090.ENSMUSP00000041652	0	0	0	0	0.976	0.99	0	0.534	0.999	P47963	O09167	1	0	0	1
Rpl13	Rpl18	10090.ENSMUSP00000000756	10090.ENSMUSP00000147816	0	0	0	0	0.987	0.99	0	0.69	0.999	P47963	P35980	1	0	0	1
Rpl13	Rpl14	10090.ENSMUSP00000000756	10090.ENSMUSP00000131489	0	0	0	0	0.972	0.99	0	0.671	0.999	P47963	Q9CR57	1	0	0	1
Rpl13	Rps26	10090.ENSMUSP00000000756	10090.ENSMUSP00000026420	0	0	0	0	0.969	0.99	0	0.504	0.999	P47963	P62855	1	0	0	1
Rpl13	Rps24	10090.ENSMUSP00000000756	10090.ENSMUSP00000152944	0	0	0	0	0.975	0.99	0	0.378	0.999	P47963	P62849	1	0	0	1
Rpl13	Rpl18a	10090.ENSMUSP00000000756	10090.ENSMUSP00000058368	0	0	0	0	0.986	0.99	0	0.359	0.999	P47963	P62717	1	0	0	1
Rpl22	Ubqln4	10090.ENSMUSP00000118787	10090.ENSMUSP00000008748	0	0	0	0	0.156	0.304	0	0.081	0.413	P67984	Q99NB8	1	0	0	1
Rpl22	Srp14	10090.ENSMUSP00000118787	10090.ENSMUSP00000009693	0	0	0	0	0.058	0.723	0	0.189	0.769	P67984	P16254	1	0	0	1
Rpl22	Rps26	10090.ENSMUSP00000118787	10090.ENSMUSP00000026420	0	0	0	0	0.69	0.963	0	0.553	0.994	P67984	P62855	1	0	0	1
Rpl22	Rps29	10090.ENSMUSP00000118787	10090.ENSMUSP00000038352	0	0	0	0	0.755	0.954	0	0.554	0.994	P67984	P62274	1	0	0	1
Rpl22	Serbp1	10090.ENSMUSP00000118787	10090.ENSMUSP00000039110	0	0	0	0	0.479	0.924	0	0.197	0.965	P67984	Q9CY58	1	0	0	1
Rpl22	Rpl22l1	10090.ENSMUSP00000118787	10090.ENSMUSP00000043111	0	0	0.057	0.966	0.087	0	0.9	0.343	0.935	P67984	Q9D7S7	1	0	0	1
Rpl22	Ubqln1	10090.ENSMUSP00000118787	10090.ENSMUSP00000050191	0	0	0	0	0.158	0.304	0	0.081	0.415	P67984	Q8R317	1	0	0	1
Rpl22	Tcf25	10090.ENSMUSP00000118787	10090.ENSMUSP00000056485	0	0	0	0	0.061	0.378	0	0.07	0.409	P67984	Q8R3L2	1	0	0	1
Rpl22	Ubqln2	10090.ENSMUSP00000118787	10090.ENSMUSP00000056888	0	0	0	0	0.151	0.304	0	0.081	0.409	P67984	Q9QZM0	1	0	0	1
Rpl22	Rps21	10090.ENSMUSP00000118787	10090.ENSMUSP00000058432	0	0	0	0	0.907	0.964	0	0.395	0.997	P67984	Q9CQR2	1	0	0	1
Rpl22	Rpl37a	10090.ENSMUSP00000118787	10090.ENSMUSP00000058919	0	0	0	0	0.817	0.969	0.5	0.512	0.998	P67984	P61514	1	0	0	1
Rpl22	Sec61b	10090.ENSMUSP00000118787	10090.ENSMUSP00000067681	0	0	0	0	0.149	0.746	0	0.203	0.812	P67984	Q9CQS8	1	0	0	1
Rpl22	Rps15	10090.ENSMUSP00000118787	10090.ENSMUSP00000069004	0	0	0	0	0.839	0.964	0	0.723	0.998	P67984	P62843	1	0	0	1
Rpl22	Rps17	10090.ENSMUSP00000118787	10090.ENSMUSP00000079628	0	0	0	0	0.836	0.958	0	0.225	0.994	P67984	P63276	1	0	0	1
Rpl22	Zc3h15	10090.ENSMUSP00000118787	10090.ENSMUSP00000080301	0	0	0	0	0.093	0.415	0	0.118	0.491	P67984	Q3TIV5	1	0	0	1
Rpl22	Rpl34	10090.ENSMUSP00000118787	10090.ENSMUSP00000086614	0	0	0	0	0.845	0.964	0.5	0.479	0.998	P67984	Q9D1R9	1	0	0	1
Rpl22	Rpl7l1	10090.ENSMUSP00000118787	10090.ENSMUSP00000092888	0	0	0	0	0.593	0.652	0.5	0.231	0.938	P67984	Q9D8M4	1	0	0	1
Rpl22	Rps27a	10090.ENSMUSP00000118787	10090.ENSMUSP00000099909	0	0	0	0	0.685	0.962	0	0.143	0.989	P67984	P62983	1	0	0	1
Rpl22	Rpl38	10090.ENSMUSP00000118787	10090.ENSMUSP00000102209	0	0	0	0	0.817	0.97	0.5	0.823	0.999	P67984	Q9JJI8	1	0	0	1
Rpl22	Rpl30	10090.ENSMUSP00000118787	10090.ENSMUSP00000106014	0	0	0	0	0.941	0.972	0.5	0.661	0.999	P67984	P62889	1	0	0	1
Rpl22	Rpl36al	10090.ENSMUSP00000118787	10090.ENSMUSP00000106249	0	0	0	0	0.53	0.932	0.5	0.559	0.992	P67984	P83882	1	0	0	1
Rpl22	Rps10	10090.ENSMUSP00000118787	10090.ENSMUSP00000110532	0	0	0	0	0.898	0.941	0	0.604	0.997	P67984	P63325	1	0	0	1
Rpl22	Vezt	10090.ENSMUSP00000118787	10090.ENSMUSP00000113715	0	0	0	0	0.094	0.421	0	0	0.452	P67984	Q3ZK22	1	0	0	1
Rpl22	Rpl29	10090.ENSMUSP00000118787	10090.ENSMUSP00000117834	0	0	0	0	0.624	0.961	0.5	0.64	0.997	P67984	P47915	1	0	0	1
Rpl22	Syncrip	10090.ENSMUSP00000118787	10090.ENSMUSP00000133649	0	0	0	0	0.091	0	0	0.538	0.562	P67984	Q7TMK9	1	0	0	1
Rpl22	Ssb	10090.ENSMUSP00000118787	10090.ENSMUSP00000130313	0	0	0	0	0.14	0.064	0	0.577	0.629	P67984	P32067	1	0	0	1
Rpl22	Rps24	10090.ENSMUSP00000118787	10090.ENSMUSP00000152944	0	0	0	0	0.88	0.964	0	0.63	0.998	P67984	P62849	1	0	0	1
Rpl22	Rpl32	10090.ENSMUSP00000118787	10090.ENSMUSP00000145350	0	0	0	0	0.898	0.97	0.5	0.571	0.999	P67984	P62911	1	0	0	1
Rpl22	Rpl27a	10090.ENSMUSP00000118787	10090.ENSMUSP00000123410	0	0	0	0	0.947	0.971	0.5	0.737	0.999	P67984	P14115	1	0	0	1
Rpl23	Ubqln4	10090.ENSMUSP00000099435	10090.ENSMUSP00000008748	0	0	0	0	0.269	0.413	0	0.065	0.563	P62830	Q99NB8	1	0	0	1
Rpl23	Srp14	10090.ENSMUSP00000099435	10090.ENSMUSP00000009693	0	0	0	0	0.155	0.806	0	0	0.829	P62830	P16254	1	0	0	1
Rpl23	Rps26	10090.ENSMUSP00000099435	10090.ENSMUSP00000026420	0	0	0	0	0.989	0.991	0	0.358	0.999	P62830	P62855	1	0	0	1
Rpl23	Rps29	10090.ENSMUSP00000099435	10090.ENSMUSP00000038352	0.119	0	0	0	0.988	0.991	0	0.422	0.999	P62830	P62274	1	0	0	1
Rpl23	Serbp1	10090.ENSMUSP00000099435	10090.ENSMUSP00000039110	0	0	0	0	0.549	0.961	0	0	0.982	P62830	Q9CY58	1	0	0	1
Rpl23	Ubqln1	10090.ENSMUSP00000099435	10090.ENSMUSP00000050191	0	0	0	0	0.271	0.413	0	0.065	0.565	P62830	Q8R317	1	0	0	1
Rpl23	Ubqln2	10090.ENSMUSP00000099435	10090.ENSMUSP00000056888	0	0	0	0	0.269	0.413	0	0.065	0.564	P62830	Q9QZM0	1	0	0	1
Rpl23	Rps21	10090.ENSMUSP00000099435	10090.ENSMUSP00000058432	0	0	0	0	0.989	0.99	0	0.355	0.999	P62830	Q9CQR2	1	0	0	1
Rpl23	Rpl37a	10090.ENSMUSP00000099435	10090.ENSMUSP00000058919	0	0	0	0	0.988	0.991	0	0.136	0.999	P62830	P61514	1	0	0	1
Rpl23	Sec61b	10090.ENSMUSP00000099435	10090.ENSMUSP00000067681	0	0	0	0	0.187	0.746	0	0	0.784	P62830	Q9CQS8	1	0	0	1
Rpl23	Rps15	10090.ENSMUSP00000099435	10090.ENSMUSP00000069004	0.223	0	0	0	0.972	0.991	0	0.571	0.999	P62830	P62843	1	0	0	1
Rpl23	Rps17	10090.ENSMUSP00000099435	10090.ENSMUSP00000079628	0	0	0	0	0.861	0.991	0	0.135	0.998	P62830	P63276	1	0	0	1
Rpl23	Zc3h15	10090.ENSMUSP00000099435	10090.ENSMUSP00000080301	0	0	0	0	0.237	0.521	0	0	0.619	P62830	Q3TIV5	1	0	0	1
Rpl23	Rpl34	10090.ENSMUSP00000099435	10090.ENSMUSP00000086614	0.223	0	0	0	0.986	0.991	0	0.429	0.999	P62830	Q9D1R9	1	0	0	1
Rpl23	Rpl7l1	10090.ENSMUSP00000099435	10090.ENSMUSP00000092888	0.116	0	0	0	0.818	0.785	0.5	0.319	0.986	P62830	Q9D8M4	1	0	0	1
Rpl23	Vezt	10090.ENSMUSP00000099435	10090.ENSMUSP00000113715	0.116	0	0	0	0.691	0.529	0	0.064	0.863	P62830	Q3ZK22	1	0	0	1
Rpl23	Rpl36al	10090.ENSMUSP00000099435	10090.ENSMUSP00000106249	0	0	0	0	0.872	0.943	0	0.276	0.994	P62830	P83882	1	0	0	1
Rpl23	Rpl29	10090.ENSMUSP00000099435	10090.ENSMUSP00000117834	0	0	0	0	0.85	0.954	0	0.334	0.995	P62830	P47915	1	0	0	1
Rpl23	Rps10	10090.ENSMUSP00000099435	10090.ENSMUSP00000110532	0	0	0	0	0.962	0.954	0	0.12	0.998	P62830	P63325	1	0	0	1
Rpl23	Rpl38	10090.ENSMUSP00000099435	10090.ENSMUSP00000102209	0	0	0	0	0.986	0.99	0	0.293	0.999	P62830	Q9JJI8	1	0	0	1
Rpl23	Rpl32	10090.ENSMUSP00000099435	10090.ENSMUSP00000145350	0.223	0	0	0	0.985	0.991	0	0.406	0.999	P62830	P62911	1	0	0	1
Rpl23	Rpl30	10090.ENSMUSP00000099435	10090.ENSMUSP00000106014	0	0	0	0	0.987	0.99	0	0.357	0.999	P62830	P62889	1	0	0	1
Rpl23	Rpl27a	10090.ENSMUSP00000099435	10090.ENSMUSP00000123410	0.063	0	0	0	0.986	0.991	0	0.494	0.999	P62830	P14115	1	0	0	1
Rpl23	Rps27a	10090.ENSMUSP00000099435	10090.ENSMUSP00000099909	0	0	0	0	0.985	0.991	0	0.21	0.999	P62830	P62983	1	0	0	1
Rpl23	Rps24	10090.ENSMUSP00000099435	10090.ENSMUSP00000152944	0	0	0	0	0.988	0.991	0	0.398	0.999	P62830	P62849	1	0	0	1
Rpl23a	Ubqln4	10090.ENSMUSP00000099541	10090.ENSMUSP00000008748	0	0	0	0	0.335	0.413	0	0.096	0.616	P62751	Q99NB8	1	0	0	1
Rpl23a	Srp14	10090.ENSMUSP00000099541	10090.ENSMUSP00000009693	0	0	0	0	0.152	0.759	0	0.518	0.893	P62751	P16254	1	0	0	1
Rpl23a	Rps26	10090.ENSMUSP00000099541	10090.ENSMUSP00000026420	0	0	0	0	0.989	0.991	0	0.448	0.999	P62751	P62855	1	0	0	1
Rpl23a	Rps29	10090.ENSMUSP00000099541	10090.ENSMUSP00000038352	0.119	0	0	0	0.985	0.991	0	0.597	0.999	P62751	P62274	1	0	0	1
Rpl23a	Serbp1	10090.ENSMUSP00000099541	10090.ENSMUSP00000039110	0	0	0	0	0.537	0.972	0	0.053	0.986	P62751	Q9CY58	1	0	0	1
Rpl23a	Ubqln1	10090.ENSMUSP00000099541	10090.ENSMUSP00000050191	0	0	0	0	0.337	0.413	0	0.122	0.628	P62751	Q8R317	1	0	0	1
Rpl23a	Ubqln2	10090.ENSMUSP00000099541	10090.ENSMUSP00000056888	0	0	0	0	0.335	0.413	0	0.096	0.616	P62751	Q9QZM0	1	0	0	1
Rpl23a	Rps21	10090.ENSMUSP00000099541	10090.ENSMUSP00000058432	0	0	0	0	0.99	0.99	0	0.524	0.999	P62751	Q9CQR2	1	0	0	1
Rpl23a	Rpl37a	10090.ENSMUSP00000099541	10090.ENSMUSP00000058919	0	0	0	0	0.985	0.991	0	0.688	0.999	P62751	P61514	1	0	0	1
Rpl23a	Sec61b	10090.ENSMUSP00000099541	10090.ENSMUSP00000067681	0	0	0	0	0.322	0.767	0	0.068	0.84	P62751	Q9CQS8	1	0	0	1
Rpl23a	Rps15	10090.ENSMUSP00000099541	10090.ENSMUSP00000069004	0.223	0	0	0	0.986	0.99	0	0.741	0.999	P62751	P62843	1	0	0	1
Rpl23a	Ybx1	10090.ENSMUSP00000099541	10090.ENSMUSP00000078589	0	0	0	0	0.204	0.398	0	0.14	0.553	P62751	P62960	1	0	0	1
Rpl23a	Rps17	10090.ENSMUSP00000099541	10090.ENSMUSP00000079628	0	0	0	0	0.857	0.97	0	0.241	0.996	P62751	P63276	1	0	0	1
Rpl23a	Zc3h15	10090.ENSMUSP00000099541	10090.ENSMUSP00000080301	0	0	0	0	0.219	0.736	0	0	0.785	P62751	Q3TIV5	1	0	0	1
Rpl23a	Rpl34	10090.ENSMUSP00000099541	10090.ENSMUSP00000086614	0.223	0	0	0	0.985	0.991	0	0.716	0.999	P62751	Q9D1R9	1	0	0	1
Rpl23a	Rpl7l1	10090.ENSMUSP00000099541	10090.ENSMUSP00000092888	0.116	0	0	0	0.824	0.785	0.5	0.318	0.986	P62751	Q9D8M4	1	0	0	1
Rpl23a	Vezt	10090.ENSMUSP00000099541	10090.ENSMUSP00000113715	0.116	0	0	0	0.584	0.602	0	0.185	0.864	P62751	Q3ZK22	1	0	0	1
Rpl23a	Rpl29	10090.ENSMUSP00000099541	10090.ENSMUSP00000117834	0	0	0	0	0.88	0.954	0	0.472	0.996	P62751	P47915	1	0	0	1
Rpl23a	Rpl36al	10090.ENSMUSP00000099541	10090.ENSMUSP00000106249	0	0	0	0	0.861	0.947	0	0.681	0.997	P62751	P83882	1	0	0	1
Rpl23a	Rpl27a	10090.ENSMUSP00000099541	10090.ENSMUSP00000123410	0.063	0	0	0	0.984	0.991	0	0.662	0.999	P62751	P14115	1	0	0	1
Rpl23a	Rpl30	10090.ENSMUSP00000099541	10090.ENSMUSP00000106014	0	0	0	0	0.985	0.99	0	0.578	0.999	P62751	P62889	1	0	0	1
Rpl23a	Rps27a	10090.ENSMUSP00000099541	10090.ENSMUSP00000099909	0	0	0	0	0.986	0.99	0	0.332	0.999	P62751	P62983	1	0	0	1
Rpl23a	Rpl38	10090.ENSMUSP00000099541	10090.ENSMUSP00000102209	0	0	0	0	0.985	0.99	0	0.638	0.999	P62751	Q9JJI8	1	0	0	1
Rpl23a	Rpl32	10090.ENSMUSP00000099541	10090.ENSMUSP00000145350	0.223	0	0	0	0.988	0.99	0	0.399	0.999	P62751	P62911	1	0	0	1
Rpl23a	Rps10	10090.ENSMUSP00000099541	10090.ENSMUSP00000110532	0	0	0	0	0.973	0.965	0	0.666	0.999	P62751	P63325	1	0	0	1
Rpl23a	Rps24	10090.ENSMUSP00000099541	10090.ENSMUSP00000152944	0	0	0	0	0.985	0.99	0	0.716	0.999	P62751	P62849	1	0	0	1
Rpl24	Ubqln4	10090.ENSMUSP00000023269	10090.ENSMUSP00000008748	0	0	0	0	0.337	0.413	0	0.07	0.606	Q8BP67	Q99NB8	1	0	0	1
Rpl24	Srp14	10090.ENSMUSP00000023269	10090.ENSMUSP00000009693	0	0	0	0	0.324	0.806	0	0.146	0.878	Q8BP67	P16254	1	0	0	1
Rpl24	Zc3h15	10090.ENSMUSP00000023269	10090.ENSMUSP00000080301	0	0	0	0	0.118	0.521	0	0.047	0.562	Q8BP67	Q3TIV5	1	0	0	1
Rpl24	Ubqln2	10090.ENSMUSP00000023269	10090.ENSMUSP00000056888	0	0	0	0	0.337	0.413	0	0	0.594	Q8BP67	Q9QZM0	1	0	0	1
Rpl24	Ubqln1	10090.ENSMUSP00000023269	10090.ENSMUSP00000050191	0	0	0	0	0.34	0.413	0	0	0.596	Q8BP67	Q8R317	1	0	0	1
Rpl24	Vezt	10090.ENSMUSP00000023269	10090.ENSMUSP00000113715	0	0	0	0	0.104	0.553	0	0.12	0.616	Q8BP67	Q3ZK22	1	0	0	1
Rpl24	Sec61b	10090.ENSMUSP00000023269	10090.ENSMUSP00000067681	0	0	0	0	0.221	0.746	0	0	0.793	Q8BP67	Q9CQS8	1	0	0	1
Rpl24	Serbp1	10090.ENSMUSP00000023269	10090.ENSMUSP00000039110	0	0	0	0	0.402	0.961	0	0.096	0.977	Q8BP67	Q9CY58	1	0	0	1
Rpl24	Rpl7l1	10090.ENSMUSP00000023269	10090.ENSMUSP00000092888	0	0	0	0	0.825	0.785	0.5	0.21	0.983	Q8BP67	Q9D8M4	1	0	0	1
Rpl24	Rps17	10090.ENSMUSP00000023269	10090.ENSMUSP00000079628	0	0	0	0	0.857	0.967	0	0.366	0.996	Q8BP67	P63276	1	0	0	1
Rpl24	Rps10	10090.ENSMUSP00000023269	10090.ENSMUSP00000110532	0	0	0	0	0.972	0.965	0	0.422	0.999	Q8BP67	P63325	1	0	0	1
Rpl24	Rps26	10090.ENSMUSP00000023269	10090.ENSMUSP00000026420	0	0	0	0	0.969	0.99	0.72	0.525	0.999	Q8BP67	P62855	1	0	0	1
Rpl24	Rpl36al	10090.ENSMUSP00000023269	10090.ENSMUSP00000106249	0	0	0	0	0.864	0.946	0.72	0.602	0.999	Q8BP67	P83882	1	0	0	1
Rpl24	Rps24	10090.ENSMUSP00000023269	10090.ENSMUSP00000152944	0.157	0	0	0	0.969	0.99	0	0.693	0.999	Q8BP67	P62849	1	0	0	1
Rpl24	Rps27a	10090.ENSMUSP00000023269	10090.ENSMUSP00000099909	0	0	0	0	0.987	0.99	0	0.114	0.999	Q8BP67	P62983	1	0	0	1
Rpl24	Rps21	10090.ENSMUSP00000023269	10090.ENSMUSP00000058432	0	0	0	0	0.97	0.99	0.72	0.588	0.999	Q8BP67	Q9CQR2	1	0	0	1
Rpl24	Rpl34	10090.ENSMUSP00000023269	10090.ENSMUSP00000086614	0	0	0	0	0.984	0.991	0	0.718	0.999	Q8BP67	Q9D1R9	1	0	0	1
Rpl24	Rpl27a	10090.ENSMUSP00000023269	10090.ENSMUSP00000123410	0	0	0	0	0.969	0.99	0	0.636	0.999	Q8BP67	P14115	1	0	0	1
Rpl24	Rpl30	10090.ENSMUSP00000023269	10090.ENSMUSP00000106014	0	0	0	0	0.987	0.99	0.72	0.682	0.999	Q8BP67	P62889	1	0	0	1
Rpl24	Rpl37a	10090.ENSMUSP00000023269	10090.ENSMUSP00000058919	0.061	0	0	0	0.961	0.991	0	0.574	0.999	Q8BP67	P61514	1	0	0	1
Rpl24	Rpl32	10090.ENSMUSP00000023269	10090.ENSMUSP00000145350	0	0	0	0	0.985	0.99	0.72	0.612	0.999	Q8BP67	P62911	1	0	0	1
Rpl24	Rpl29	10090.ENSMUSP00000023269	10090.ENSMUSP00000117834	0	0	0	0	0.883	0.954	0.72	0.494	0.999	Q8BP67	P47915	1	0	0	1
Rpl24	Rps15	10090.ENSMUSP00000023269	10090.ENSMUSP00000069004	0	0	0	0	0.989	0.99	0	0.404	0.999	Q8BP67	P62843	1	0	0	1
Rpl24	Rpl38	10090.ENSMUSP00000023269	10090.ENSMUSP00000102209	0	0	0	0	0.972	0.99	0.72	0.736	0.999	Q8BP67	Q9JJI8	1	0	0	1
Rpl24	Rps29	10090.ENSMUSP00000023269	10090.ENSMUSP00000038352	0	0	0	0	0.967	0.991	0.72	0.382	0.999	Q8BP67	P62274	1	0	0	1
Rpl28	Ubqln4	10090.ENSMUSP00000032597	10090.ENSMUSP00000008748	0	0	0	0	0.163	0.413	0	0.046	0.49	P41105	Q99NB8	1	0	0	1
Rpl28	Srp14	10090.ENSMUSP00000032597	10090.ENSMUSP00000009693	0	0	0	0	0.175	0.688	0	0.178	0.77	P41105	P16254	1	0	0	1
Rpl28	Rps26	10090.ENSMUSP00000032597	10090.ENSMUSP00000026420	0	0	0	0	0.978	0.991	0	0.611	0.999	P41105	P62855	1	0	0	1
Rpl28	Vezt	10090.ENSMUSP00000032597	10090.ENSMUSP00000113715	0	0	0	0	0.106	0.366	0	0.054	0.416	P41105	Q3ZK22	1	0	0	1
Rpl28	Ubqln2	10090.ENSMUSP00000032597	10090.ENSMUSP00000056888	0	0	0	0	0.158	0.413	0	0.046	0.487	P41105	Q9QZM0	1	0	0	1
Rpl28	Ubqln1	10090.ENSMUSP00000032597	10090.ENSMUSP00000050191	0	0	0	0	0.162	0.413	0	0.046	0.489	P41105	Q8R317	1	0	0	1
Rpl28	Sec61b	10090.ENSMUSP00000032597	10090.ENSMUSP00000067681	0	0	0	0	0.453	0.672	0	0	0.813	P41105	Q9CQS8	1	0	0	1
Rpl28	Serbp1	10090.ENSMUSP00000032597	10090.ENSMUSP00000039110	0	0	0	0	0.424	0.942	0	0.127	0.968	P41105	Q9CY58	1	0	0	1
Rpl28	Rpl7l1	10090.ENSMUSP00000032597	10090.ENSMUSP00000092888	0	0	0	0	0.772	0.787	0.5	0.347	0.982	P41105	Q9D8M4	1	0	0	1
Rpl28	Rpl36al	10090.ENSMUSP00000032597	10090.ENSMUSP00000106249	0	0	0	0	0.737	0.946	0	0.569	0.993	P41105	P83882	1	0	0	1
Rpl28	Rps17	10090.ENSMUSP00000032597	10090.ENSMUSP00000079628	0	0	0	0	0.907	0.961	0	0.226	0.996	P41105	P63276	1	0	0	1
Rpl28	Rps27a	10090.ENSMUSP00000032597	10090.ENSMUSP00000099909	0	0	0	0	0.797	0.991	0	0.078	0.998	P41105	P62983	1	0	0	1
Rpl28	Rpl29	10090.ENSMUSP00000032597	10090.ENSMUSP00000117834	0	0	0	0	0.872	0.965	0	0.58	0.998	P41105	P47915	1	0	0	1
Rpl28	Rps10	10090.ENSMUSP00000032597	10090.ENSMUSP00000110532	0	0	0	0	0.978	0.954	0	0.487	0.999	P41105	P63325	1	0	0	1
Rpl28	Rps24	10090.ENSMUSP00000032597	10090.ENSMUSP00000152944	0	0	0	0	0.955	0.991	0	0.731	0.999	P41105	P62849	1	0	0	1
Rpl28	Rps21	10090.ENSMUSP00000032597	10090.ENSMUSP00000058432	0	0	0	0	0.993	0.991	0	0.527	0.999	P41105	Q9CQR2	1	0	0	1
Rpl28	Rpl34	10090.ENSMUSP00000032597	10090.ENSMUSP00000086614	0	0	0	0	0.959	0.991	0	0.742	0.999	P41105	Q9D1R9	1	0	0	1
Rpl28	Rpl30	10090.ENSMUSP00000032597	10090.ENSMUSP00000106014	0	0	0	0	0.977	0.99	0	0.644	0.999	P41105	P62889	1	0	0	1
Rpl28	Rpl37a	10090.ENSMUSP00000032597	10090.ENSMUSP00000058919	0	0	0	0	0.971	0.991	0	0.439	0.999	P41105	P61514	1	0	0	1
Rpl28	Rps15	10090.ENSMUSP00000032597	10090.ENSMUSP00000069004	0	0	0	0	0.988	0.991	0	0.583	0.999	P41105	P62843	1	0	0	1
Rpl28	Rpl32	10090.ENSMUSP00000032597	10090.ENSMUSP00000145350	0	0	0	0	0.984	0.99	0	0.735	0.999	P41105	P62911	1	0	0	1
Rpl28	Rps29	10090.ENSMUSP00000032597	10090.ENSMUSP00000038352	0	0	0	0	0.964	0.991	0	0.672	0.999	P41105	P62274	1	0	0	1
Rpl28	Rpl38	10090.ENSMUSP00000032597	10090.ENSMUSP00000102209	0	0	0	0	0.969	0.99	0	0.603	0.999	P41105	Q9JJI8	1	0	0	1
Rpl3	Srp14	10090.ENSMUSP00000080354	10090.ENSMUSP00000009693	0	0	0	0	0.177	0.704	0	0.192	0.786	P27659	P16254	1	0	0	1
Rpl3	Rps26	10090.ENSMUSP00000080354	10090.ENSMUSP00000026420	0	0	0	0	0.923	0.963	0	0.695	0.999	P27659	P62855	1	0	0	1
Rpl3	Sf3b1	10090.ENSMUSP00000080354	10090.ENSMUSP00000027127	0	0	0	0	0.115	0.1	0	0.333	0.422	P27659	Q99NB9	1	0	0	1
Rpl3	Rps29	10090.ENSMUSP00000080354	10090.ENSMUSP00000038352	0.092	0	0	0	0.859	0.961	0	0.488	0.997	P27659	P62274	1	0	0	1
Rpl3	Serbp1	10090.ENSMUSP00000080354	10090.ENSMUSP00000039110	0	0	0	0	0.498	0.943	0	0	0.97	P27659	Q9CY58	1	0	0	1
Rpl3	Rps21	10090.ENSMUSP00000080354	10090.ENSMUSP00000058432	0	0	0	0	0.852	0.966	0	0.594	0.997	P27659	Q9CQR2	1	0	0	1
Rpl3	Rpl37a	10090.ENSMUSP00000080354	10090.ENSMUSP00000058919	0	0	0	0	0.846	0.991	0	0.483	0.999	P27659	P61514	1	0	0	1
Rpl3	Sec61b	10090.ENSMUSP00000080354	10090.ENSMUSP00000067681	0	0	0	0	0.115	0.746	0	0	0.765	P27659	Q9CQS8	1	0	0	1
Rpl3	Rps15	10090.ENSMUSP00000080354	10090.ENSMUSP00000069004	0.119	0	0	0	0.927	0.973	0	0.655	0.999	P27659	P62843	1	0	0	1
Rpl3	Ybx1	10090.ENSMUSP00000080354	10090.ENSMUSP00000078589	0	0	0	0	0.205	0.253	0	0.188	0.476	P27659	P62960	1	0	0	1
Rpl3	Rps17	10090.ENSMUSP00000080354	10090.ENSMUSP00000079628	0	0	0	0	0.587	0.961	0	0.114	0.984	P27659	P63276	1	0	0	1
Rpl3	Zc3h15	10090.ENSMUSP00000080354	10090.ENSMUSP00000080301	0	0	0	0	0.162	0.416	0	0	0.49	P27659	Q3TIV5	1	0	0	1
Rpl3	Snrpa1	10090.ENSMUSP00000080354	10090.ENSMUSP00000117947	0	0	0	0	0.241	0.171	0	0.133	0.407	P27659	P57784	1	0	0	1
Rpl3	Syncrip	10090.ENSMUSP00000080354	10090.ENSMUSP00000133649	0	0	0	0	0.263	0	0	0.417	0.552	P27659	Q7TMK9	1	0	0	1
Rpl3	Vezt	10090.ENSMUSP00000080354	10090.ENSMUSP00000113715	0.084	0	0	0	0.479	0.414	0	0.082	0.708	P27659	Q3ZK22	1	0	0	1
Rpl3	Rpl7l1	10090.ENSMUSP00000080354	10090.ENSMUSP00000092888	0.084	0	0	0	0.645	0.651	0.5	0.276	0.951	P27659	Q9D8M4	1	0	0	1
Rpl3	Rpl36al	10090.ENSMUSP00000080354	10090.ENSMUSP00000106249	0	0	0	0	0.396	0.945	0	0.522	0.982	P27659	P83882	1	0	0	1
Rpl3	Rps10	10090.ENSMUSP00000080354	10090.ENSMUSP00000110532	0	0	0	0	0.83	0.947	0	0.523	0.995	P27659	P63325	1	0	0	1
Rpl3	Rps27a	10090.ENSMUSP00000080354	10090.ENSMUSP00000099909	0	0	0	0	0.927	0.965	0	0.211	0.997	P27659	P62983	1	0	0	1
Rpl3	Rps24	10090.ENSMUSP00000080354	10090.ENSMUSP00000152944	0	0	0	0	0.913	0.965	0	0.64	0.998	P27659	P62849	1	0	0	1
Rpl3	Rpl32	10090.ENSMUSP00000080354	10090.ENSMUSP00000145350	0.119	0	0	0	0.938	0.99	0.5	0.571	0.999	P27659	P62911	1	0	0	1
Rpl3	Rpl38	10090.ENSMUSP00000080354	10090.ENSMUSP00000102209	0	0	0	0	0.832	0.989	0	0.632	0.999	P27659	Q9JJI8	1	0	0	1
Rpl3	Rpl34	10090.ENSMUSP00000080354	10090.ENSMUSP00000086614	0.119	0	0	0	0.904	0.982	0	0.573	0.999	P27659	Q9D1R9	1	0	0	1
Rpl3	Rpl30	10090.ENSMUSP00000080354	10090.ENSMUSP00000106014	0	0	0	0	0.88	0.99	0	0.644	0.999	P27659	P62889	1	0	0	1
Rpl31	Ubqln4	10090.ENSMUSP00000083722	10090.ENSMUSP00000008748	0	0	0	0	0.277	0.413	0	0.078	0.574	P62900	Q99NB8	1	0	0	1
Rpl31	Srp14	10090.ENSMUSP00000083722	10090.ENSMUSP00000009693	0	0	0	0	0.163	0.766	0	0.184	0.826	P62900	P16254	1	0	0	1
Rpl31	Rps26	10090.ENSMUSP00000083722	10090.ENSMUSP00000026420	0	0	0	0	0.966	0.991	0.72	0.819	0.999	P62900	P62855	1	0	0	1
Rpl31	Rps29	10090.ENSMUSP00000083722	10090.ENSMUSP00000038352	0	0	0	0	0.984	0.991	0.72	0.823	0.999	P62900	P62274	1	0	0	1
Rpl31	Serbp1	10090.ENSMUSP00000083722	10090.ENSMUSP00000039110	0	0	0	0	0.66	0.962	0	0.361	0.991	P62900	Q9CY58	1	0	0	1
Rpl31	Ubqln1	10090.ENSMUSP00000083722	10090.ENSMUSP00000050191	0	0	0	0	0.282	0.413	0	0.078	0.577	P62900	Q8R317	1	0	0	1
Rpl31	Ubqln2	10090.ENSMUSP00000083722	10090.ENSMUSP00000056888	0	0	0	0	0.277	0.413	0	0.078	0.574	P62900	Q9QZM0	1	0	0	1
Rpl31	Rps21	10090.ENSMUSP00000083722	10090.ENSMUSP00000058432	0	0	0	0	0.986	0.99	0.72	0.5	0.999	P62900	Q9CQR2	1	0	0	1
Rpl31	Rpl37a	10090.ENSMUSP00000083722	10090.ENSMUSP00000058919	0	0	0	0	0.978	0.991	0	0.699	0.999	P62900	P61514	1	0	0	1
Rpl31	Sec61b	10090.ENSMUSP00000083722	10090.ENSMUSP00000067681	0	0	0	0	0.238	0.766	0	0	0.814	P62900	Q9CQS8	1	0	0	1
Rpl31	Rps15	10090.ENSMUSP00000083722	10090.ENSMUSP00000069004	0	0	0	0	0.985	0.99	0	0.644	0.999	P62900	P62843	1	0	0	1
Rpl31	Rps17	10090.ENSMUSP00000083722	10090.ENSMUSP00000079628	0	0	0	0	0.852	0.982	0	0.457	0.998	P62900	P63276	1	0	0	1
Rpl31	Zc3h15	10090.ENSMUSP00000083722	10090.ENSMUSP00000080301	0	0	0	0	0.162	0.565	0	0	0.619	P62900	Q3TIV5	1	0	0	1
Rpl31	Syncrip	10090.ENSMUSP00000083722	10090.ENSMUSP00000133649	0	0	0	0	0.282	0.062	0	0.244	0.446	P62900	Q7TMK9	1	0	0	1
Rpl31	Vezt	10090.ENSMUSP00000083722	10090.ENSMUSP00000113715	0	0	0	0	0.151	0.549	0	0.101	0.625	P62900	Q3ZK22	1	0	0	1
Rpl31	Rpl7l1	10090.ENSMUSP00000083722	10090.ENSMUSP00000092888	0	0	0	0	0.82	0.785	0.5	0.334	0.985	P62900	Q9D8M4	1	0	0	1
Rpl31	Rpl36al	10090.ENSMUSP00000083722	10090.ENSMUSP00000106249	0	0	0	0	0.795	0.947	0.72	0.545	0.998	P62900	P83882	1	0	0	1
Rpl31	Rpl32	10090.ENSMUSP00000083722	10090.ENSMUSP00000145350	0	0	0	0	0.985	0.99	0.72	0.666	0.999	P62900	P62911	1	0	0	1
Rpl31	Rpl38	10090.ENSMUSP00000083722	10090.ENSMUSP00000102209	0	0	0	0	0.985	0.99	0.72	0.84	0.999	P62900	Q9JJI8	1	0	0	1
Rpl31	Rps27a	10090.ENSMUSP00000083722	10090.ENSMUSP00000099909	0	0	0	0	0.985	0.99	0	0.342	0.999	P62900	P62983	1	0	0	1
Rpl31	Rpl34	10090.ENSMUSP00000083722	10090.ENSMUSP00000086614	0	0	0	0	0.984	0.991	0	0.728	0.999	P62900	Q9D1R9	1	0	0	1
Rpl31	Rps24	10090.ENSMUSP00000083722	10090.ENSMUSP00000152944	0	0	0	0	0.986	0.99	0	0.825	0.999	P62900	P62849	1	0	0	1
Rpl31	Rps10	10090.ENSMUSP00000083722	10090.ENSMUSP00000110532	0	0	0	0	0.966	0.965	0	0.775	0.999	P62900	P63325	1	0	0	1
Rpl4	Srp14	10090.ENSMUSP00000034966	10090.ENSMUSP00000009693	0	0	0	0	0.146	0.806	0	0.225	0.86	Q9D8E6	P16254	1	0	0	1
Rpl4	Uqcc2	10090.ENSMUSP00000034966	10090.ENSMUSP00000025045	0	0	0	0	0.051	0	0	0.41	0.416	Q9D8E6	Q9CQY6	1	0	0	1
Rpl4	Rps26	10090.ENSMUSP00000034966	10090.ENSMUSP00000026420	0	0	0	0	0.946	0.991	0	0.687	0.999	Q9D8E6	P62855	1	0	0	1
Rpl4	Ybx1	10090.ENSMUSP00000034966	10090.ENSMUSP00000078589	0	0	0	0	0.261	0.228	0	0.163	0.481	Q9D8E6	P62960	1	0	0	1
Rpl4	Rrp12	10090.ENSMUSP00000034966	10090.ENSMUSP00000039853	0	0	0	0	0	0.413	0	0.24	0.534	Q9D8E6	Q6P5B0	1	0	0	1
Rpl4	Utp14a	10090.ENSMUSP00000034966	10090.ENSMUSP00000079538	0	0	0	0	0.086	0.552	0	0	0.573	Q9D8E6	Q640M1	1	0	0	1
Rpl4	Zc3h15	10090.ENSMUSP00000034966	10090.ENSMUSP00000080301	0	0	0	0	0.149	0.521	0	0	0.575	Q9D8E6	Q3TIV5	1	0	0	1
Rpl4	Syncrip	10090.ENSMUSP00000034966	10090.ENSMUSP00000133649	0	0	0	0	0.346	0.201	0	0.416	0.668	Q9D8E6	Q7TMK9	1	0	0	1
Rpl4	Vezt	10090.ENSMUSP00000034966	10090.ENSMUSP00000113715	0.084	0	0	0	0.488	0.374	0	0.084	0.695	Q9D8E6	Q3ZK22	1	0	0	1
Rpl4	Utp6	10090.ENSMUSP00000034966	10090.ENSMUSP00000046643	0	0	0	0	0.06	0.776	0	0	0.78	Q9D8E6	Q8VCY6	1	0	0	1
Rpl4	Sec61b	10090.ENSMUSP00000034966	10090.ENSMUSP00000067681	0	0	0	0	0.118	0.766	0	0.13	0.804	Q9D8E6	Q9CQS8	1	0	0	1
Rpl4	Serbp1	10090.ENSMUSP00000034966	10090.ENSMUSP00000039110	0	0	0	0	0.346	0.963	0	0.227	0.98	Q9D8E6	Q9CY58	1	0	0	1
Rpl4	Rpl7l1	10090.ENSMUSP00000034966	10090.ENSMUSP00000092888	0.084	0	0	0	0.823	0.785	0.5	0.344	0.986	Q9D8E6	Q9D8M4	1	0	0	1
Rpl4	Rps17	10090.ENSMUSP00000034966	10090.ENSMUSP00000079628	0	0	0	0	0.415	0.984	0	0.063	0.991	Q9D8E6	P63276	1	0	0	1
Rpl4	Rps10	10090.ENSMUSP00000034966	10090.ENSMUSP00000110532	0	0	0	0	0.849	0.962	0	0.623	0.997	Q9D8E6	P63325	1	0	0	1
Rpl4	Rps21	10090.ENSMUSP00000034966	10090.ENSMUSP00000058432	0	0	0	0	0.932	0.99	0	0.483	0.999	Q9D8E6	Q9CQR2	1	0	0	1
Rpl4	Rps27a	10090.ENSMUSP00000034966	10090.ENSMUSP00000099909	0	0	0	0	0.966	0.99	0	0.439	0.999	Q9D8E6	P62983	1	0	0	1
Rpl4	Rps15	10090.ENSMUSP00000034966	10090.ENSMUSP00000069004	0.119	0	0	0	0.927	0.991	0	0.543	0.999	Q9D8E6	P62843	1	0	0	1
Rpl4	Rps29	10090.ENSMUSP00000034966	10090.ENSMUSP00000038352	0.092	0	0	0	0.92	0.991	0	0.534	0.999	Q9D8E6	P62274	1	0	0	1
Rpl4	Rps24	10090.ENSMUSP00000034966	10090.ENSMUSP00000152944	0	0	0	0	0.982	0.991	0	0.478	0.999	Q9D8E6	P62849	1	0	0	1
Rpl5	Ubqln4	10090.ENSMUSP00000080854	10090.ENSMUSP00000008748	0	0	0	0	0.273	0.413	0	0.136	0.599	P47962	Q99NB8	1	0	0	1
Rpl5	Srp14	10090.ENSMUSP00000080854	10090.ENSMUSP00000009693	0	0	0	0	0.105	0.784	0	0.131	0.817	P47962	P16254	1	0	0	1
Rpl5	Rps26	10090.ENSMUSP00000080854	10090.ENSMUSP00000026420	0	0	0	0	0.969	0.991	0	0.871	0.999	P47962	P62855	1	0	0	1
Rpl5	Rps29	10090.ENSMUSP00000080854	10090.ENSMUSP00000038352	0.119	0	0	0	0.939	0.991	0	0.804	0.999	P47962	P62274	1	0	0	1
Rpl5	Serbp1	10090.ENSMUSP00000080854	10090.ENSMUSP00000039110	0	0	0	0	0.656	0.964	0	0.125	0.988	P47962	Q9CY58	1	0	0	1
Rpl5	Rrp12	10090.ENSMUSP00000080854	10090.ENSMUSP00000039853	0	0	0	0	0	0.073	0	0.482	0.499	P47962	Q6P5B0	1	0	0	1
Rpl5	Ubqln1	10090.ENSMUSP00000080854	10090.ENSMUSP00000050191	0	0	0	0	0.273	0.413	0	0.101	0.583	P47962	Q8R317	1	0	0	1
[truncated: 3,984 more rows]
